# Supplementary material for: In vivo protein turnover rates in varying oxygen tensions nominate MYBBP1A as a mediator of the hyperoxia response
Source: Sci Adv. 2023 Dec 8;9(49):eadj4884. doi: 10.1126/sciadv.adj4884 (PMC10708181; doi:10.1126/sciadv.adj4884)
Supplement: Supplementary file 2 — Tables S1 to S8 [file sciadv.adj4884_tables_s1_to_s8.zip]

Archive with 8 entries (8 files):
- adj4884_Table_S1.xlsx
- adj4884_Table_S2.xlsx
- adj4884_Table_S3.xlsx
- adj4884_Table_S4.xlsx
- adj4884_Table_S5.xlsx
- adj4884_Table_S6.xlsx
- adj4884_Table_S7.xlsx
- adj4884_Table_S8.xlsx
