# Supplementary material for: In vivo protein turnover rates in varying oxygen tensions nominate MYBBP1A as a mediator of the hyperoxia response
Source: Sci Adv. 2023 Dec 8;9(49):eadj4884. doi: 10.1126/sciadv.adj4884 (PMC10708181; doi:10.1126/sciadv.adj4884)
Supplement: Supplementary file 2 — Tables S1 to S8 [file sciadv.adj4884_tables_s1_to_s8.zip › adj4884_Table_S2.xlsx]

## Sheet: A. Lung
Protein.Group	Genes	Kd_mean_8	Kd_mean_21	Kd_mean_60	Halflife_8	Halflife_21	Halflife_60	Oxy8vs21_Log2FC	Oxy8vs21_tval	Oxy8vs21_pval	Oxy8vs21_FDR	Oxy60vs21_Log2FC	Oxy60vs21_tval	Oxy60vs21_pval	Oxy60vs21_FDR
P70452	STX4	0.0507688	0.767068		13.653	0.903632		-3.91734	8.67682	4.06975e-18	5.63926e-16
Q9JLT4	TXNRD2	0.0627173	0.818787	0.0747574	11.0519	0.846554	9.27195	-3.70655	119.148	0	0	-3.4532	105.813	0	0
Q8BHB9	CLIC6	0.0462558	0.529303	0.789862	14.9851	1.30955	0.877555	-3.51639	2.59501	0.00945873	0.0441361	0.577507	-0.990988	0.321691	0.55697
Q8R3G9	TSPAN8	0.0664604	0.753442	1.29382	10.4295	0.919974	0.535736	-3.50293	6.49297	8.41632e-11	6.38638e-09	0.780071	-1.79436	0.072756	0.219154
Q3U962	COL5A2	0.0440474	0.48564	0.716654	15.7364	1.42729	0.967199	-3.46276	8.93325	4.1368e-19	6.27809e-17	0.561389	-2.08394	0.0371659	0.142382
Q9ES00	UBE4B	0.0449658	0.473794		15.415	1.46297		-3.39736	3.40466	0.000662458	0.00591073
P48193	EPB41	0.0395717	0.410499	0.133532	17.5162	1.68855	5.19088	-3.37484	3.62887	0.000284667	0.00301406	-1.62019	2.8918	0.00383047	0.0261781
Q921G7	ETFDH	0.0939171	0.763947		7.38042	0.907323		-3.02401
P15327	BPGM	0.0527664	0.419887	0.136889	13.1362	1.65079	5.06357	-2.99231	3.25103	0.0011499	0.00882633	-1.617	2.60005	0.0093211	0.051219
Q01149	COL1A2	0.0531752	0.401267	0.0420436	13.0352	1.72739	16.4864	-2.91574	3.15737	0.00159201	0.0115556	-3.25461	3.27371	0.00106146	0.0102746
Q9CYH2	PRXL2A	0.0471877	0.344929	0.127927	14.6891	2.00954	5.4183	-2.86982	2.52756	0.0114858	0.0504205	-1.43098	1.81158	0.0700512	0.213277
P11087	COL1A1	0.0886354	0.645412	0.121545	7.82021	1.07396	5.70279	-2.86426	4.35145	1.3524e-05	0.00024214	-2.40873	4.1718	3.02199e-05	0.000652365
P63001	RAC1	0.0469055	0.334431	0.478941	14.7775	2.07261	1.44725	-2.83388				0.518139
Q99MQ4	ASPN	0.0405331	0.288453	0.0363622	17.1008	2.40298	19.0623	-2.83116	6.06955	1.28266e-09	8.51632e-08	-2.98782	6.12817	8.8897e-10	7.79999e-08
Q61092	LAMC2	0.0472005	0.330825	0.0443653	14.6852	2.0952	15.6236	-2.8092	12.6609	9.73279e-37	2.38603e-34	-2.89857	12.6414	1.24866e-36	6.79273e-34
O55042	SNCA	0.105344	0.733567	0.283076	6.57987	0.9449	2.44863	-2.79982	3.78521	0.000153581	0.0018332	-1.37374	2.8383	0.00453547	0.0294604
Q9QXT5	EGFL7	0.0637354	0.442949	0.122538	10.8754	1.56485	5.65659	-2.79697	1.69942	0.0892405	0.223187	-1.85391	1.48454	0.137665	0.332843
Q9CQX8	MRPS36	0.0953025	0.63959	0.188731	7.27313	1.08374	3.67268	-2.74656	5.46923	4.52005e-08	2.02893e-06	-1.76082	4.79349	1.63904e-06	5.50394e-05
Q9WV69	DMTN	0.0553459	0.329008	0.106979	12.5239	2.10678	6.47928	-2.57157	3.70081	0.000214912	0.00244616	-1.62079	2.70914	0.00674583	0.0401503
Q91V88	NPNT	0.074553	0.438753	0.262133	9.29738	1.57981	2.64426	-2.55707	8.02569	1.00953e-15	1.19162e-13	-0.743113	3.61898	0.000295768	0.00386774
Q8BH59	SLC25A12	0.102214	0.59798	0.0511782	6.78136	1.15915	13.5438	-2.54851	6.05907	1.3691e-09	8.90477e-08	-3.5465	6.97246	3.11437e-12	4.983e-10
O70423	AOC3	0.0589028	0.329312	0.106732	11.7677	2.10484	6.49426	-2.48305	3.07467	0.00210737	0.0140928	-1.62546	2.91392	0.00356923	0.0248294
P03958	ADA	0.137948	0.756999		5.02469	0.915651		-2.45616
Q99J99	MPST	0.128909	0.70547		5.37703	0.982532		-2.45223
O55137	ACOT1	0.0748179	0.402797	0.154478	9.26446	1.72084	4.48702	-2.4286				-1.38265
Q71FD7	FBLIM1	0.0883776	0.468928	0.75007	7.84302	1.47815	0.92411	-2.40761	3.32297	0.000890639	0.00750917	0.677657	-1.38459	0.166176	0.369583
Q04857	COL6A1	0.119746	0.584529	0.103725	5.78849	1.18582	6.68257	-2.2873	8.1807	2.82192e-16	3.59739e-14	-2.49451	8.30195	1.02414e-16	2.32138e-14
Q91YW3	DNAJC3	0.2034	0.903167		3.4078	0.767463		-2.15067
P62313	LSM6	0.131605	0.582402	0.570528	5.26687	1.19015	1.21492	-2.1458	4.54133	5.59012e-06	0.00011494	-0.029716	0.227209	0.820261	0.914658
Q91VC3	EIF4A3	0.190753	0.828155		3.63374	0.836977		-2.11819
P62077	TIMM8B	0.0848582	0.361343	0.618366	8.1683	1.91825	1.12093	-2.09024	2.628	0.00858879	0.0410998	0.775092	-2.94637	0.00321522	0.0228937
P21619	LMNB2	0.035588	0.150268	0.313008	19.477	4.61273	2.21447	-2.07808	5.18825	2.12278e-07	7.35358e-06	1.05866	-4.02066	5.8035e-05	0.0010812
B1AVD1	XPNPEP2	0.101292	0.427267		6.84305	1.62228		-2.07661	2.16852	0.0301193	0.105484
P62137	PPP1CA	0.261294	1.07382	1.63258	2.65275	0.645497	0.424573	-2.03901	5.79945	6.65326e-09	3.71999e-07	0.604397	-2.12606	0.0334984	0.133994
P97873	LOXL1	0.0372797	0.15211	0.359306	18.5931	4.55688	1.92913	-2.02865	0.889922	0.373508	0.573736	1.2401	-1.4363	0.150916	0.348169
Q3TC93	HS1BP3	0.0650132	0.263094	0.122035	10.6616	2.6346	5.6799	-2.01678	3.52324	0.000426304	0.00419331	-1.10828	2.53962	0.0110974	0.0581596
P14733	LMNB1	0.0647889	0.260681	0.0720714	10.6986	2.65899	9.61751	-2.00847	8.86653	7.54636e-19	1.09319e-16	-1.85479	8.45258	2.84931e-17	7.04557e-15
Q8CIH5	PLCG2	0.086632	0.348504	0.158563	8.00105	1.98892	4.37142	-2.0082	4.4162	1.00453e-05	0.000187218	-1.13611	3.53624	0.000405868	0.00506007
Q9QXY6	EHD3	0.0631811	0.245239	0.0670041	10.9708	2.82641	10.3448	-1.95663	2.62964	0.00854758	0.0410258	-1.87187	2.52499	0.0115701	0.0599386
Q9D358	ACP1	0.0400868	0.147218	0.101603	17.2911	4.70831	6.8221	-1.87675	0.745886	0.455736	0.650366	-0.535006	0.318946	0.749768	0.879239
Q7TQF7	AMPH	0.190164	0.694296		3.645	0.998345		-1.86831
Q9QYI3	DNAJC7	0.202084	0.729332	0.686972	3.42999	0.950386	1.00899	-1.85162	4.64161	3.45698e-06	7.88602e-05	-0.0863248	0.372917	0.70921	0.852055
P56565	S100A1	0.126154	0.445641	0.603174	5.49445	1.55539	1.14917	-1.8207	2.00558	0.0449014	0.139068	0.436691	-0.821791	0.411196	0.641683
Q80X80	C2CD2L	0.198123	0.683109		3.49857	1.0147		-1.78572	2.70426	0.00684569	0.0345756
Q3U182	CRTC2	0.165469	0.569755	0.675052	4.18897	1.21657	1.02681	-1.78378	3.13715	0.00170601	0.0121093	0.244657	-0.669623	0.503098	0.713428
P62806	H4C1	0.0430365	0.145648	0.0738059	16.106	4.75904	9.39149	-1.75886	4.87132	1.10856e-06	2.99404e-05	-0.980682	3.8417	0.000122184	0.00197821
P05202	GOT2	0.0601923	0.203211	0.164154	11.5156	3.41097	4.22255	-1.75533	5.07687	3.83711e-07	1.22289e-05	-0.307931	0.845186	0.398007	0.631784
Q6IRU5	CLTB	0.138319	0.466177	0.839088	5.01121	1.48687	0.826072	-1.75288	1.46196	0.143751	0.308301	0.847943	-1.24573	0.212862	0.434288
Q8K0Z7	TACO1	0.161282	0.516127	0.529623	4.29773	1.34298	1.30876	-1.67814	3.61082	0.000305225	0.00315828	0.0372384	-0.212843	0.831449	0.91869
Q99P30	NUDT7	0.0633391	0.202633	0.364021	10.9434	3.42071	1.90414	-1.6777	4.50019	6.78939e-06	0.000136087	0.845156	-2.82686	0.00470062	0.030084
Q91VN4	CHCHD6	0.121404	0.383762	0.538989	5.70944	1.80619	1.28601	-1.6604	2.56771	0.0102373	0.0466758	0.490043	-1.05725	0.290398	0.525664
O54890	ITGB3	0.243352	0.761334	0.643107	2.84834	0.910438	1.07781	-1.64549	9.51231	1.86473e-21	3.12783e-19	-0.24347	0.934703	0.349941	0.587369
Q99J47	DHRS7B	0.129937	0.405154	0.110727	5.33448	1.71082	6.25996	-1.64066	1.91023	0.0561039	0.16125	-1.87146	2.09689	0.0360035	0.139497
Q9WV92	EPB41L3	0.128134	0.399029		5.40953	1.73709		-1.63883
Q9D1M4	EEF1E1	0.0720555	0.223837	0.245603	9.61963	3.09666	2.82222	-1.63527	3.20583	0.00134674	0.0100048	0.133882	-0.342018	0.732337	0.86888
Q9JI75	NQO2	0.117439	0.362535	0.348843	5.90219	1.91195	1.98699	-1.62621	5.16801	2.36605e-07	8.0219e-06	-0.0555419	0.164346	0.869459	0.941827
P62746	RHOB	0.213821	0.649864	0.20344	3.24171	1.0666	3.40714	-1.60373	2.54659	0.0108782	0.048488	-1.67554	2.69288	0.0070837	0.0413469
Q6P8M1	TATDN1	0.077726	0.232573		8.91783	2.98034		-1.58121	1.75046	0.0800398	0.206198
Q9Z0S1	BPNT1	0.147407	0.440045	0.138244	4.70226	1.57517	5.01396	-1.57784				-1.67044
Q8C5L3	CNOT2	0.22127	0.64947		3.13258	1.06725		-1.55345	2.41977	0.0155305	0.063213
Q91VR2	ATP5F1C	0.0755438	0.219815	0.225341	9.17544	3.15332	3.076	-1.54091	5.28802	1.23649e-07	4.74782e-06	0.035816	0.0628085	0.949919	0.979013
Q61017	GNGT2	0.131558	0.380475		5.26877	1.82179		-1.53211	1.47732	0.13959	0.302635
O35516	NOTCH2	0.171881	0.491522	0.125776	4.0327	1.41021	5.51098	-1.51584	5.13474	2.82538e-07	9.47842e-06	-1.9664	5.99677	2.0128e-09	1.65904e-07
Q9JMG7	HDGFL3	0.0863408	0.245695	0.0835305	8.02804	2.82117	8.29813	-1.50876	4.5793	4.66524e-06	9.84644e-05	-1.5565	5.22742	1.71896e-07	7.66485e-06
Q61292	LAMB2	0.0830155	0.236128	0.113065	8.34961	2.93548	6.13052	-1.50811	6.41219	1.43447e-10	1.03901e-08	-1.06242	5.34294	9.14513e-08	4.60644e-06
Q9DBR0	AKAP8	0.142575	0.402065	0.626646	4.86165	1.72397	1.10612	-1.49571	3.62285	0.000291379	0.00305514	0.640221	-1.86007	0.0628761	0.199271
Q6PDI6	MINDY2	0.199303	0.556779		3.47785	1.24492		-1.48214
Q8VE37	RCC1	0.0350079	0.0951403		19.7997	7.28553		-1.44238	0.821404	0.411416	0.610705
P83870	PHF5A	0.216634	0.581788	0.254456	3.19962	1.19141	2.72403	-1.42523	1.99742	0.0457793	0.140965	-1.19308	2.07698	0.0378033	0.14341
Q9DBJ3	BAIAP2L1	0.251527	0.665712	0.235202	2.75576	1.04121	2.94703	-1.40419				-1.501
P62281	RPS11	0.265263	0.697739	0.179938	2.61305	0.993419	3.85215	-1.39526	2.53773	0.0111573	0.0494554	-1.95519	3.27927	0.00104075	0.0101103
E9QAT4	SEC16A	0.189412	0.488592		3.65947	1.41866		-1.36711	1.10156	0.270651	0.46766
Q6ZPY7	KDM3B	0.203436	0.519346		3.40721	1.33465		-1.35213	2.02905	0.0424531	0.13449
Q8K262	PLAC9	0.23165	0.589197		2.99222	1.17643		-1.3468	2.61514	0.00891919	0.0419874
Q8R4R6	NUP35	0.0966874	0.244908	0.106319	7.16895	2.83023	6.51953	-1.34084	2.35409	0.0185681	0.0736028	-1.20385	1.98368	0.0472919	0.16593
Q9QZN4	FBXO6	0.24345	0.611515	0.142965	2.84718	1.13349	4.84838	-1.32876				-2.09673
Q8BMP6	ACBD3	0.163879	0.403699	0.232804	4.22963	1.71699	2.97739	-1.30065	2.36832	0.017869	0.0711857	-0.794166	1.73829	0.0821594	0.23673
Q8BGD8	COA6	0.45187	1.10721	0.324887	1.53395	0.626031	2.13351	-1.29295	2.29648	0.0216485	0.0826275	-1.76892	3.26921	0.00107847	0.0104023
P47968	RPIA	0.0449177	0.1064	0.111374	15.4315	6.51455	6.2236	-1.24414	4.35261	1.34525e-05	0.00024214	0.0659176	-0.246953	0.804945	0.908486
Q91X43	SH3D19	0.115986	0.267371	0.357214	5.97613	2.59246	1.94042	-1.20489	1.97202	0.0486069	0.146834	0.417949	-0.978632	0.327762	0.563363
Q8VD04	GRIPAP1	0.145951	0.334507	0.231351	4.74917	2.07214	2.99609	-1.19655	1.4492	0.14728	0.312297	-0.531955	0.936289	0.349125	0.58734
Q6EDY6	CARMIL1	0.0501655	0.114539	0.063928	13.8172	6.05165	10.8426	-1.19107	5.00103	5.7025e-07	1.71451e-05	-0.841314	2.85858	0.00425548	0.0283005
Q99KQ4	NAMPT	0.169006	0.377066	0.142126	4.10132	1.83826	4.877	-1.15774	1.68632	0.0917339	0.22586	-1.40765	2.11745	0.0342216	0.135887
Q8K1N2	PHLDB2	0.248283	0.552109	0.820876	2.79176	1.25545	0.844399	-1.15297	3.00383	0.00266607	0.016792	0.572211	-2.0888	0.0367255	0.141092
O54824	IL16	0.359231	0.797907	0.265578	1.92953	0.868706	2.60996	-1.15131				-1.58709
Q80UG5	SEPTIN9	0.196021	0.432588	0.174749	3.53609	1.60233	3.96653	-1.14199	3.02604	0.00247777	0.0159207	-1.30771	2.98161	0.00286736	0.0211361
P49222	EPB42	0.0480682	0.104536	0.0822939	14.4201	6.63072	8.42283	-1.12084	1.9276	0.0539048	0.157033	-0.345139	0.644325	0.519365	0.727807
P35123	USP4	0.222548	0.478165	0.208813	3.1146	1.4496	3.31947	-1.1034	0.75074	0.452809	0.648141	-1.1953
Q9CZR2	NAALAD2	0.127026	0.272687		5.45673	2.54191		-1.10212	3.25185	0.00114658	0.00882633
P70444	BID	0.0755292	0.160166	0.366085	9.17721	4.32769	1.8934	-1.08446	2.20886	0.0271846	0.0978952	1.19262	-3.31117	0.000929072	0.00921363
Q8R5F7	IFIH1	0.186361	0.385396	0.566856	3.71938	1.79853	1.22279	-1.04824	1.35107	0.176673	0.356094	0.556641	-1.3874	0.16532	0.368755
P97314	CSRP2	0.156121	0.317649	0.388627	4.4398	2.18211	1.78358	-1.02477	2.36485	0.0180374	0.0717525	0.290951	-0.738124	0.460439	0.681609
Q8BT60	CPNE3	0.248481	0.503824	0.308405	2.78954	1.37577	2.24752	-1.01978	2.88021	0.00397412	0.0229864	-0.708093	1.89042	0.0587016	0.189855
Q9DAK9	PHPT1	0.358781	0.726892	0.275394	1.93195	0.953576	2.51693	-1.01864	1.93042	0.0535554	0.156279	-1.40025	2.30274	0.0212934	0.096853
Q9CZH7	MXRA7	0.40198	0.808072	0.233805	1.72433	0.857779	2.96464	-1.00736	3.0141	0.00257744	0.0163958	-1.78918	4.9701	6.69187e-07	2.56365e-05
Q3UZZ6	SULT1D1	0.412351	0.826718	0.30772	1.68096	0.838432	2.25252	-1.00352	1.77647	0.0756549	0.198283	-1.42578	2.83225	0.00462222	0.0298489
O70404	VAMP8	0.342828	0.683886	0.726359	2.02185	1.01354	0.954277	-0.996272	2.95283	0.00314876	0.0193728	0.0869265	-0.248097	0.804059	0.908049
P11531	DMD	0.191402	0.38084	0.16061	3.62142	1.82005	4.31571	-0.992581	3.22786	0.00124719	0.00941895	-1.24562	3.77858	0.000157724	0.00234431
P97765	WBP2	0.380989	0.75451	0.45226	1.81933	0.918671	1.53263	-0.98579	2.45749	0.0139912	0.0586709	-0.738389	2.23781	0.0252332	0.108599
P42337	PIK3CA	0.162194	0.320216		4.27356	2.16463		-0.98132	1.18702	0.23522	0.42886
Q8K2Q9	SHTN1	0.261202	0.511249		2.65368	1.35579		-0.96886	2.86155	0.00421569	0.0239918
B2RUP2	UNC13D	0.142005	0.275722	0.402131	4.88113	2.51394	1.72369	-0.957266				0.544452
Q9JHR7	IDE	0.0853036	0.165354		8.12565	4.19189		-0.954881	4.63971	3.48895e-06	7.88602e-05
Q9CQJ6	DENR	0.110117	0.211883	0.239267	6.29464	3.27136	2.89696	-0.944231	2.10255	0.0355048	0.117869	0.175351	-0.105562	0.91593	0.960348
Q61753	PHGDH	0.0895124	0.17177	0.127099	7.74359	4.03533	5.4536	-0.940315	5.8969	3.70402e-09	2.14631e-07	-0.434521	2.63008	0.00853644	0.0481724
Q9CXF4	TBC1D15	0.291719	0.555816	0.301812	2.37607	1.24708	2.29662	-0.930027	3.43982	0.000582095	0.00530039	-0.880957	4.17715	2.9518e-05	0.000642312
Q99KB8	HAGH	0.159482	0.302896	0.119212	4.34625	2.2884	5.8144	-0.925434				-1.34529
Q9CPT4	MYDGF	0.291677	0.550275	0.190928	2.37642	1.25964	3.63042	-0.915783	1.78178	0.0747859	0.197093	-1.52713	2.83811	0.0045382	0.0294604
O54941	SMARCE1	0.411239	0.77355	0.645432	1.68551	0.89606	1.07393	-0.911518	2.32727	0.0199507	0.0771866	-0.26123	0.58289	0.559967	0.752989
Q8CG50	RAB43	0.306119	0.575289		2.2643	1.20487		-0.910192	1.88689	0.0591755	0.166601
Q8BVG4	DPP9	0.14201	0.266026		4.88097	2.60556		-0.905574	1.65877	0.0971618	0.235479
A2AR02	PPIG	0.329921	0.615611	0.421816	2.10095	1.12595	1.64325	-0.899897	1.79356	0.0728834	0.193083	-0.545406	1.21723	0.223518	0.450013
Q8K1E6	ALKBH3	0.186948	0.348619	0.242562	3.70771	1.98827	2.85761	-0.899018				-0.5233
Q9JMD3	STARD10	0.0512441	0.0946267	0.11094	13.5264	7.32507	6.24794	-0.884863	2.26272	0.0236529	0.0881658	0.229462	-0.600386	0.548249	0.747862
P05064	ALDOA	0.161652	0.298479	0.259548	4.28791	2.32226	2.67059	-0.884743	5.20716	1.91754e-07	6.71561e-06	-0.201628	1.58435	0.113115	0.290531
P70206	PLXNA1	0.16946	0.312772		4.09033	2.21614		-0.884168
Q91YJ3	THYN1	0.119739	0.219869		5.78884	3.15255		-0.876755
P11672	LCN2	0.31401	0.5724	0.508821	2.20741	1.21095	1.36226	-0.866215	1.92414	0.0543366	0.157859	-0.169866	1.46313	0.143433	0.339546
Q5BLK4	TUT7	0.25245	0.458767	0.423142	2.74568	1.51089	1.6381	-0.861762	1.44248	0.149168	0.315042	-0.116619	0.269204	0.787773	0.898801
Q99MI1	ERC1	0.179232	0.323894	0.180403	3.86731	2.14004	3.84222	-0.853691	3.5133	0.000442582	0.00434002	-0.844301	1.76305	0.0778918	0.228797
Q9Z0F7	SNCG	0.234042	0.416917		2.96163	1.66255		-0.832994
P62245	RPS15A	0.0861916	0.152978	0.127963	8.04193	4.53102	5.41679	-0.827706	3.44913	0.00056239	0.00517615	-0.257602	0.949452	0.342391	0.580975
Q3UMY5	EML4	0.198767	0.35274	0.619903	3.48723	1.96504	1.11815	-0.827527	2.84829	0.00439554	0.0246471	0.813437	-3.6835	0.000230052	0.00316031
Q8BHA3	DTD2	0.102578	0.181774	0.132068	6.75728	3.81323	5.24842	-0.82543	2.0655	0.0388758	0.125784	-0.460871	1.29978	0.193676	0.406276
O70133	DHX9	0.0935427	0.164916	0.249802	7.40996	4.20304	2.77479	-0.818031				0.599056
Q61508	ECM1	0.282587	0.496156	0.138046	2.45286	1.39703	5.02111	-0.812098	1.64457	0.100059	0.240308	-1.84564	4.33388	1.46505e-05	0.000362268
P57716	NCSTN	0.174109	0.304885	0.309227	3.98112	2.27347	2.24155	-0.80828	4.30249	1.68891e-05	0.000295745	0.020398	0.353844	0.723456	0.862691
Q924T7	RNF31	0.140892	0.246582		4.9197	2.81102		-0.80748
Q9QZD9	EIF3I	0.20453	0.357377	0.348495	3.38897	1.93954	1.98897	-0.80513	1.68695	0.0916132	0.225809	-0.0363081	0.2818	0.778097	0.895331
Q9R111	GDA	0.0342109	0.0593973	0.11197	20.261	11.6697	6.19049	-0.795943	1.14958	0.250316	0.447686	0.914638	-1.93091	0.0534938	0.179137
Q8BHL8	PSMF1	0.143266	0.248443	0.222641	4.83818	2.78996	3.11329	-0.794218	1.06913	0.28501	0.483925	-0.158193	0.257646	0.79668	0.904034
Q8K1R7	NEK9	0.156439	0.270882		4.43077	2.55885		-0.792059	1.50557	0.132177	0.290644
Q9JMC3	DNAJA4	0.104954	0.181582	0.160926	6.60429	3.81726	4.30725	-0.790866				-0.174229
Q3U487	HECTD3	0.143118	0.246627	0.2296	4.84319	2.81051	3.01894	-0.785125	2.19228	0.0283595	0.100872	-0.103208	0.826671	0.408424	0.638455
P08032	SPTA1	0.0466838	0.0804291	0.123744	14.8477	8.61812	5.60144	-0.784795	2.53698	0.0111813	0.0494929	0.621575	-0.904491	0.365735	0.601451
P05532	KIT	0.32061	0.550664	0.565742	2.16196	1.25875	1.2252	-0.78035	1.99676	0.0458517	0.141051	0.038973	-0.083667	0.933321	0.968205
Q921M3	SF3B3	0.0699587	0.119422		9.90795	5.80416		-0.771498
Q6PGH2	JPT2	0.34825	0.593446	0.472241	1.99037	1.168	1.46778	-0.768994	3.02693	0.00247054	0.0159063	-0.329592	1.28774	0.197838	0.411304
Q9CQ62	DECR1	0.0580276	0.098337	0.0918254	11.9451	7.04869	7.54854	-0.760996	2.00559	0.0449003	0.139068	-0.0988411	0.384504	0.700605	0.845796
P53564	CUX1	0.389526	0.657887	0.497492	1.77946	1.0536	1.39328	-0.75612	2.34603	0.0189745	0.0745645	-0.403166	1.15365	0.248643	0.479389
Q8BHY3	ANO1	0.157988	0.266116	0.355686	4.38735	2.60468	1.94876	-0.752242	0.894306	0.371158	0.57144	0.418552	-1.40252	0.160759	0.36378
P63323	RPS12	0.125388	0.21107	0.17146	5.528	3.28396	4.04262	-0.751319	2.58161	0.00983396	0.0452249	-0.299853	1.15629	0.247562	0.478932
Q6NVE8	WDR44	0.210867	0.353886	0.180433	3.28713	1.95867	3.84157	-0.74695	1.47165	0.141114	0.304411	-0.971818	2.08893	0.0367143	0.141092
Q8R146	APEH	0.0459729	0.0766196	0.0940594	15.0773	9.04661	7.36925	-0.736928	3.25896	0.00111823	0.00871347	0.295859	-1.31391	0.188877	0.400072
O35309	NMI	0.336526	0.55826	0.146872	2.05972	1.24162	4.71938	-0.73022				-1.92637
P97493	TXN2	0.156077	0.258874	0.172408	4.44107	2.67755	4.0204	-0.729995	1.48002	0.138869	0.301482	-0.586428	1.17227	0.241088	0.472912
Q8BZS9	DHX32	0.472567	0.778598	0.493381	1.46677	0.890251	1.40489	-0.720359	1.63415	0.102228	0.244044	-0.658176	1.96429	0.0494964	0.171503
Q62523	ZYX	0.0989059	0.159232	0.273032	7.00815	4.35307	2.53871	-0.687001	4.64192	3.45186e-06	7.88602e-05	0.777938	-8.45555	2.77773e-17	7.04557e-15
P62270	RPS18	0.250399	0.403087	0.515291	2.76818	1.7196	1.34516	-0.686864	2.57876	0.0099157	0.0455351	0.354296	-1.17011	0.241955	0.472912
Q9CQA9	NTPCR	0.266123	0.427922	0.366276	2.60462	1.6198	1.89242	-0.685256	1.13823	0.255023	0.452582	-0.224417	0.537005	0.591264	0.777101
Q99PU8	DHX30	0.187725	0.301843	0.315412	3.69236	2.29638	2.19759	-0.685178	0.798365	0.424659	0.62282	0.0634417	-0.101435	0.919205	0.960891
P35831	PTPN12	0.262301	0.420245	0.177565	2.64257	1.64939	3.90363	-0.680011	1.00331	0.315712	0.514675	-1.24289	1.35102	0.176691	0.385095
P07759	SERPINA3K	0.186093	0.296825	0.279752	3.72474	2.3352	2.47772	-0.673591	4.85783	1.18678e-06	3.17836e-05	-0.0854668	0.767902	0.442545	0.665388
Q9DBR7	PPP1R12A	0.0733561	0.116966	0.273199	9.44907	5.92605	2.53715	-0.673102	2.84813	0.00439763	0.0246471	1.22386	-5.62527	1.8522e-08	1.11955e-06
B1AZP2	DLGAP4	0.305624	0.486113	0.285152	2.26798	1.4259	2.4308	-0.669534				-0.76956
Q61908	CMC4	0.266643	0.424043	0.135519	2.59953	1.63462	5.11477	-0.6693	1.38732	0.165344	0.339093	-1.64572	2.84804	0.00439899	0.0289016
Q9CQM9	GLRX3	0.0960624	0.152246	0.205001	7.21559	4.5528	3.38119	-0.664364	3.84353	0.000121278	0.00151574	0.429223	-2.37867	0.0173751	0.0830584
P10493	NID1	0.044599	0.0704501	0.0493685	15.5418	9.83884	14.0403	-0.659589	1.70573	0.0880584	0.221327	-0.513011	1.46136	0.143916	0.340096
P56395	CYB5A	0.152378	0.239798	0.276243	4.54887	2.89054	2.50919	-0.654167	4.51708	6.26972e-06	0.000127271	0.204118	-1.65753	0.0974128	0.26417
Q8C0L6	PAOX	0.228102	0.357074	0.454303	3.03877	1.94119	1.52574	-0.646546	1.58615	0.112704	0.26047	0.347433	-0.683992	0.49398	0.707504
P62874	GNB1	0.295246	0.462073	0.947712	2.34769	1.50008	0.73139	-0.646204	1.59007	0.111818	0.258987	1.03633	-2.26786	0.0233379	0.102912
Q04750	TOP1	0.184186	0.287946		3.76329	2.40722		-0.64463	1.56916	0.116611	0.266408
Q8BG60	TXNIP	0.600732	0.936713		1.15384	0.739978		-0.640885
Q9D8N0	EEF1G	0.104429	0.16283	0.152938	6.63752	4.25688	4.53221	-0.640849	4.58664	4.50445e-06	9.69979e-05	-0.090418	1.68088	0.0927867	0.254929
Q9Z2A0	PDPK1	0.454732	0.708729		1.5243	0.978015		-0.640216	1.50986	0.13108	0.289302
Q9JMA1	USP14	0.0643333	0.100215	0.140573	10.7743	6.91662	4.93088	-0.639458	3.28387	0.00102392	0.00821973	0.488222	-1.63637	0.101763	0.272973
P47934	CRAT	0.0456928	0.0711046	0.0692868	15.1697	9.74827	10.004	-0.637977	1.60967	0.107471	0.252588	-0.0373628	0.0924157	0.926368	0.96578
Q8R050	GSPT1	0.120454	0.186972	0.143996	5.75446	3.70723	4.81365	-0.63434	2.02724	0.0426377	0.134592	-0.37679	1.13804	0.255102	0.486152
Q91XF0	PNPO	0.0617651	0.0957323		11.2223	7.24047		-0.632214	0.986761	0.32376	0.523562
Q9CU62	SMC1A	0.210603	0.326177	0.280572	3.29126	2.12506	2.47048	-0.631134	1.97039	0.0487936	0.14698	-0.217286	0.0461087	0.963224	0.982959
Q64339	ISG15	0.0521644	0.0807624	0.116093	13.2877	8.58255	5.97063	-0.630616	2.51555	0.0118846	0.0517856	0.523523	-3.54602	0.000391095	0.00497093
Q923D4	SF3B5	0.458791	0.710077	0.430194	1.51081	0.976157	1.61124	-0.630139	2.33156	0.0197236	0.0766575	-0.722988	2.37601	0.0175008	0.0835124
P43274	H1-4	0.278482	0.430963	0.24989	2.48902	1.60837	2.77381	-0.629983	1.20364	0.228728	0.421851	-0.786274	2.06309	0.0391042	0.146104
P59808	SASH1	0.674295	1.03922	0.594449	1.02796	0.666989	1.16603	-0.624047	2.96799	0.00299754	0.0184837	-0.805875	3.01433	0.0025755	0.019678
Q6VVW5	NPR2	0.259511	0.397565		2.67097	1.74348		-0.615395	1.34829	0.177564	0.357257
Q8VDI7	UBAC1	0.0561852	0.085549	0.115897	12.3368	8.10234	5.98073	-0.606562	2.68784	0.00719162	0.0359807	0.438018	-1.03058	0.302735	0.538548
P57746	ATP6V1D	0.13656	0.207753	0.205096	5.07576	3.3364	3.37963	-0.60533	3.29944	0.000968788	0.00793709	-0.0185706	0.099616	0.920649	0.962031
A2A7S8	KIAA1522	0.70646	1.07201		0.981156	0.646587		-0.601639	1.97789	0.0479408	0.145188
Q9D0M1	PRPSAP1	0.0819654	0.123973	0.121564	8.45658	5.59112	5.70189	-0.596939	3.11725	0.00182549	0.0127865	-0.0283042	0.0233794	0.981348	0.99303
Q8K3J1	NDUFS8	0.125424	0.188162	0.463658	5.52644	3.68378	1.49495	-0.585165	4.9903	6.02871e-07	1.79326e-05	1.30109	-8.1781	2.88355e-16	6.03327e-14
Q3V0K9	PLS1	0.194914	0.29197	0.177773	3.55616	2.37404	3.89905	-0.582977	3.59314	0.000326719	0.00333544	-0.71578	9.86583	5.85455e-23	2.27491e-20
Q9D8T7	SLIRP	0.421254	0.629406	0.803904	1.64544	1.10127	0.862227	-0.579302	0.949289	0.342473	0.543159	0.353032	-0.780742	0.434954	0.657995
Q7TN98	CPEB4	0.469919	0.701872		1.47503	0.987569		-0.578795	1.34714	0.177934	0.357686
Q8CII2	CDC123	0.739731	1.10355	0.735225	0.937026	0.628106	0.942769	-0.577082	1.96513	0.0493998	0.148386	-0.585897	2.20531	0.0274325	0.115505
Q91YP3	DERA	0.080421	0.119476	0.0763594	8.61898	5.80155	9.07744	-0.57108	1.57662	0.114884	0.26359	-0.645848	1.82976	0.0672859	0.208924
Q9Z2C5	MTM1	0.0947951	0.140726		7.31206	4.9255		-0.570006	1.96759	0.0491155	0.147671
Q80X50	UBAP2L	0.39574	0.586799	0.460418	1.75152	1.18123	1.50547	-0.568313	1.55673	0.119534	0.270565	-0.349923	1.39079	0.164289	0.368755
Q9R060	NUBP1	0.377321	0.556144	0.34166	1.83702	1.24635	2.02876	-0.559667	1.48608	0.137259	0.298392	-0.702897	1.73369	0.0829727	0.237843
Q8BZF8	PGM5	0.0544819	0.0802856		12.7225	8.63352		-0.559363	1.62881	0.103354	0.24563
Q4VAA2	CDV3	0.449042	0.660535	0.525129	1.54361	1.04937	1.31996	-0.556783	1.58451	0.113077	0.261043	-0.330963	0.236156	0.813312	0.912589
Q6ZPJ3	UBE2O	0.0855358	0.125811	0.167793	8.10359	5.50942	4.13095	-0.55666	2.58995	0.00959902	0.0444007	0.415426	-1.0441	0.296439	0.530121
Q9QY24	ZBP1	0.460071	0.675943		1.50661	1.02545		-0.555047
Q8BXA1	GOLIM4	0.533567	0.78302		1.29908	0.885223		-0.553381	1.61597	0.106102	0.249738
Q64442	SORD	0.0939703	0.137841	0.14503	7.37624	5.02858	4.77934	-0.552733	3.19593	0.00139383	0.0103306	0.0733415	-0.136404	0.891502	0.950936
Q9Z1D1	EIF3G	0.374151	0.547963	0.313871	1.85259	1.26495	2.20838	-0.55046	10.4269	1.86943e-25	3.97192e-23	-0.803907
P02088	HBB-B1	0.0461269	0.0674467	0.0920605	15.027	10.277	7.52926	-0.548139	3.4333	0.000596289	0.00540994	0.448835	-3.21253	0.00131573	0.0120905
Q9Z247	FKBP9	0.377612	0.551251	0.365931	1.83561	1.25741	1.8942	-0.545805	1.06166	0.28839	0.487543	-0.59114	1.29326	0.19592	0.409857
Q923B6	STEAP4	0.316314	0.461438	0.196677	2.19132	1.50215	3.52429	-0.544779	0.934555	0.350018	0.54897	-1.23031	2.25191	0.0243281	0.105723
Q8BGQ1	VIPAS39	0.261721	0.381768		2.64842	1.81562		-0.544667	1.16516	0.243953	0.440248
Q91WN1	DNAJC9	0.472803	0.688965	0.690439	1.46604	1.00607	1.00392	-0.54319	5.50315e+07	0	0	0.00308306
P18654	RPS6KA3	0.143343	0.207935	0.17789	4.83558	3.33347	3.8965	-0.536664	1.89255	0.0584181	0.166193	-0.225154	0.83885	0.401553	0.633527
Q2TPA8	HSDL2	0.0830946	0.120523		8.34166	5.75114		-0.536486	1.16299	0.244833	0.441086
Q8R4N0	CLYBL	0.0499409	0.0722244	0.0762278	13.8794	9.59713	9.0931	-0.532265	1.39401	0.163315	0.336665	0.0778315	-0.310315	0.756322	0.883104
P25799	NFKB1	0.236912	0.342419	0.321858	2.92576	2.02427	2.15358	-0.531413	1.69215	0.0906171	0.224047	-0.0893377	0.232947	0.815802	0.912589
Q9CX56	PSMD8	0.125969	0.181701	0.126383	5.50252	3.81477	5.4845	-0.528498	2.14122	0.0322566	0.11054	-0.523764	1.99638	0.0458928	0.161904
P49817	CAV1	0.0814783	0.11708	0.101879	8.50714	5.92027	6.80365	-0.52301	2.16558	0.0303431	0.106151	-0.200644	0.585664	0.558101	0.752989
Q8BSQ9	PBRM1	0.277529	0.397983		2.49757	1.74165		-0.52007	1.01574	0.309751	0.508131
Q9CX34	SUGT1	0.246742	0.35273	0.515219	2.8092	1.96509	1.34535	-0.515559	0.428688	0.66815	0.809348	0.546621	-1.43748	0.150583	0.347695
Q99LY9	NDUFS5	0.0854227	0.122102	0.268971	8.11432	5.67678	2.57703	-0.515397	2.50594	0.0122127	0.0528831	1.13936	-3.24387	0.00117918	0.0110599
Q68FL4	AHCYL2	0.124567	0.177637	0.122349	5.56444	3.90205	5.66534	-0.512004	1.45929	0.144485	0.308809	-0.537929	2.28933	0.0220603	0.0988535
Q9D2R6	COA3	0.263232	0.375171		2.63322	1.84755		-0.511215	1.32129	0.186403	0.368071
Q9WU84	CCS	0.386243	0.550093	0.204346	1.79459	1.26005	3.39202	-0.510168	1.15947	0.246266	0.442551	-1.42866	2.54745	0.0108514	0.0571182
Q80SU7	GVIN1	0.197918	0.281371	0.301618	3.50219	2.46347	2.29809	-0.507566				0.100252
Q91YD9	WASL	0.347249	0.493383	0.393978	1.99611	1.40489	1.75936	-0.506738	1.68611	0.0917755	0.22586	-0.324594	0.866578	0.386173	0.621174
Q9Z277	BAZ1B	0.349566	0.493911		1.98288	1.40338		-0.498687	1.55042	0.121041	0.272431
Q921E6	EED	0.179983	0.253691	0.234057	3.85119	2.73225	2.96145	-0.495213	0.862685	0.38831	0.587164	-0.116214	0.230007	0.818086	0.913463
P55937	GOLGA3	0.315239	0.44419	0.389432	2.1988	1.56048	1.77989	-0.49473	0.701021	0.48329	0.673908	-0.189804	0.373135	0.709048	0.852055
E9Q4N7	ARID1B	0.249594	0.351513	0.544964	2.7771	1.97189	1.27191	-0.493999	0.501512	0.616011	0.776593	0.632581	-1.19335	0.232731	0.46274
P35601	RFC1	0.460334	0.647643	0.694505	1.50575	1.07026	0.998045	-0.492517	1.40878	0.158899	0.329266	0.100788	-0.415562	0.677731	0.832707
P15508	SPTB	0.0385071	0.0540972	0.0778315	18.0005	12.813	8.90574	-0.490429	2.19756	0.0279804	0.0998584	0.5248	-2.63473	0.00842051	0.0478159
Q5U3K5	RABL6	0.127031	0.178179	0.131639	5.4565	3.89018	5.2655	-0.488141	1.27988	0.200587	0.386326	-0.436736	1.20688	0.227478	0.456635
Q05512	MARK2	0.389189	0.545599	0.475497	1.781	1.27043	1.45773	-0.487369	1.28162	0.199977	0.386025	-0.198406	0.574417	0.565686	0.756331
P28271	ACO1	0.12704	0.178028	0.529665	5.45615	3.89346	1.30865	-0.48683	1.8575	0.0632396	0.174498	1.57297	-2.01755	0.0436383	0.155974
Q99J45	NRBP1	0.162432	0.226695	0.255692	4.26731	3.05762	2.71087	-0.48092	0.66047	0.508952	0.69645	0.173651	-0.417172	0.676553	0.831928
Q61739	ITGA6	0.123469	0.172224	0.161882	5.61393	4.02468	4.28181	-0.480136	3.31854	0.000904904	0.00756937	-0.0893467	0.425794	0.670258	0.827179
Q9D287	BCAS2	0.474635	0.661758	0.301519	1.46038	1.04743	2.29885	-0.479486				-1.13405
Q91YQ5	RPN1	0.149078	0.207793	0.238833	4.64955	3.33575	2.90222	-0.479079	3.4628	0.000534583	0.00504058	0.200854	-0.403138	0.686847	0.837017
Q9DAW9	CNN3	0.2105	0.29285	0.454462	3.29286	2.3669	1.5252	-0.476339	3.0579	0.00222892	0.0146768	0.633998	-2.96989	0.00297904	0.0217239
Q8CEZ4	MAB21L4	0.211166	0.293664	0.198847	3.28248	2.36034	3.48584	-0.475791	1.81801	0.0690623	0.185872	-0.562513	1.75312	0.0795822	0.233258
Q8BZ98	DNM3	0.0709939	0.098728		9.76347	7.02078		-0.475764
P05555	ITGAM	0.245123	0.33977	0.297733	2.82775	2.04005	2.32808	-0.471053	0.652533	0.514057	0.698636	-0.19054	0.540008	0.589192	0.776078
Q64096	MCF2L	0.285274	0.395413		2.42976	1.75297		-0.471011	1.55727	0.119407	0.270468
Q8CIF6	SIDT2	0.300154	0.415087		2.3093	1.66988		-0.46771	0.887088	0.375032	0.574871
D3Z7P3	GLS	0.13672	0.187271	0.0974324	5.06984	3.70131	7.11414	-0.453904	1.02312	0.306253	0.504407	-0.942652	3.5747	0.000350635	0.00452004
P62983	RPS27A	0.0700965	0.095989	0.129559	9.88847	7.22111	5.35004	-0.453526	2.8838	0.00392903	0.0227669	0.43267	-2.99315	0.00276112	0.0205198
P14115	RPL27A	0.118924	0.162083		5.8285	4.27649		-0.446696	0.76575	0.443825	0.642066
Q80VI1	TRIM56	0.391849	0.533866	0.495126	1.76891	1.29835	1.39994	-0.446178	1.06126	0.28857	0.487543	-0.108681	0.224222	0.822585	0.914658
P56392	COX7A1	0.0386759	0.0526782		17.922	13.1582		-0.445771	1.06835	0.285363	0.484008
Q9DCT2	NDUFS3	0.0802851	0.109214	0.309731	8.63357	6.34671	2.2379	-0.443948	2.45854	0.0139503	0.0586276	1.50387	-3.39385	0.000689182	0.00746942
Q8BXZ1	TMX3	0.184512	0.250673	0.327799	3.75665	2.76514	2.11455	-0.44209	0.912779	0.361359	0.562055	0.387005	-0.61709	0.537176	0.741005
Q9CWJ9	ATIC	0.0651897	0.0885434	0.108982	10.6328	7.82833	6.36021	-0.441741	3.76803	0.000164543	0.00194943	0.299631	-2.75949	0.00578921	0.0356259
P24270	CAT	0.0828583	0.112284	0.142465	8.36546	6.17317	4.86538	-0.438432	5.00751	5.51394e-07	1.67361e-05	0.34346	-2.38783	0.016948	0.0813028
Q921K8	TCAF2	0.138005	0.186697	0.177323	5.02261	3.71268	3.90896	-0.435977	1.57591	0.115047	0.26359	-0.0743259	0.270931	0.786444	0.898793
P52503	NDUFS6	0.256717	0.344794	0.448174	2.70004	2.01032	1.5466	-0.425556	1.72897	0.0838138	0.213692	0.378322	-1.13549	0.256169	0.486995
Q7SIG6	ASAP2	0.0978714	0.131395	0.571347	7.08223	5.2753	1.21318	-0.424951	1.0033	0.315717	0.514675	2.12046	-4.45784	8.27897e-06	0.000234571
Q61087	LAMB3	0.0465014	0.062375	0.0564575	14.9059	11.1126	12.2773	-0.423692	2.57808	0.00993513	0.0455547	-0.143803	1.06142	0.288501	0.523986
P70290	MPP1	0.048375	0.0648589	0.130269	14.3286	10.687	5.32089	-0.423045	2.22253	0.0262473	0.0954779	1.00612	-4.97986	6.36298e-07	2.47247e-05
Q6PD03	PPP2R5A	0.28577	0.382126	0.469136	2.42554	1.81392	1.4775	-0.419194	1.1263	0.260037	0.457865	0.295959	-0.880448	0.378617	0.615196
Q91VC4	PLVAP	0.212827	0.284154	0.496325	3.25685	2.43933	1.39656	-0.416991	0.623886	0.532703	0.71547	0.804611	-3.36406	0.000768048	0.00812876
O35601	FYB1	0.762199	1.01458	0.285075	0.909404	0.683187	2.43146	-0.412641	1.5502	0.121094	0.272431	-1.83147	5.7191	1.07092e-08	7.28229e-07
Q8C0J6	SOWAHC	0.418874	0.557348		1.65479	1.24365		-0.412063	0.919186	0.357998	0.557917
Q80YS6	AFAP1	0.338932	0.449727		2.04509	1.54126		-0.408055	1.03372	0.301266	0.499291
Q8CI08	SLAIN2	0.688308	0.905299	0.375394	1.00703	0.765655	1.84645	-0.39534	1.83136	0.0670472	0.181546	-1.26999	4.40294	1.06794e-05	0.000282019
Q8WTY4	CIAPIN1	0.427729	0.56241	0.269942	1.62053	1.23246	2.56776	-0.394926				-1.05897
Q811D0	DLG1	0.0917737	0.120627	0.133724	7.55279	5.7462	5.18341	-0.394402	1.9407	0.0522951	0.154749	0.148705	-0.562761	0.573597	0.763217
P62073	TIMM10	0.14613	0.191777	0.111252	4.74338	3.61435	6.2304	-0.392179	0.936105	0.349219	0.548569	-0.785589	1.78541	0.0741951	0.221527
Q8K411	PITRM1	0.133706	0.175343	0.146626	5.18411	3.95309	4.72732	-0.391118	1.0936	0.274132	0.470948	-0.258042	0.546363	0.584817	0.772365
Q6P5E4	UGGT1	0.134044	0.175619	0.156981	5.17105	3.94689	4.41548	-0.389742	1.90341	0.0569875	0.163473	-0.161855	0.941111	0.346648	0.584695
Q921E2	RAB31	0.126273	0.165407	0.0853414	5.48927	4.19056	8.12205	-0.389471	1.71382	0.0865617	0.218643	-0.954701	3.1025	0.00191891	0.0159268
Q7TNP2	PPP2R1B	0.255563	0.332461		2.71223	2.0849		-0.379503
Q91YJ2	SNX4	0.166533	0.215981	0.114327	4.16222	3.20929	6.06285	-0.375099	1.69248	0.0905549	0.224047	-0.917741	2.88956	0.00385787	0.0262992
P0C0A3	CHMP6	0.177637	0.230283	0.156094	3.90203	3.00997	4.44057	-0.374476	0.866277	0.386338	0.585756	-0.560993	1.14371	0.252744	0.484281
Q9DC69	NDUFA9	0.115804	0.149919	0.352727	5.98552	4.62346	1.96511	-0.372503	3.09088	0.00199561	0.0134461	1.23436	-6.28762	3.22379e-10	3.02369e-08
Q9DAW6	PRPF4	0.210121	0.27182	0.32315	3.2988	2.55002	2.14497	-0.371434	0.516883	0.605238	0.769571	0.249552	-0.39534	0.692592	0.842132
Q8R3H7	HS2ST1	0.254705	0.329158	0.409116	2.72137	2.10582	1.69426	-0.369951	0.656809	0.511304	0.69737	0.313729	-0.857336	0.391259	0.625647
P30275	CKMT1	0.12872	0.166187	0.440277	5.38491	4.17087	1.57434	-0.368573	1.00427	0.315248	0.514437	1.4056	-5.01369	5.33966e-07	2.13586e-05
P34022	RANBP1	0.0865666	0.111555	0.165527	8.0071	6.21351	4.18753	-0.365872	3.10054	0.0019317	0.013211	0.56931	-3.85708	0.000114752	0.00189167
Q9CXK9	RBM33	0.0553536	0.0711563	0.147162	12.5222	9.74119	4.71008	-0.362314	0.458305	0.646733	0.79688	1.04835	-2.29389	0.0217967	0.0978333
O35609	SCAMP3	0.172918	0.222249		4.00854	3.11879		-0.362088	1.3671	0.171595	0.349663
P53996	CNBP	0.526088	0.674525	0.45136	1.31755	1.02761	1.53568	-0.358568	1.00767	0.313615	0.512297	-0.579591
P62814	ATP6V1B2	0.120872	0.154936	0.153193	5.73455	4.47377	4.52468	-0.358189	2.59267	0.00952334	0.0443079	-0.0163235	-0.0355082	0.971675	0.986914
Q99LC3	NDUFA10	0.0824768	0.105522	0.25808	8.40415	6.56874	2.68578	-0.355485	4.12206	3.755e-05	0.000561839	1.29027	-5.1979	2.01554e-07	8.79252e-06
Q7TPW1	NEXN	0.171351	0.219075	0.247838	4.0452	3.16397	2.79678	-0.354474	1.80956	0.0703637	0.188445	0.177973	-1.0166	0.309344	0.543199
P97333	NRP1	0.343696	0.439381		2.01675	1.57755		-0.354342
Q99KK2	CMAS	0.0590464	0.075261	0.0683493	11.739	9.20992	10.1413	-0.350051	1.61971	0.105294	0.248756	-0.138975	0.919942	0.357603	0.59583
Q3UDE2	TTLL12	0.100167	0.127599	0.125099	6.91988	5.43222	5.54078	-0.349205	0.908401	0.363667	0.564817	-0.0285466	-0.0150882	0.987962	0.994918
Q9D1H8	MRPL53	0.134809	0.171519	0.072462	5.1417	4.04123	9.56566	-0.34745	0.483597	0.628672	0.786125	-1.24307	1.44066	0.14968	0.346493
Q8K4I3	ARHGEF6	0.157025	0.199635	0.246755	4.41426	3.47207	2.80905	-0.346375				0.305716
P54116	STOM	0.0489965	0.0621403	0.12131	14.1469	11.1546	5.71386	-0.342849	1.55459	0.120044	0.271142	0.965096	-2.12319	0.0337376	0.134555
Q9QYY0	GAB1	0.628566	0.796067	0.876512	1.10274	0.870715	0.790802	-0.340827	1.55582	0.119751	0.270672	0.138883	-0.61577	0.538046	0.741005
Q7TSC1	PRRC2A	0.406667	0.515032	0.366998	1.70446	1.34583	1.88869	-0.340815	9.52491	1.65179e-21	2.92458e-19	-0.488889	3.04789	0.00230451	0.0181164
Q9JIA7	SPHK2	0.105833	0.134033	0.141783	6.54945	5.17146	4.88879	-0.340804	0.886793	0.375191	0.574871	0.0810927	-0.243696	0.807466	0.909821
Q3TJ91	LLGL2	0.0837977	0.105965	0.0969215	8.27168	6.54127	7.15163	-0.33861	1.57419	0.115444	0.263931	-0.128703	0.584195	0.559089	0.752989
P06684	C5	0.373364	0.472026	0.317935	1.85649	1.46845	2.18016	-0.338281	1.02751	0.304181	0.502813	-0.570136	1.71544	0.0862647	0.242397
P45952	ACADM	0.101884	0.128792	0.115941	6.8033	5.38189	5.97845	-0.338122	2.12264	0.0337844	0.114058	-0.151657	1.33901	0.180568	0.38859
Q3UV70	PDP1	0.0919818	0.11578	0.0910859	7.5357	5.98678	7.60982	-0.331961	1.68869	0.091279	0.225247	-0.346081	1.56624	0.117293	0.297609
Q3UU96	CDC42BPA	0.226895	0.285472	0.540917	3.05493	2.42808	1.28143	-0.331325				0.922059
Q9EPX2	PAPLN	0.056913	0.0715882	0.25378	12.1791	9.68242	2.73129	-0.330964	0.683555	0.494256	0.683898	1.82578	-3.14473	0.00166239	0.0144464
Q99KW3	TRIOBP	0.216821	0.27242	0.197226	3.19686	2.54441	3.51448	-0.329323	0.662937	0.507371	0.695624	-0.46598	0.687923	0.491501	0.70548
Q9EQU5	SET	0.173388	0.217666	0.197876	3.99767	3.18445	3.50293	-0.328114	1.95491	0.0505942	0.151119	-0.137517	1.10585	0.26879	0.501791
P59325	EIF5	0.10437	0.130999	0.257583	6.64127	5.29124	2.69097	-0.327854	3.48999	0.000483035	0.00467912	0.975479	-6.81961	9.12906e-12	1.3069e-09
P36916	GNL1	0.175272	0.219715	0.176069	3.9547	3.15476	3.93679	-0.326039	0.697536	0.485467	0.675331	-0.319489	1.61951	0.105338	0.278987
Q9DCN2	CYB5R3	0.0953153	0.11938	0.124262	7.27215	5.80622	5.57812	-0.324783	2.85358	0.0043229	0.0244708	0.0578193	0.510914	0.609411	0.787458
Q8CBW3	ABI1	0.233011	0.291803	0.211352	2.97474	2.37539	3.27958	-0.324596	1.72978	0.0836703	0.213497	-0.465347	2.01989	0.0433949	0.155412
Q8JZQ2	AFG3L2	0.0971139	0.121589	0.112256	7.13747	5.70075	6.17471	-0.324261	0.609818	0.541982	0.723627	-0.11522	0.742327	0.457889	0.680207
Q01853	VCP	0.0872148	0.108915	0.142446	7.94759	6.36412	4.86604	-0.320557	6.4555	1.07865e-10	7.99452e-09	0.387211	-6.38292	1.73744e-10	1.81763e-08
Q9CR86	CARHSP1	0.131492	0.164142	0.325631	5.27139	4.22286	2.12863	-0.319964	1.77678	0.075605	0.198283	0.988297	-4.03741	5.4044e-05	0.00102797
P41245	MMP9	0.2407	0.300366	0.379839	2.87971	2.30768	1.82484	-0.319484	0.651268	0.514873	0.69885	0.338668	-0.970795	0.33165	0.567352
P62071	RRAS2	0.0599634	0.0745506	0.0607668	11.5595	9.29767	11.4067	-0.314138	0.833841	0.404371	0.60447	-0.294938	0.677036	0.498383	0.710484
Q8BG32	PSMD11	0.139281	0.172496	0.175125	4.97662	4.01834	3.95801	-0.308567	3.39801	0.000678774	0.00597584	0.0218243	0.178227	0.858545	0.936856
Q9D0K2	OXCT1	0.0803697	0.099371	0.0840298	8.62448	6.97535	8.24883	-0.306172	2.46572	0.0136737	0.0576429	-0.241923	2.36093	0.0182291	0.0858082
Q9R1Q8	TAGLN3	0.114035	0.140832	0.206596	6.07838	4.92179	3.35508	-0.304504	1.10137	0.270735	0.46766	0.552833	-2.05362	0.0400127	0.147873
P15532	NME1	0.0642699	0.0793604	0.0924329	10.7849	8.73417	7.49892	-0.304277	3.09977	0.00193668	0.0132167	0.219988	-1.85537	0.0635438	0.200742
P56812	PDCD5	0.187931	0.231797	0.390769	3.68832	2.99032	1.7738	-0.302663	1.22251	0.221517	0.411753	0.753454	-2.56769	0.0102377	0.0549243
E9PYK3	PARP4	0.309863	0.38195	0.343676	2.23695	1.81476	2.01686	-0.301754	0.399267	0.689696	0.823861	-0.152337	-0.0494644	0.960549	0.98279
Q9D6J6	NDUFV2	0.121356	0.149546	0.391502	5.71169	4.63501	1.77048	-0.301345	3.4757	0.000509528	0.00483451	1.38843	-5.67193	1.41199e-08	9.14434e-07
Q8BYB9	POGLUT1	0.151563	0.186608	0.139999	4.57334	3.71445	4.95108	-0.300097	0.751818	0.45216	0.648141	-0.414593	1.02419	0.305747	0.540912
P56399	USP5	0.0771796	0.0948842	0.106142	8.98096	7.30519	6.53035	-0.297948	1.88803	0.059022	0.166428	0.161762	-1.2589	0.208065	0.4268
P01942	HBA	0.0519887	0.0639093	0.08477	13.3326	10.8458	8.1768	-0.297827	1.85823	0.0631357	0.17449	0.407528	-2.94959	0.00318192	0.0227161
Q7TQD2	TPPP	0.141827	0.17377	0.165949	4.88726	3.98887	4.17687	-0.293045	0.733105	0.463494	0.655349	-0.0664416	0.0631386	0.949656	0.979013
P97384	ANXA11	0.0930614	0.113991	0.128097	7.44828	6.08073	5.4111	-0.292663	2.2898	0.0220332	0.0832652	0.168322	-1.08411	0.278316	0.512211
P23492	PNP	0.0680088	0.083255	0.105088	10.192	8.32559	6.59586	-0.291817	1.37697	0.168522	0.3442	0.33599	-0.919724	0.357717	0.59583
O70492	SNX3	0.291936	0.356513	0.342408	2.37431	1.94424	2.02433	-0.288302	3.00188	0.00268318	0.0168332	-0.0582363	0.819915	0.412264	0.642613
P12787	COX5A	0.0681613	0.0831294	0.0839169	10.1692	8.33817	8.25993	-0.286406	0.0664113	0.94705	0.975872	0.0136023	-0.726908	0.467282	0.686753
Q8R105	VPS37C	0.514451	0.627107	0.277224	1.34735	1.10531	2.50032	-0.285679	0.950729	0.341742	0.542667	-1.17766	2.82822	0.00468081	0.0300278
Q920D7	SCGB3A1	0.561137	0.68311	0.602761	1.23526	1.01469	1.14995	-0.283765	0.986685	0.323797	0.523562	-0.180531	0.486723	0.626455	0.798106
Q9CXZ1	NDUFS4	0.175437	0.213349	0.572351	3.95097	3.24889	1.21105	-0.282263	1.47144	0.141173	0.304411	1.42368	-1.91832	0.0550704	0.181786
O88668	CREG1	0.415837	0.505247	0.408453	1.66687	1.3719	1.69701	-0.280973	0.953898	0.340135	0.541934	-0.306819	1.12725	0.259635	0.491406
P21300	AKR1B7	0.127457	0.154841		5.4383	4.47652		-0.280777	0.667936	0.504175	0.693485
O88685	PSMC3	0.129652	0.157272	0.116317	5.34622	4.40731	5.95913	-0.278621	1.11565	0.264571	0.461596	-0.435203	1.3676	0.171439	0.376363
Q08093	CNN2	0.143281	0.173603	0.212555	4.83766	3.99273	3.26103	-0.276936	2.06295	0.0391173	0.126179	0.292045	-0.944193	0.345071	0.582909
Q9CZ30	OLA1	0.117838	0.142332	0.151771	5.88222	4.86993	4.56706	-0.27246	1.92598	0.0541069	0.157478	0.0926355	-0.513922	0.607306	0.785858
O08807	PRDX4	0.112161	0.135396	0.136091	6.17992	5.11942	5.09326	-0.271608	0.760064	0.447217	0.644016	0.00739255	-1.06781	0.285608	0.521679
Q8R5H1	USP15	0.104588	0.126221	0.146992	6.62739	5.49152	4.71553	-0.271235	0.744327	0.456679	0.650612	0.219784	-0.672299	0.501393	0.712382
P47963	RPL13	0.100674	0.121433	0.129387	6.88508	5.70806	5.35715	-0.270474	1.84679	0.0647776	0.176752	0.0915347	1.03179	0.302173	0.537899
Q91W89	MAN2C1	0.089475	0.107909	0.0846883	7.74682	6.42342	8.18469	-0.270264	1.57994	0.114121	0.262793	-0.349586	1.73576	0.0826064	0.237317
P37040	POR	0.122496	0.147665	0.183725	5.65855	4.69404	3.77274	-0.269602	1.14957	0.250322	0.447686	0.315218	-1.09799	0.272208	0.506434
Q921C5	BICD2	0.363486	0.438148	0.379519	1.90694	1.58199	1.82638	-0.269517	0.861192	0.389132	0.587199	-0.207247	0.582275	0.560381	0.752989
P50172	HSD11B1	0.166248	0.200157	0.146951	4.16936	3.46302	4.71686	-0.267796	1.78151	0.0748287	0.197093	-0.445798	2.10507	0.0352855	0.138469
P62317	SNRPD2	0.375568	0.452163	0.658552	1.8456	1.53296	1.05253	-0.26777	1.111	0.266569	0.463479	0.542453	-2.02234	0.0431408	0.154806
Q91W50	CSDE1	0.538098	0.647511	0.354226	1.28814	1.07048	1.9568	-0.267034	0.754147	0.450761	0.647106	-0.870236	2.11989	0.0340155	0.135266
Q8BUK6	HOOK3	0.22727	0.273467	0.255108	3.04988	2.53466	2.71707	-0.26696	1.04311	0.296897	0.495347	-0.10026	1.1702	0.241919	0.472912
P51885	LUM	0.0375968	0.0452189	0.0531345	18.4364	15.3287	13.0452	-0.266318	0.686604	0.492332	0.682498	0.232722	-0.915339	0.360014	0.597514
Q91YN5	UAP1	0.538528	0.647566	0.32725	1.28711	1.07039	2.1181	-0.266006	0.655347	0.512245	0.69737	-0.984636	2.07013	0.03844	0.144977
Q920A5	SCPEP1	0.453845	0.545217	0.385545	1.52728	1.27132	1.79784	-0.264632	0.50566	0.613095	0.775104	-0.499933	0.945302	0.344505	0.582909
Q9WVC3	CAV2	0.0790314	0.0948937	0.129917	8.77053	7.30446	5.33532	-0.263886	1.88434	0.0595196	0.167274	0.453204	-2.06706	0.0387281	0.145699
P97494	GCLC	0.0929506	0.111597	0.15696	7.45716	6.21114	4.41608	-0.263766	0.285965	0.774905	0.8768	0.492094	-2.09298	0.0363511	0.140248
Q62469	ITGA2	0.106442	0.127567		6.512	5.43358		-0.261198	0.949649	0.342291	0.543159
Q6ZQ38	CAND1	0.0804126	0.096314	0.0885296	8.61988	7.19674	7.82955	-0.260324	1.89896	0.0575695	0.164907	-0.121586	1.09931	0.271634	0.505711
O70503	HSD17B12	0.104282	0.124798	0.146444	6.64688	5.55417	4.73318	-0.259106	1.4381	0.150404	0.317126	0.230761	-0.746089	0.455613	0.677566
Q922Q4	PYCR2	0.134363	0.160788	0.0945343	5.15875	4.31093	7.33223	-0.259021	0.761527	0.446342	0.643662	-0.766252	2.01453	0.0439542	0.156691
Q3TMH2	SCRN3	0.0595429	0.0712525	0.0874645	11.6411	9.72804	7.9249	-0.25901	1.12075	0.262394	0.460237	0.295756	-2.52622	0.0115297	0.0598487
Q9JLV5	CUL3	0.178753	0.213603	0.169758	3.87769	3.24502	4.08316	-0.256969	0.83007	0.406499	0.60538	-0.331456	1.02669	0.304565	0.540738
P61164	ACTR1A	0.133414	0.159412	0.10344	5.19547	4.34815	6.70093	-0.256853	1.01576	0.309742	0.508131	-0.623961	2.1035	0.0354219	0.138469
Q8C3J5	DOCK2	0.265779	0.317301	0.217079	2.60798	2.18451	3.19307	-0.255627	0.959519	0.337297	0.538561	-0.547636	2.16293	0.0305468	0.124382
P43883	PLIN2	0.654323	0.780848	0.263451	1.05933	0.887685	2.63103	-0.255039	0.747023	0.45505	0.650042	-1.56751	2.87439	0.00404812	0.0271268
Q923D2	BLVRB	0.0648437	0.0773536	0.11855	10.6895	8.96076	5.84689	-0.254502	1.93008	0.0535969	0.156279	0.615951	-3.32138	0.000895729	0.00910539
Q3TJD7	PDLIM7	0.0694937	0.0828217	0.171975	9.97425	8.36915	4.03052	-0.253127	0.813464	0.415952	0.614838	1.05412	-3.05058	0.00228402	0.0180074
P54775	PSMC4	0.139957	0.166772	0.175692	4.95256	4.15625	3.94523	-0.25289	0.125955	0.899767	0.945673	0.0751724
Q9Z1Q5	CLIC1	0.18854	0.224424	0.25776	3.6764	3.08856	2.68912	-0.251361	2.33702	0.0194384	0.0759192	0.199799	-1.57586	0.115058	0.294134
P21956	MFGE8	0.38984	0.463914	0.42866	1.77803	1.49413	1.61701	-0.250974	1.11651	0.264205	0.461596	-0.114024	0.526095	0.598822	0.780163
Q3U1J4	DDB1	0.332283	0.395374	0.242135	2.08602	1.75314	2.86264	-0.250808				-0.707406
P48758	CBR1	0.0791926	0.0942109	0.123348	8.75268	7.3574	5.61946	-0.250529	1.24436	0.213368	0.404282	0.388764	-2.4046	0.0161904	0.0789208
Q8BGH2	SAMM50	0.0383761	0.0456496		18.062	15.1841		-0.250397	0.579256	0.562416	0.740756
Q9CT10	RANBP3	0.301761	0.358692	0.383982	2.29701	1.93243	1.80516	-0.24934	0.371032	0.710614	0.83631	0.0982926	-0.121907	0.902973	0.957326
Q3TZZ7	ESYT2	0.117733	0.139858	0.128512	5.88744	4.95608	5.39363	-0.248441	1.67336	0.0942562	0.230364	-0.122056	0.678073	0.497725	0.710484
P99026	PSMB4	0.0743105	0.0882535	0.0650815	9.32772	7.85405	10.6505	-0.248088	1.50253	0.132962	0.291637	-0.439406	1.72573	0.0843962	0.239909
Q6PGC1	DHX29	0.203965	0.242149	0.143978	3.39836	2.86248	4.81426	-0.247574	0.902527	0.366777	0.568817	-0.75005	2.72909	0.00635101	0.0383032
P41241	CSK	0.135239	0.160503	0.156643	5.12535	4.3186	4.42502	-0.247087	1.93872	0.0525355	0.154955	-0.0351207	0.0460586	0.963264	0.982959
Q8R3S6	EXOC1	0.124772	0.14784		5.55532	4.6885		-0.244742	0.492484	0.622377	0.781527
O88544	COPS4	0.0839598	0.0994648	0.109001	8.25571	6.96877	6.35909	-0.244487	1.39152	0.164067	0.337344	0.132084	-0.700659	0.483516	0.698924
P25206	MCM3	0.316663	0.374933	0.182375	2.18891	1.84872	3.80067	-0.243684	0.501566	0.615973	0.776593	-1.03973	1.85041	0.0642546	0.202517
Q99KN9	CLINT1	0.281504	0.333253	0.28009	2.4623	2.07994	2.47473	-0.243464	1.18159	0.237368	0.43105	-0.250727	1.16944	0.242226	0.472974
P62774	MTPN	0.171937	0.203429	0.228157	4.03139	3.40732	3.03803	-0.24264	1.31353	0.189005	0.371107	0.165503	-0.933077	0.35078	0.588238
P97379	G3BP2	0.392182	0.462034	0.375432	1.76741	1.50021	1.84627	-0.236475	0.521037	0.602341	0.768479	-0.299447	1.57173	0.116014	0.295689
Q8VCT4	CES1D	0.143919	0.169266	0.180536	4.81625	4.09502	3.83938	-0.234038	1.95974	0.0500259	0.149984	0.0929983	-0.232741	0.815962	0.912589
O54786	DFFA	0.211904	0.24902	0.171346	3.27104	2.7835	4.04531	-0.23285	0.30323	0.761715	0.870414	-0.539349	0.692802	0.488434	0.70256
Q810U5	CCDC50	0.590489	0.693046	0.731319	1.17385	1.00015	0.947805	-0.23104	0.376206	0.706764	0.833934	0.0775488	-0.178624	0.858233	0.936856
Q78PY7	SND1	0.210222	0.246716	0.184314	3.29721	2.80949	3.76069	-0.230935	2.15411	0.0312313	0.108307	-0.420686	4.1789	2.92917e-05	0.000642312
Q6ZQ58	LARP1	0.384462	0.450614	0.294206	1.8029	1.53823	2.35599	-0.229053	0.458147	0.646847	0.79688	-0.615068	1.15355	0.248683	0.479389
P52825	CPT2	0.174014	0.2039		3.98328	3.39944		-0.228657
Q9DCJ5	NDUFA8	0.0772922	0.0905476	0.19023	8.96788	7.65506	3.64373	-0.228354	1.71994	0.0854438	0.216634	1.071	-3.409	0.000652023	0.00720937
Q99JR6	NMNAT3	0.0893711	0.104615		7.75583	6.62569		-0.22721	0.469835	0.638473	0.791141
Q62418	DBNL	0.2012	0.235182	0.436935	3.44507	2.94728	1.58639	-0.22515	0.777935	0.436607	0.634027	0.893641	-2.99119	0.0027789	0.0205956
P08074	CBR2	0.0552515	0.0645199	0.0806873	12.5453	10.7431	8.59054	-0.223732	0.50411	0.614184	0.775824	0.322596	-0.480872	0.630608	0.801146
P48722	HSPA4L	0.107806	0.125872	0.158286	6.4296	5.50676	4.37908	-0.223525	1.09715	0.272577	0.469569	0.330577	-1.44368	0.14883	0.345407
Q07076	ANXA7	0.150076	0.175192	0.185865	4.61865	3.95651	3.7293	-0.223244	2.01065	0.0443627	0.137936	0.0853225	-0.632489	0.527067	0.732326
P97390	VPS45	0.0892764	0.10413	0.11098	7.76405	6.65656	6.24572	-0.222033	1.24683	0.212462	0.404007	0.09191	-0.0487602	0.96111	0.98279
Q8BGW1	FTO	0.880925	1.02723	0.897518	0.78684	0.674774	0.772293	-0.221665	0.808423	0.418847	0.61736	-0.194744	0.716737	0.473536	0.691238
O88796	RPP30	0.0318605	0.037116	0.0558214	21.7557	18.6752	12.4172	-0.220273	0.248042	0.804102	0.892938	0.58878	-0.720379	0.471292	0.689833
Q6NV83	U2SURP	0.240484	0.279957	0.328104	2.88231	2.47591	2.11258	-0.219266				0.228949
Q8VDR9	DOCK6	0.196873	0.228943		3.52078	3.0276		-0.217718	0.867757	0.385527	0.585362
Q8CAQ8	IMMT	0.0615321	0.0715349	0.0725454	11.2648	9.68964	9.55467	-0.217308	0.238133	0.811778	0.897688	0.0202364	0.491309	0.623208	0.797067
Q9DCW4	ETFB	0.0777892	0.0901602	0.0975985	8.91058	7.68795	7.10202	-0.212921	0.6697	0.503049	0.692534	0.114368	-0.820536	0.411911	0.64243
Q91YT0	NDUFV1	0.0852986	0.09883	0.165721	8.12613	7.01353	4.18261	-0.212426	1.40624	0.159654	0.330616	0.745737	-1.3192	0.187103	0.397905
P62334	PSMC6	0.138851	0.160796	0.15258	4.99203	4.31071	4.54285	-0.2117	3.64622	0.00026613	0.00288488	-0.0756717	0.789632	0.429743	0.654604
Q8VEK3	HNRNPU	0.126205	0.146027	0.172261	5.49222	4.74671	4.02381	-0.210462	1.02331	0.306164	0.504407	0.238364	-1.04949	0.293951	0.529043
Q91ZW3	SMARCA5	0.218796	0.253056	0.172577	3.168	2.73911	4.01644	-0.209867	0.996931	0.318798	0.518372	-0.552212	2.61079	0.00903341	0.0501447
Q64373	BCL2L1	0.43445	0.502168		1.59546	1.38031		-0.208981	0.300563	0.763747	0.871799
Q91YP2	NLN	0.129924	0.150149		5.33504	4.6164		-0.208729	0.702434	0.482409	0.67359
Q91XY4	PCDHGA4	0.861302	0.995095		0.804766	0.696564		-0.208314	0.394993	0.692848	0.826387
P22907	HMBS	0.149951	0.173033	0.152095	4.62251	4.00587	4.55733	-0.206559	0.534701	0.592856	0.762483	-0.186072	0.209232	0.834267	0.920197
P49813	TMOD1	0.153861	0.17736	0.169422	4.50503	3.90814	4.09124	-0.205055	1.54541	0.122247	0.274366	-0.0660547	0.289421	0.772259	0.893469
Q8VCW8	ACSF2	0.0497731	0.0573703	0.0864995	13.9261	12.082	8.01331	-0.204937	0.930683	0.352018	0.55169	0.592389	-2.4501	0.0142818	0.0715404
Q8VC28	AKR1C13	0.117	0.134763	0.125704	5.92434	5.14347	5.51414	-0.203915	0.578588	0.562867	0.740756	-0.100394	0.378148	0.705321	0.849257
Q9CQ56	USE1	0.455471	0.523956	0.394426	1.52183	1.32291	1.75736	-0.202087	0.478822	0.632065	0.787639	-0.409692	0.597732	0.550019	0.749435
P99028	UQCRH	0.0857412	0.0985992	0.124003	8.08418	7.02995	5.58975	-0.201588	0.792492	0.428074	0.625812	0.330731	-0.889358	0.373811	0.611037
Q80XI3	EIF4G3	0.390655	0.449061	0.281062	1.77432	1.54355	2.46617	-0.201018	0.423639	0.671829	0.812261	-0.676025	2.10649	0.0351619	0.138469
Q99MK8	GRK2	0.408794	0.469709	0.297172	1.69559	1.47569	2.33248	-0.200394				-0.660468
P26638	SARS1	0.197671	0.227061	0.204421	3.50657	3.0527	3.39078	-0.199974	1.0648	0.286968	0.486213	-0.151533	1.06912	0.285014	0.521679
Q9D4H1	EXOC2	0.142145	0.163091	0.16674	4.87633	4.25006	4.15706	-0.198315	1.22798	0.219455	0.410447	0.0319176	-0.267491	0.789091	0.899551
Q8VEE1	LMCD1	0.154856	0.177539	0.174527	4.47607	3.9042	3.97158	-0.197205	0.770309	0.441117	0.639309	-0.0246832	0.761301	0.446477	0.668364
Q8BML1	MICAL2	0.275583	0.315948		2.5152	2.19386		-0.1972	0.28549	0.775269	0.8768
Q9R1P0	PSMA4	0.0690724	0.0791578	0.0938425	10.0351	8.75652	7.38628	-0.196622	1.41652	0.156622	0.326625	0.245509	-0.326707	0.743889	0.876034
Q9R0Q7	PTGES3	0.125974	0.144342	0.222549	5.50232	4.80211	3.11458	-0.196373	0.502695	0.615179	0.776593	0.624631	-1.98325	0.047339	0.16593
Q9CQ89	CUTA	0.0896185	0.102633	0.134911	7.73442	6.75367	5.13782	-0.195622	1.05139	0.293079	0.491726	0.394515	-1.46747	0.142248	0.339101
P34884	MIF	0.0885294	0.101359	0.11351	7.82957	6.83851	6.10649	-0.19525	1.21974	0.222563	0.413108	0.163339	-1.00756	0.313665	0.546903
Q9Z2U0	PSMA7	0.0973184	0.111322	0.13612	7.12247	6.2265	5.09217	-0.193957	1.18393	0.236442	0.429805	0.290139	-1.74062	0.0817508	0.236304
Q91VW5	GOLGA4	0.414039	0.473489		1.67411	1.46391		-0.193563
P46938	YAP1	0.373412	0.426804	0.754877	1.85625	1.62404	0.918225	-0.192807	0.261163	0.793966	0.886689	0.822668	-2.52343	0.0116216	0.0599824
P35283	RAB12	0.0957137	0.109365		7.24188	6.33794		-0.192351	0.777817	0.436677	0.634027
P38060	HMGCL	0.126422	0.144437	0.157247	5.4828	4.79896	4.40801	-0.19219	0.959781	0.337165	0.538561	0.122595	-0.490358	0.623881	0.797067
Q8R016	BLMH	0.077392	0.0884169	0.0888514	8.95631	7.83954	7.8012	-0.192137	1.63231	0.102614	0.244054	0.00707232	-0.0731464	0.94169	0.974285
Q8K2Q0	COMMD9	0.159945	0.182507	0.146215	4.33367	3.79792	4.7406	-0.19038	-0.142669	0.886552	0.940159	-0.319859	0.546923	0.584432	0.772365
Q9WTR5	CDH13	0.067879	0.0774419	0.0797661	10.2115	8.95055	8.68975	-0.190148	0.735845	0.461825	0.653569	0.0426608	-0.65663	0.511419	0.72113
P81117	NUCB2	0.377984	0.431028	0.288131	1.8338	1.60813	2.40567	-0.189454	0.985975	0.324146	0.523607	-0.581056	4.19919	2.67875e-05	0.000595865
Q91WB4	PLEKHF2	0.183472	0.209134	0.26925	3.77795	3.31438	2.57437	-0.188865	0.345993	0.729348	0.85144	0.36452	-0.579248	0.562422	0.753962
Q8BGC0	HTATSF1	0.193756	0.220798	0.207394	3.57742	3.13928	3.34217	-0.188485	0.325116	0.745093	0.861303	-0.090352	0.127076	0.89888	0.95611
Q9QUM9	PSMA6	0.0610089	0.0694813	0.0737545	11.3614	9.97602	9.39803	-0.187606	1.06272	0.287908	0.487288	0.0861066	-0.337904	0.735435	0.870635
P09542	MYL3	0.164801	0.187641		4.20596	3.694		-0.187248	0.477434	0.633053	0.788102
Q9EQP2	EHD4	0.0911278	0.103748	0.133667	7.60632	6.68105	5.18564	-0.187124	2.4554	0.0140728	0.0589358	0.365553	-6.48238	9.0289e-11	1.06777e-08
P54726	RAD23A	0.506679	0.576816	0.479474	1.36802	1.20168	1.44564	-0.187038	0.362872	0.716701	0.840989	-0.266659	0.5858	0.55801	0.752989
Q9CQC7	NDUFB4	0.264908	0.301341	0.268096	2.61656	2.30021	2.58544	-0.185907	0.666238	0.505259	0.69395	-0.168648	0.2269	0.820501	0.914658
P19221	F2	0.543105	0.617755	0.675115	1.27627	1.12204	1.02671	-0.185804	0.835258	0.403573	0.604061	0.128097	-1.0104	0.312302	0.545829
Q61733	MRPS31	0.34043	0.386646	0.15913	2.03609	1.79272	4.35585	-0.183655	0.173402	0.862335	0.926901	-1.28081	1.84158	0.0655366	0.205579
Q8BVD5	MPP7	0.209782	0.238165	0.233734	3.30412	2.91037	2.96554	-0.183068	1.30014	0.193552	0.377725	-0.0270957	-0.0901848	0.92814	0.966147
Q3TCN2	PLBD2	0.242899	0.275726	0.243975	2.85365	2.5139	2.84106	-0.18288	1.61619	0.106054	0.249738	-0.176503	1.16016	0.245985	0.477914
Q68FF6	GIT1	0.129041	0.146352	0.129286	5.37155	4.73617	5.36136	-0.181617	1.18503	0.236006	0.429801	-0.178878	0.803062	0.421939	0.650609
P62821	RAB1A	0.147781	0.167495	0.151701	4.69038	4.13831	4.56917	-0.18066	1.89797	0.0577	0.164924	-0.142888	1.15553	0.247875	0.478932
P53026	RPL10A	0.0821368	0.0929938	0.112096	8.43893	7.4537	6.1835	-0.179104	1.81256	0.0698991	0.187379	0.269532	-0.976627	0.328754	0.564171
Q9R1P3	PSMB2	0.0890342	0.100786	0.110308	7.78518	6.87741	6.28376	-0.178863	1.63361	0.10234	0.244054	0.130237	-1.20942	0.226503	0.455532
Q8BFW7	LPP	0.0743568	0.0840485	0.0872518	9.32191	8.24699	7.94422	-0.176757	1.14822	0.250876	0.448173	0.0539624	-0.306565	0.759174	0.884801
Q8VI75	IPO4	0.368839	0.416825	0.425268	1.87927	1.66292	1.62991	-0.176449	1.08106	0.279671	0.477147	0.0289302	-0.345488	0.729727	0.867508
Q8BKC5	IPO5	0.130984	0.147965	0.150293	5.29183	4.68455	4.61197	-0.175857	1.98533	0.047108	0.144052	0.0225267	0.182321	0.855331	0.935088
Q61646	HP	0.413589	0.467135	0.326069	1.67593	1.48383	2.12577	-0.17564	-0.329343	0.741896	0.85926	-0.51866	2.69776	0.00698084	0.0410993
P68369	TUBA1A	0.0736729	0.0831153	0.0859811	9.40844	8.33959	8.06162	-0.173979	1.17066	0.241736	0.436741	0.048907	-0.285933	0.77493	0.894636
Q80X85	MRPS7	0.296814	0.334478	0.184298	2.33529	2.07233	3.76102	-0.172354	0.255748	0.798146	0.890015	-0.859871	2.32851	0.0198852	0.0918298
P51150	RAB7A	0.220707	0.248691	0.209055	3.14058	2.78718	3.31563	-0.172222	1.6967	0.0897538	0.223243	-0.250475	1.95977	0.0500226	0.171795
Q9Z2C4	MTMR1	0.467431	0.526671	0.412964	1.48289	1.31609	1.67847	-0.172146	0.428045	0.668618	0.809399	-0.350887	0.687412	0.491823	0.705569
Q8QZZ7	TPRKB	0.117186	0.131951	0.116215	5.91496	5.25306	5.96433	-0.171208	0.792811	0.427888	0.625812	-0.183201	0.887074	0.375039	0.612309
Q06890	CLU	0.065585	0.073835	0.0824028	10.5687	9.38779	8.41169	-0.170939	0.84528	0.397954	0.597682	0.15839	-0.484196	0.628247	0.799473
P56528	CD38	0.0487609	0.0548812		14.2152	12.63		-0.170589
Q9JIG7	CCDC22	0.145072	0.16322	0.15038	4.77794	4.24669	4.60929	-0.170049	0.831038	0.405952	0.605244	-0.118205	0.505815	0.612986	0.790196
Q6ZWY8	TMSB10	0.5424	0.609799		1.27793	1.13668		-0.168975	0.304147	0.761016	0.870153
Q9QZQ8	MACROH2A1	0.0505008	0.0567044	0.101126	13.7255	12.2239	6.85429	-0.167155	0.303888	0.761213	0.870153	0.834621	-2.21697	0.0266254	0.112868
P47811	MAPK14	0.298456	0.334911	0.452987	2.32244	2.06965	1.53017	-0.166255	0.625337	0.53175	0.715337	0.435694	-1.60362	0.108797	0.284272
Q810A7	DDX42	0.360956	0.404317		1.92031	1.71437		-0.163662	-0.139591	0.888983	0.940992
P54823	DDX6	0.345714	0.387243	0.270598	2.00497	1.78995	2.56154	-0.163661	0.599293	0.548977	0.730213	-0.517087	3.53353	0.000410048	0.00506007
Q8BIW1	PRUNE1	0.149133	0.166909	0.149342	4.64785	4.15284	4.64134	-0.162464	1.12571	0.260287	0.458033	-0.160443	1.33307	0.182507	0.389961
Q9JHI5	IVD	0.0874341	0.0978216	0.177622	7.92765	7.08583	3.90237	-0.161957	0.467674	0.640018	0.791823	0.860586	-3.48451	0.000493043	0.00588191
Q8VEH3	ARL8A	0.0922205	0.103103		7.5162	6.72287		-0.160926	0.538238	0.590413	0.760568
P50516	ATP6V1A	0.154161	0.172311	0.206668	4.49627	4.02266	3.35391	-0.160579	1.8516	0.0640835	0.176024	0.262304	-1.56636	0.117265	0.297609
P62962	PFN1	0.110669	0.123573	0.13165	6.26327	5.60921	5.26506	-0.159119	1.3667	0.171718	0.34969	0.0913469	-0.701968	0.482699	0.698924
Q921M7	CYRIB	0.123317	0.137627	0.14352	5.62086	5.03641	4.82962	-0.158393	1.75622	0.0790501	0.204491	0.0604861	-0.710812	0.4772	0.693639
Q8VED9	LGALSL	0.304312	0.339503	0.266718	2.27775	2.04165	2.5988	-0.157873	0.405189	0.685338	0.821118	-0.348107	0.535573	0.592254	0.777101
Q8BFY9	TNPO1	0.141867	0.158081	0.121096	4.88589	4.38477	5.72395	-0.156121	1.12155	0.262052	0.460139	-0.384513	1.40828	0.159049	0.361717
P35700	PRDX1	0.0968137	0.107826	0.112662	7.1596	6.4284	6.15244	-0.155418	1.41004	0.158527	0.328844	0.0633015	-0.0570614	0.954496	0.980698
Q8C052	MAP1S	0.194394	0.216499	0.172804	3.56569	3.20162	4.01117	-0.155376	0.890028	0.373451	0.573736	-0.325218	1.38604	0.165733	0.368899
Q8CIE6	COPA	0.194086	0.216	0.155233	3.57134	3.20902	4.46522	-0.154332	2.0231	0.0430633	0.135239	-0.476598	3.64109	0.000271491	0.00360222
Q9D9V3	ECHDC1	0.0704368	0.0783855	0.0816984	9.8407	8.8428	8.48422	-0.154258	0.323793	0.746095	0.861658	0.0597215	-0.118686	0.905524	0.957448
P52196	TST	0.0621908	0.069131	0.106216	11.1455	10.0266	6.52583	-0.152632	1.1451	0.252169	0.44998	0.619595	-5.3721	7.78269e-08	4.07094e-06
Q8BHF7	PGS1	0.0880381	0.097841	0.496364	7.87327	7.08443	1.39645	-0.152311	0.470993	0.637646	0.790423	2.34289	-1.93103	0.0534789	0.179137
Q922D8	MTHFD1	0.110707	0.122962	0.133085	6.26111	5.63707	5.2083	-0.151474	2.27373	0.0229822	0.086475	0.114132	-0.781942	0.434249	0.657294
Q6PGB6	NAA50	0.402007	0.446352	0.7215	1.72422	1.55291	0.960702	-0.150962	0.378647	0.70495	0.833263	0.692817	-2.30898	0.0209444	0.095746
Q8C522	ENDOD1	0.0780429	0.0866458	0.0680457	8.88162	7.99978	10.1865	-0.150862	0.549746	0.582494	0.756791	-0.348626	0.984358	0.324939	0.560453
Q3UA37	QRICH1	0.349003	0.38738		1.98608	1.78932		-0.150511	0.255805	0.798102	0.890015
P23780	GLB1	0.190602	0.211451	0.17968	3.63663	3.27805	3.85767	-0.149766				-0.234895
Q8CHU3	EPN2	0.150318	0.166695	0.196168	4.61121	4.15817	3.53344	-0.149195	0.806459	0.419978	0.618517	0.234873	-1.02233	0.306625	0.54122
Q9D6F9	TUBB4A	0.0794421	0.0880953	0.0799516	8.72519	7.86815	8.66958	-0.149161	1.32817	0.184123	0.364472	-0.139937	1.27403	0.202652	0.418855
Q9CPU0	GLO1	0.0889631	0.0985848	0.126771	7.7914	7.03098	5.46773	-0.148158	0.568173	0.569918	0.745361	0.362784	-1.4787	0.13922	0.335179
Q8BIJ7	RUFY1	0.262029	0.290274	0.17834	2.6453	2.3879	3.88667	-0.147689	0.661815	0.50809	0.695867	-0.702789	3.74956	0.000177145	0.00260452
Q6NZC7	SEC23IP	0.257344	0.285083	0.301939	2.69347	2.43139	2.29565	-0.147682	0.500423	0.616777	0.776944	0.0828759	-0.30328	0.761676	0.886883
Q8VHX6	FLNC	0.0795522	0.0879912	0.0738591	8.71311	7.87746	9.38472	-0.145458	0.187632	0.851165	0.919547	-0.252584	1.03922	0.298705	0.533121
Q9CSN1	SNW1	0.478758	0.529149	0.533721	1.4478	1.30993	1.29871	-0.144378	0.88381	0.376799	0.575951	0.0124139
Q9CQ80	VPS25	0.143854	0.158916	0.152818	4.81841	4.36173	4.53576	-0.143655	-0.118813	0.905424	0.94827	-0.0564426	-0.937722	0.348387	0.586758
Q9WV54	ASAH1	0.105866	0.116925	0.142828	6.54739	5.92816	4.853	-0.143337	1.32323	0.185758	0.367024	0.288706	-3.53283	0.000411131	0.00506007
Q60931	VDAC3	0.0693232	0.0765589	0.0892068	9.99878	9.05377	7.77011	-0.143233	0.411067	0.681023	0.818409	0.220584	-0.578684	0.562803	0.7541
Q3UHX2	PDAP1	0.267849	0.295697	0.394063	2.58783	2.34411	1.75898	-0.142701	0.649166	0.516231	0.700097	0.414307	-0.906721	0.364555	0.601341
P11859	AGT	1.10382	1.21855	0.968695	0.627953	0.568831	0.715547	-0.142656	0.153125	0.8783	0.93805	-0.331048	1.13839	0.25496	0.486152
Q8BZW8	NHLRC2	0.17271	0.190655	0.226248	4.01336	3.63561	3.06366	-0.142613	0.441533	0.658827	0.804743	0.246942	-1.06498	0.286887	0.523011
Q91VJ2	CAVIN3	0.149727	0.165266	0.216384	4.62942	4.19413	3.20332	-0.142458	0.516952	0.605189	0.769571	0.388804	-0.678755	0.497293	0.710419
P00920	CA2	0.0725685	0.0800822	0.112345	9.55162	8.65545	6.16981	-0.142138	1.13877	0.2548	0.452582	0.488383	-3.97339	7.08564e-05	0.00125149
P48962	SLC25A4	0.0534942	0.0589829	0.0585103	12.9574	11.7517	11.8466	-0.140914	0.787256	0.431132	0.629706	-0.0116067	0.0517081	0.958761	0.982202
P49722	PSMA2	0.089476	0.0985429	0.106154	7.74674	7.03396	6.52963	-0.139252	1.66071	0.0967719	0.234712	0.107336	-0.647907	0.517045	0.726427
O70493	SNX12	0.166181	0.182972	0.211838	4.17105	3.78828	3.27207	-0.138868	1.45036	0.146959	0.311824	0.211339	-0.624077	0.532577	0.736105
Q9R1P4	PSMA1	0.127838	0.140536	0.145712	5.42208	4.93217	4.75696	-0.136625	0.699149	0.484459	0.674518	0.0521806	-0.132057	0.894939	0.953854
Q61510	TRIM25	0.232468	0.255448	0.229522	2.98169	2.71346	3.01996	-0.135996	0.401568	0.688002	0.823027	-0.154396	0.45305	0.650512	0.813797
P70296	PEBP1	0.0837238	0.0919907	0.114341	8.27897	7.53497	6.0621	-0.13585	0.244637	0.806738	0.894597	0.313785	-1.81684	0.069242	0.212693
Q8K0D5	GFM1	0.287275	0.315522	0.230878	2.41284	2.19683	3.00222	-0.13531	-0.030491	0.975675	0.987136	-0.450611	0.799053	0.42426	0.652541
P43025	CLEC3B	0.728825	0.799961	0.874131	0.951048	0.866476	0.792956	-0.134358	0.512502	0.6083	0.771353	0.12792	-0.330849	0.740758	0.874127
Q99NB1	ACSS1	0.0585339	0.0642245	0.0598002	11.8418	10.7926	11.5911	-0.133853				-0.102974
P17751	TPI1	0.0876271	0.0960905	0.104052	7.91019	7.21349	6.66154	-0.133016	1.24688	0.212443	0.404007	0.11484	-0.660113	0.509181	0.718347
Q9DBC3	CMTR1	0.174142	0.190847		3.98037	3.63195		-0.132155	0.284101	0.776333	0.877056
P62908	RPS3	0.119434	0.130817	0.148347	5.80359	5.29859	4.67248	-0.131335	1.1079	0.267903	0.464531	0.18142	-0.90491	0.365513	0.601449
Q61503	NT5E	0.113496	0.124234	0.080453	6.10724	5.57938	8.61555	-0.130415	0.403084	0.686886	0.822663	-0.626838	1.33891	0.180599	0.38859
Q9D5V5	CUL5	0.130138	0.142436	0.139753	5.32625	4.86639	4.95982	-0.130266	0.577737	0.563442	0.740756	-0.0274346	0.0931783	0.925762	0.965641
Q9CZX0	ELP3	0.269125	0.294508	0.353282	2.57555	2.35357	1.96202	-0.13003	0.157541	0.874818	0.935915	0.262511	-0.583768	0.559376	0.752989
P09671	SOD2	0.0868723	0.0950465	0.112137	7.97892	7.29272	6.18126	-0.129736	0.678904	0.497199	0.686556	0.238555	-0.518575	0.604057	0.783512
P19258	MPV17	0.114688	0.125466		6.04378	5.52457		-0.129589	0.138968	0.889476	0.940992
P24369	PPIB	0.193612	0.211588	0.190026	3.58009	3.27592	3.64765	-0.128094	0.758703	0.44803	0.644306	-0.155067	1.37935	0.167787	0.371041
O70325	GPX4	0.185627	0.202855	0.158999	3.73409	3.41697	4.35945	-0.12804	0.566468	0.571076	0.745909	-0.35143	1.71965	0.0854957	0.241233
P11352	GPX1	0.0761715	0.0831937	0.107624	9.09983	8.33173	6.44047	-0.127223	1.14762	0.251125	0.448366	0.371449	-5.26852	1.37527e-07	6.5627e-06
P16858	GAPDH	0.0813982	0.0888817	0.106671	8.51551	7.79854	6.49797	-0.126889	1.26847	0.204629	0.391918	0.263214	-3.31929	0.000902471	0.00912536
A2ASQ1	AGRN	0.0744586	0.0812827	0.1121	9.30916	8.52761	6.18327	-0.126508	1.12122	0.262194	0.460139	0.463772	-3.2128	0.00131447	0.0120905
Q9D662	SEC23B	0.353136	0.385213	0.242273	1.96284	1.79939	2.86101	-0.125435	0.920217	0.357459	0.557623	-0.669022	3.31513	0.000916001	0.0091825
Q02053	UBA1	0.102428	0.111729	0.127586	6.76717	6.20381	5.4328	-0.125399	0.0395921	0.968418	0.984949	0.19146	-2.71999	0.00652841	0.0391493
Q6KAR6	EXOC3	0.133038	0.145097		5.21016	4.77712		-0.125186	0.337856	0.735471	0.855667
Q9Z0J1	RECK	0.161661	0.176229	0.240038	4.28766	3.93321	2.88765	-0.124482				0.44581
P15626	GSTM2	0.0978444	0.106641	0.117658	7.08418	6.49979	5.8912	-0.124207	0.777226	0.437025	0.634244	0.141832	-1.46417	0.143148	0.339462
Q60575	KIF1B	0.472896	0.514868	0.5778	1.46575	1.34626	1.19963	-0.122681	0.342004	0.732348	0.853068	0.166367	-0.540224	0.589042	0.776078
Q9CY57	CHTOP	0.692003	0.752732	1.26088	1.00165	0.920842	0.549735	-0.121358	-0.0504906	0.959731	0.982545	0.744217	-3.81737	0.00013488	0.00209642
P61290	PSME3	0.369791	0.401998	0.390203	1.87443	1.72426	1.77638	-0.120475	0.547144	0.584279	0.757479	-0.0429627	0.264837	0.791135	0.900736
Q80VP1	EPN1	0.110218	0.119716	0.146914	6.28886	5.78994	4.71806	-0.119249	0.546897	0.58445	0.757479	0.295356	-1.39388	0.163354	0.367512
Q8BVI4	QDPR	0.0736906	0.080015	0.127453	9.40618	8.66271	5.43845	-0.11879	0.467685	0.64001	0.791823	0.671624	-1.54325	0.122771	0.307414
P16125	LDHB	0.110299	0.11969	0.113632	6.28424	5.79118	6.09993	-0.117883	1.33998	0.180253	0.36062	-0.0749373	0.739569	0.459561	0.681574
Q9WUB3	PYGM	0.108993	0.118088	0.110237	6.35955	5.86976	6.28777	-0.115623	0.47253	0.636549	0.789804	-0.0992459	0.384811	0.700377	0.845796
P63028	TPT1	0.394156	0.427045	0.419165	1.75856	1.62312	1.65364	-0.11562	0.743354	0.457268	0.650612	-0.0268692	0.52839	0.597229	0.779891
P28650	ADSS1	0.105662	0.11431	0.104557	6.56003	6.06373	6.62937	-0.113497	0.569363	0.56911	0.745173	-0.128666	0.59461	0.552104	0.750111
Q9DC53	CPNE8	0.608494	0.657928	0.6715	1.13912	1.05353	1.03224	-0.112687	0.236687	0.8129	0.898617	0.0294589	-0.0630271	0.949745	0.979013
Q91V12	ACOT7	0.145387	0.157177	0.155316	4.7676	4.40997	4.46281	-0.112494	0.847327	0.396813	0.59653	-0.0171829	0.516536	0.60548	0.783868
P19253	RPL13A	0.149621	0.161665		4.63269	4.28755		-0.111694	0.234302	0.814751	0.899726
P46471	PSMC2	0.125238	0.135173	0.150522	5.53464	5.12786	4.60497	-0.110132	0.198036	0.843017	0.915943	0.155167	-0.700123	0.48385	0.698924
Q9DCS9	NDUFB10	0.0779574	0.0841076	0.194865	8.89136	8.24119	3.55707	-0.10955	1.28231	0.199733	0.385787	1.21216	-9.14085	6.19648e-20	2.1068e-17
Q6PGF7	EXOC8	0.138167	0.148994	0.131317	5.01672	4.65218	5.27841	-0.108836	0.453509	0.650182	0.797894	-0.182196	0.809001	0.418515	0.647531
P47758	SRPRB	0.423834	0.457006	0.695836	1.63542	1.51671	0.996135	-0.108715	0.334679	0.737867	0.857189	0.606535	-2.09632	0.0360537	0.139497
E9PVA8	GCN1	0.209142	0.225402	0.168236	3.31425	3.07516	4.12009	-0.108022	1.25106	0.210914	0.402263	-0.422016	2.85665	0.00428141	0.0284035
P61971	NUTF2	0.0808303	0.0870975	0.0886239	8.57534	7.95829	7.82122	-0.107735	0.308084	0.758019	0.867435	0.0250655	-0.0215135	0.982836	0.993059
A2AJI0	MAP7D1	0.267559	0.288201	0.228288	2.59063	2.40508	3.03629	-0.107218	-1.19055	0.23383	0.427057	-0.336223	0.580846	0.561344	0.753259
Q8BQB6	SAXO2	0.238654	0.256998	0.327084	2.9044	2.69709	2.11917	-0.106836	0.269252	0.787735	0.882637	0.347905	-0.648441	0.5167	0.726317
P62827	RAN	0.0700787	0.0754649	0.0859674	9.89099	9.18503	8.06291	-0.10683	0.924974	0.35498	0.555113	0.187984	-1.96222	0.0497369	0.171573
P68368	TUBA4A	0.0741688	0.079846	0.0665878	9.34553	8.68105	10.4095	-0.106408	1.19397	0.23249	0.425831	-0.261963	1.59581	0.11053	0.286054
O08997	ATOX1	0.154111	0.165716	0.204291	4.49772	4.18273	3.39294	-0.104749	0.755618	0.449878	0.64613	0.301909	-2.16686	0.0302456	0.123697
Q9CQ75	NDUFA2	0.119274	0.128179	0.383381	5.81139	5.40766	1.80799	-0.10388	-0.481616	0.630079	0.786623	1.58062	-3.55784	0.000373923	0.00479751
O88746	TOM1	0.302797	0.325367	0.312433	2.28915	2.13035	2.21855	-0.103717	1.02169	0.30693	0.505	-0.0585223	0.513137	0.607856	0.786195
Q8K019	BCLAF1	0.400264	0.430025	0.451116	1.73172	1.61188	1.53652	-0.103469	0.532171	0.594608	0.762709	0.0690777	-0.126411	0.899407	0.95611
P97927	LAMA4	0.0460976	0.0495203	0.0665346	15.0365	13.9972	10.4178	-0.103331	0.827211	0.408117	0.606939	0.426083	-0.690127	0.490114	0.704232
P08030	APRT	0.223638	0.240159	0.218914	3.09941	2.8862	3.1663	-0.102822	0.323176	0.746562	0.861658	-0.133625	0.671056	0.502185	0.712914
Q6P5D3	DHX57	0.197187	0.211666		3.51518	3.27472		-0.102229	0.132503	0.894587	0.944689
P61021	RAB5B	0.160264	0.171969	0.161631	4.32504	4.03066	4.28845	-0.101698	0.597345	0.550277	0.731043	-0.0894395	0.527554	0.597809	0.779891
Q08857	CD36	0.0970708	0.104159	0.135412	7.14064	6.65467	5.1188	-0.101686	0.82752	0.407943	0.606939	0.378562	-2.04578	0.0407776	0.150291
Q05D44	EIF5B	0.325338	0.348542	0.372936	2.13055	1.9887	1.85862	-0.0993963	0.728959	0.466027	0.656988	0.0975933	-1.05041	0.29353	0.528743
Q11136	PEPD	0.297981	0.319224	0.261854	2.32614	2.17135	2.64708	-0.099347	0.558631	0.576414	0.751334	-0.285807	1.45337	0.146121	0.342262
P18572	BSG	0.109449	0.117167	0.219476	6.33305	5.9159	3.1582	-0.098302	0.604885	0.545255	0.727083	0.905498	-5.45102	5.00825e-08	2.67107e-06
Q99LX0	PARK7	0.0900238	0.0963619	0.0938209	7.6996	7.19317	7.38798	-0.0981563	0.861997	0.388689	0.587164	-0.0385534	0.28141	0.778396	0.895331
Q61316	HSPA4	0.101807	0.10896	0.142774	6.80844	6.36151	4.85486	-0.0979554	1.41819	0.156136	0.326473	0.389939	-3.0782	0.00208255	0.0167095
Q569Z5	DDX46	0.291557	0.312031	0.241599	2.3774	2.22141	2.869	-0.097911	0.762406	0.445818	0.643662	-0.369073	1.83516	0.0664819	0.207375
P47962	RPL5	0.176103	0.188377	0.157468	3.93603	3.67957	4.40182	-0.0972041	0.657655	0.51076	0.69737	-0.258562	1.71763	0.0858649	0.241523
Q922F4	TUBB6	0.0634011	0.0677921	0.0734843	10.9327	10.2246	9.43259	-0.0966104	-0.240972	0.809577	0.896498	0.116318	-1.16693	0.243239	0.474272
Q9ERS5	PLEKHA2	0.191213	0.204426		3.62501	3.39069		-0.0964035	0.209546	0.834022	0.909972
Q6IRU2	TPM4	0.0894976	0.0956319	0.112874	7.74487	7.24807	6.14088	-0.0956434	0.413344	0.679355	0.817637	0.239151	-2.23452	0.0254488	0.10918
Q8K1B8	FERMT3	0.222781	0.237874	0.251402	3.11134	2.91393	2.75713	-0.0945711	0.262914	0.792617	0.885719	0.0798005	-0.222598	0.823848	0.914658
Q8BIG7	COMTD1	0.158497	0.1692	0.112883	4.37326	4.09661	6.1404	-0.0942794	0.373584	0.708714	0.834999	-0.583902	2.56841	0.0102166	0.0549243
Q8R1G6	PDLIM2	0.142981	0.152608	0.15746	4.84783	4.54202	4.40204	-0.0940073	1.92147	0.0546725	0.158249	0.0451598
Q8R164	BPHL	0.0727803	0.0776754	0.0828024	9.52383	8.92364	8.3711	-0.0939103	0.428965	0.667948	0.809348	0.0922142	-0.468689	0.639292	0.806363
Q6PHU5	SORT1	0.25121	0.268068	0.148141	2.75924	2.58571	4.67896	-0.0937096	0.277047	0.781744	0.879428	-0.855626	1.90272	0.0570775	0.186599
Q922J3	CLIP1	0.260114	0.277471	0.301352	2.66478	2.49809	2.30013	-0.0931939	0.376498	0.706547	0.833934	0.11911	-0.240728	0.809766	0.910886
Q8R420	ABCA3	0.453432	0.483369		1.52867	1.43399		-0.092237	0.344625	0.730377	0.852017
P21981	TGM2	0.0867727	0.0924808	0.0919635	7.98808	7.49504	7.5372	-0.0919131	0.619008	0.535911	0.717904	-0.00809267	0.465067	0.641884	0.808362
B1AXH1	NHSL2	0.31569	0.336417		2.19565	2.06038		-0.0917409
O55143	ATP2A2	0.0959792	0.102236	0.179785	7.22185	6.7799	3.85542	-0.0911048	1.00259	0.316057	0.514966	0.814376	-3.37276	0.0007442	0.00799095
Q9ERL9	GUCY1A1	0.193469	0.205962	0.133859	3.58274	3.36541	5.17819	-0.0902793	1.29501	0.195318	0.379098	-0.621664	4.04515	5.22892e-05	0.0010016
Q91VD9	NDUFS1	0.0919116	0.0978451		7.54145	7.08412		-0.0902527	0.832989	0.404851	0.604903
P40630	TFAM	0.0736147	0.0783262		9.41588	8.84949		-0.0895013	0.180287	0.856927	0.923268
Q8BGU5	CCNY	0.132472	0.140932	0.0857492	5.23241	4.91833	8.08342	-0.0893079	0.224319	0.822509	0.902975	-0.716799	1.46324	0.143401	0.339546
P51432	PLCB3	0.126965	0.135038	0.156648	5.45935	5.13299	4.42486	-0.0889303	0.199522	0.841855	0.915072	0.214167	-0.433258	0.664828	0.825345
Q8C1A5	THOP1	0.0611344	0.065005	0.0595811	11.3381	10.663	11.6337	-0.0885668	0.359335	0.719344	0.842984	-0.125697	0.504431	0.613958	0.790196
Q9CQ40	MRPL49	0.212716	0.226171	0.144811	3.25855	3.06471	4.78658	-0.0884815	0.251895	0.801122	0.892287	-0.643246	1.91932	0.054944	0.181786
E9Q7G0	NUMA1	0.289257	0.307512	0.264035	2.3963	2.25405	2.62521	-0.0882873	0.647219	0.51749	0.701067	-0.219909	0.915214	0.36008	0.597514
Q9D880	TIMM50	0.156644	0.166523	0.121886	4.425	4.16247	5.68684	-0.0882355	0.806112	0.420178	0.618525	-0.450186	3.50233	0.000461202	0.00557542
P47738	ALDH2	0.0906677	0.0963368	0.117315	7.64492	7.19504	5.90843	-0.0874989	1.03703	0.29972	0.497504	0.284228	-4.49698	6.89245e-06	0.000201586
O08638	MYH11	0.0718059	0.0762866	0.105931	9.65307	9.08609	6.54337	-0.0873285				0.473626	-1.68395	0.092192	0.254065
Q3ULD5	MCCC2	0.0526051	0.0558873	0.0962841	13.1764	12.4026	7.19898	-0.0873162	-0.144089	0.88543	0.940159	0.784779	-0.118978	0.905293	0.957448
Q9CY58	SERBP1	0.597826	0.635002	0.752156	1.15945	1.09157	0.921547	-0.0870342	0.644264	0.519404	0.702905	0.244271	-0.848595	0.396107	0.629696
Q8BK63	CSNK1A1	0.157839	0.167573	0.272633	4.39149	4.13639	2.54242	-0.0863385	0.455121	0.649022	0.79688	0.702171	-2.50564	0.0122229	0.0628772
P17563	SELENBP1	0.0841474	0.089335	0.0916773	8.23729	7.75897	7.56073	-0.0863058	1.6028	0.10898	0.255381	0.0373389	-0.045685	0.963561	0.982959
Q9JJC6	RILPL1	0.510714	0.542139	0.622306	1.35721	1.27854	1.11384	-0.0861462	0.328319	0.74267	0.859437	0.198961	-1.02304	0.306288	0.541154
B2RY56	RBM25	0.214608	0.227746		3.22983	3.04351		-0.0857226	0.194282	0.845955	0.916715
O54774	AP3D1	0.208312	0.221056	0.191368	3.32745	3.13561	3.62206	-0.0856703	0.645471	0.518622	0.702144	-0.208062	1.4037	0.160407	0.363287
Q9Z0G0	GIPC1	0.202249	0.21462	0.367825	3.42719	3.22965	1.88445	-0.0856498	0.200158	0.841357	0.914843	0.777234	-1.64726	0.0995056	0.26862
P22315	FECH	0.343875	0.364678	0.244746	2.01569	1.90071	2.83211	-0.0847352	0.206207	0.83663	0.91188	-0.575337	2.15915	0.0308387	0.125383
Q99NB9	SF3B1	0.358391	0.379901	0.23981	1.93405	1.82455	2.8904	-0.0840875	0.283297	0.776949	0.87713	-0.66373	2.45992	0.0138966	0.0701278
Q62086	PON2	0.228564	0.241973	0.183232	3.03262	2.86456	3.78289	-0.0822503	0.502003	0.615666	0.776593	-0.401175	1.40534	0.159921	0.362628
P70168	KPNB1	0.106219	0.112402	0.123545	6.52563	6.1667	5.61048	-0.0816197	0.674878	0.499754	0.688592	0.136373	-0.792969	0.427796	0.654165
Q60864	STIP1	0.151249	0.16004	0.211785	4.58282	4.33109	3.27288	-0.0815057	0.27466	0.783578	0.880927	0.404171	-3.69269	0.000221898	0.0030794
O55098	STK10	0.358049	0.378757	0.385556	1.9359	1.83006	1.79779	-0.0811151				0.0256651
P45591	CFL2	0.102856	0.108635	0.149866	6.73899	6.38054	4.6251	-0.0788546	0.0682149	0.945615	0.975299	0.464192	-2.89595	0.00378008	0.0258988
Q62159	RHOC	0.183604	0.193776	0.145	3.77523	3.57706	4.78033	-0.0777926	0.53232	0.594504	0.762709	-0.418336	1.61739	0.105794	0.279649
Q8K3C3	LZIC	0.113997	0.120188	0.182785	6.08039	5.76717	3.79215	-0.0763002	0.206748	0.836207	0.91188	0.604845	-2.73825	0.00617672	0.0375015
Q8K0L9	ZBTB20	0.548906	0.578529		1.26278	1.19812		-0.075829	0.18257	0.855135	0.922273
P58389	PTPA	0.0607177	0.0639825	0.108874	11.4159	10.8334	6.36653	-0.0755612	0.83073	0.406126	0.605244	0.766905	-2.44253	0.0145846	0.0729228
A2ADY9	DDI2	0.139145	0.146613	0.167694	4.98146	4.72774	4.13341	-0.0754177	1.45184	0.146547	0.311552	0.193818	-0.530398	0.595836	0.778796
Q91V92	ACLY	0.140838	0.148375	0.184858	4.92159	4.67158	3.74963	-0.0752122	0.475071	0.634736	0.789276	0.317165	-2.73465	0.00624468	0.0377456
Q9ESW4	AGK	0.0659647	0.0694889		10.5078	9.97493		-0.0750883	0.189025	0.850073	0.918836
Q9DCD0	PGD	0.109664	0.115433	0.125464	6.32065	6.00474	5.52468	-0.0739698	1.10857	0.267617	0.464444	0.120212	-0.331033	0.74062	0.874127
P97823	LYPLA1	0.14188	0.149298	0.179134	4.88545	4.64272	3.86944	-0.07352	0.456495	0.648034	0.79688	0.262847	-1.2774	0.20146	0.417438
Q9Z1T1	AP3B1	0.128867	0.135565	0.0740553	5.37879	5.11301	9.35985	-0.0731077	0.30962	0.75685	0.867029	-0.872313	3.2269	0.00125138	0.0116967
Q9R1J0	NSDHL	0.220813	0.232208	0.170657	3.13907	2.98503	4.06164	-0.0725885	0.322924	0.746753	0.861658	-0.444315	1.74439	0.0810917	0.23543
Q8JZR0	ACSL5	0.159192	0.167309	0.144508	4.35417	4.14293	4.79659	-0.0717478	1.31837	0.187379	0.369312	-0.211358	1.87682	0.0605425	0.194193
Q9EP71	RAI14	0.0857406	0.0901054	0.0911766	8.08423	7.69262	7.60225	-0.071635	0.659006	0.509892	0.697136	0.0170492	-0.113054	0.909988	0.958624
Q920E5	FDPS	0.1537	0.161515	0.151714	4.50975	4.29154	4.56877	-0.0715499	0.218362	0.827147	0.905145	-0.0903102	0.61507	0.538509	0.741267
Q8BLF1	NCEH1	0.156438	0.164378	0.146674	4.43082	4.21678	4.72577	-0.0714321	-0.125955	0.899767	0.945673	-0.164407	0.23317	0.81563	0.912589
P11247	MPO	0.118193	0.124136	0.128419	5.86455	5.58375	5.39753	-0.0707856				0.0489364
Q9ET01	PYGL	0.25892	0.271864	0.149149	2.67707	2.54961	4.64733	-0.0703784	0.106114	0.915492	0.955361	-0.866126	1.22498	0.220582	0.446085
Q9ER38	TOR3A	0.225215	0.236438	0.209975	3.07772	2.93163	3.30109	-0.0701595	0.242767	0.808186	0.895775	-0.17124	0.652668	0.51397	0.723977
Q3V1L4	NT5C2	0.0904652	0.0949581	0.121112	7.66203	7.29951	5.72318	-0.0699271	0.0642717	0.948754	0.976956	0.350983	-0.511934	0.608697	0.786909
P85094	ISOC2A	0.0762975	0.080079	0.0679553	9.0848	8.65579	10.2	-0.0697886	0.278727	0.780454	0.87865	-0.236838	0.432384	0.665463	0.82538
P80316	CCT5	0.128088	0.134389	0.141787	5.4115	5.15776	4.88865	-0.0692854	-0.280988	0.77872	0.878196	0.0773083	-0.772452	0.439847	0.663184
Q9JII6	AKR1A1	0.082904	0.0869812	0.0957062	8.36084	7.96893	7.24245	-0.0692626	0.517447	0.604844	0.769571	0.137909	-0.148721	0.881774	0.944928
Q9CR29	CCDC43	0.136287	0.142904	0.176137	5.08595	4.85044	3.93528	-0.0684038	0.531339	0.595184	0.762709	0.301649	-1.39595	0.162731	0.366717
P04247	MB	0.0704562	0.0738545		9.83799	9.3853		-0.0679603	-0.0266368	0.978749	0.98899
Q9D8C4	IFI35	0.420603	0.440763	0.448448	1.64798	1.57261	1.54566	-0.0675447	0.402069	0.687633	0.823027	0.0249362	-0.177381	0.859209	0.937069
Q9Z0P4	PALM	0.243681	0.255341	0.249049	2.84449	2.71459	2.78317	-0.0674346	0.293075	0.769465	0.874567	-0.0359956	0.180342	0.856884	0.936034
P17742	PPIA	0.0983395	0.103038	0.122439	7.04851	6.7271	5.66118	-0.0673338	0.751529	0.452334	0.648141	0.248883	-2.81985	0.00480464	0.0305341
Q8CHG3	GCC2	0.47383	0.49641	0.374681	1.46286	1.39632	1.84997	-0.0671644	0.155908	0.876106	0.936517	-0.405871	0.9056	0.365148	0.601341
Q6P1B1	XPNPEP1	0.156606	0.164061	0.194792	4.42607	4.22493	3.55839	-0.0670983	0.655032	0.512447	0.69737	0.2477	-1.68166	0.0926352	0.25477
P63017	HSPA8	0.135674	0.142072	0.170916	5.10892	4.87886	4.05547	-0.0664739	0.836151	0.40307	0.603801	0.266674	-3.48326	0.000495356	0.0058837
Q9ESX4	ZCCHC17	0.40015	0.418951	0.457785	1.73222	1.65448	1.51413	-0.066242	0.1424	0.886764	0.940159	0.127888	-0.419757	0.674663	0.830738
P97361	BPIFA1	0.428636	0.448574	0.420571	1.6171	1.54522	1.64811	-0.0655934	0.166936	0.86742	0.930171	-0.0929974	0.277063	0.781732	0.896421
Q3UBZ5	MIF4GD	0.220337	0.230521	0.222349	3.14585	3.00688	3.11739	-0.0651856	0.0949213	0.924377	0.960081	-0.0520727	0.210394	0.83336	0.91957
Q8K310	MATR3	0.284758	0.297913	0.211976	2.43416	2.32668	3.26994	-0.0651528	0.4064	0.684448	0.82036	-0.490991	3.52134	0.000429371	0.00526076
Q9WVA2	TIMM8A1	0.112176	0.117347	0.0860335	6.17911	5.9068	8.05671	-0.065023	0.407112	0.683926	0.820351	-0.447815	1.71069	0.0871377	0.244093
Q76MZ3	PPP2R1A	0.128131	0.134011	0.169283	5.40966	5.17233	4.09461	-0.064724	0.148082	0.882278	0.939992	0.337086	-3.78671	0.000152654	0.00231965
P30999	CTNND1	0.193603	0.202343	0.213479	3.58024	3.42561	3.24691	-0.0636969	1.2007	0.229868	0.423217	0.077294	0.231572	0.816871	0.912998
P68037	UBE2L3	0.154837	0.161822	0.221371	4.47662	4.2834	3.13115	-0.0636535	0.849979	0.395337	0.594591	0.45206	-2.08766	0.0368288	0.14129
Q78ZA7	NAP1L4	0.187566	0.196023	0.177124	3.69549	3.53606	3.91334	-0.0636237	0.462868	0.643459	0.794846	-0.14626	1.17497	0.240008	0.472912
P10833	RRAS	0.0707686	0.0739501	0.0767119	9.79456	9.37318	9.03572	-0.0634424	-0.0425971	0.966023	0.984949	0.0528984	-0.0856735	0.931726	0.967657
Q9Z2I0	LETM1	0.0849708	0.088787	0.071339	8.15747	7.80685	9.71625	-0.0633815	-0.483484	0.628752	0.786125	-0.315659	2.64947	0.00806184	0.0460676
P42932	CCT8	0.121005	0.126431	0.121937	5.72823	5.48242	5.68446	-0.0632761	0.573538	0.56628	0.742689	-0.0522099	1.04545	0.295815	0.529947
Q91WS0	CISD1	0.0761516	0.0795386	0.069745	9.10221	8.71461	9.93831	-0.0627808	0.535186	0.592521	0.762359	-0.189565	-0.283363	0.776899	0.895331
P70335	ROCK1	0.132856	0.138761	0.129912	5.21729	4.99526	5.3355	-0.0627421	0.146806	0.883285	0.940159	-0.0950648	0.392049	0.695022	0.843022
Q08091	CNN1	0.0787656	0.0822642	0.104596	8.80012	8.42587	6.62691	-0.0626988	1.07574	0.282045	0.48017	0.346489	-1.84523	0.0650042	0.204406
B9EJ86	OSBPL8	0.194754	0.203306		3.55908	3.40938		-0.0619973	0.185045	0.853194	0.920967
O08810	EFTUD2	0.155426	0.162241	0.142134	4.45967	4.27232	4.8767	-0.0619173	0.522486	0.601332	0.767858	-0.190887	2.14284	0.0321261	0.129841
Q9CQ92	FIS1	0.190271	0.198507	0.16351	3.64295	3.49179	4.23919	-0.0611372	0.98219	0.326006	0.526067	-0.279819	2.17082	0.0299447	0.123049
P19123	TNNC1	0.0592567	0.0617913		11.6974	11.2176		-0.0604246	0.614351	0.538983	0.720831
Q8K297	COLGALT1	0.192994	0.201245	0.13309	3.59154	3.4443	5.20809	-0.0603917	0.716895	0.473439	0.664399	-0.596544	1.5871	0.112489	0.28947
Q9Z1Y4	TRIP6	0.0965447	0.100649	0.174867	7.17954	6.88678	3.96385	-0.0600619	0.990348	0.322004	0.521776	0.796929	-1.47011	0.141531	0.338594
P36552	CPOX	0.165829	0.172828	0.153822	4.17989	4.01062	4.50616	-0.0596382	1.1394	0.254536	0.452559	-0.168075	2.18412	0.0289532	0.119867
Q62151	AGER	0.0858048	0.0893983	0.10698	8.07819	7.75347	6.47925	-0.0591892	0.314564	0.753093	0.865527	0.259016	-1.60945	0.107517	0.282012
Q9JLV6	PNKP	0.193923	0.201954		3.57433	3.4322		-0.0585398	0.22658	0.82075	0.902599
Q3UPL0	SEC31A	0.202387	0.210736	0.149858	3.42486	3.28918	4.62535	-0.0583193				-0.491835	4.16825	3.06949e-05	0.000657403
Q8VBW6	NAE1	0.0805438	0.0838198	0.0480431	8.60584	8.26949	14.4276	-0.057518	0.196533	0.844193	0.91602	-0.802962	1.49798	0.13414	0.327228
Q6Q477	ATP2B4	0.0645488	0.0671726	0.0783483	10.7383	10.3189	8.847	-0.0574809	0.296497	0.766851	0.873346	0.222029	-0.785767	0.432004	0.655977
Q9WUQ2	PREB	0.14356	0.149313	0.174781	4.82828	4.64223	3.96581	-0.056691	0.2976	0.766008	0.873346	0.227203	-0.963178	0.335458	0.571709
Q9ESE1	LRBA	0.188873	0.196412	0.138846	3.66991	3.52904	4.99219	-0.0564687	-0.14812	0.882248	0.939992	-0.500395	1.9569	0.0503592	0.172579
Q8BGQ7	AARS1	0.258032	0.268221	0.238018	2.68628	2.58424	2.91216	-0.0558715	0.633842	0.526184	0.709466	-0.17235	1.5238	0.12756	0.315442
Q8BU31	RAP2C	0.128506	0.13354	0.137036	5.39388	5.19056	5.05815	-0.0554324	0.231698	0.816773	0.901299	0.0372818	-0.152105	0.879104	0.943632
Q91VI7	RNH1	0.204983	0.212875	0.199813	3.38149	3.25612	3.46898	-0.0545046	1.45821	0.144783	0.308809	-0.0913568	1.60804	0.107827	0.282553
O54734	DDOST	0.11145	0.115733		6.21934	5.9892		-0.054398	0.289351	0.772313	0.875929
P61089	UBE2N	0.10388	0.107838	0.120071	6.67258	6.42769	5.77281	-0.0539437	0.498127	0.618395	0.778059	0.155027	-0.992982	0.320719	0.556349
Q8BVI5	STX16	0.137469	0.142614	0.152449	5.04221	4.86031	4.54676	-0.0530078	0.401267	0.688224	0.823027	0.0962118	-0.431826	0.665868	0.825506
P52480	PKM	0.0982595	0.101888	0.103077	7.05425	6.80302	6.72455	-0.0523191	1.23035	0.218564	0.410084	0.0167361	0.912283	0.36162	0.599394
Q9JMH6	TXNRD1	0.12233	0.126842	0.164585	5.66623	5.46463	4.21148	-0.0522629	0.387376	0.698478	0.830198	0.375799	-2.29509	0.0217279	0.0976859
Q9D1M0	SEC13	0.171466	0.177715		4.04248	3.90033		-0.0516449	0.0829423	0.933897	0.966969
P62748	HPCAL1	0.183858	0.190365	0.187773	3.77002	3.64115	3.69141	-0.0501785	0.746144	0.45558	0.650366	-0.0197768	-0.589015	0.555852	0.752302
Q61599	ARHGDIB	0.369383	0.38201	0.284216	1.8765	1.81447	2.4388	-0.0484936	1.06696	0.285991	0.484816	-0.426623	4.2496	2.14148e-05	0.000497849
Q8BG07	PLD4	0.261486	0.270315	0.277073	2.6508	2.56422	2.50168	-0.0479077	-0.883047	0.377211	0.576304	0.0356238	-0.693219	0.488172	0.70256
Q9EPK2	RP2	0.107944	0.111577	0.104191	6.42133	6.21228	6.65265	-0.0477507	0.174529	0.86145	0.926575	-0.0988076	0.407125	0.683916	0.834943
P35585	AP1M1	0.224902	0.232357	0.241207	3.08199	2.98312	2.87366	-0.047042	0.104323	0.916913	0.955593	0.0539315	-0.18771	0.851104	0.932717
P14685	PSMD3	0.131121	0.135436	0.127224	5.28631	5.11789	5.44824	-0.0467099	0.270989	0.7864	0.882485	-0.0902395	0.500147	0.616972	0.792334
Q9QUH0	GLRX	0.161508	0.166808	0.169072	4.29172	4.15535	4.09972	-0.0465867	-0.441231	0.659046	0.804743	0.0194453	-0.660493	0.508937	0.718347
Q8R0W0	EPPK1	0.181849	0.187637	0.137267	3.81166	3.69409	5.04964	-0.0452031	0.526666	0.598425	0.765936	-0.450965	2.0644	0.0389799	0.146104
P40142	TKT	0.0906982	0.0935755	0.122863	7.64235	7.40736	5.64164	-0.0450572	0.481828	0.629928	0.786623	0.392844	-3.11154	0.00186112	0.0157702
P50752	TNNT2	0.205615	0.212085		3.3711	3.26825		-0.0447026	-0.239354	0.810831	0.897367
P58021	TM9SF2	0.294124	0.303223	0.29449	2.35665	2.28593	2.35372	-0.0439569	0.288843	0.772702	0.876028	-0.0421592	0.151166	0.879845	0.94382
P47791	GSR	0.089909	0.092676	0.0680069	7.70943	7.47925	10.1923	-0.0437297	0.899327	0.368478	0.570069	-0.446515	1.54431	0.122513	0.307412
Q9DCT8	CRIP2	0.0902491	0.093012	0.0999876	7.68037	7.45224	6.93233	-0.0435032	-1.1588	0.246539	0.44266	0.104333	-1.52811	0.126485	0.314086
Q61193	RGL2	0.130112	0.134011	0.0999922	5.32731	5.17232	6.93201	-0.0425961	0.474024	0.635483	0.789804	-0.422463	1.02471	0.305499	0.540912
P09803	CDH1	0.249086	0.256427	0.313504	2.78277	2.7031	2.21097	-0.041905	0.803682	0.421581	0.620222	0.289937	-1.54163	0.123164	0.307627
P45377	AKR1B8	0.123406	0.127008	0.135635	5.61681	5.4575	5.11037	-0.0415098	0.739811	0.459415	0.652766	0.0948132	-0.0533433	0.957458	0.982009
P51855	GSS	0.0845919	0.0870448	0.090575	8.19401	7.96311	7.65274	-0.0412391	0.203817	0.838496	0.912978	0.0573548	-0.223355	0.823259	0.914658
Q99PP9	TRIM16	0.233377	0.239953	0.199463	2.97007	2.88868	3.47507	-0.0400862	0.105683	0.915834	0.955405	-0.26663	0.714181	0.475115	0.691834
P47757	CAPZB	0.115117	0.118293	0.189403	6.02126	5.8596	3.65964	-0.039264	1.35787	0.174505	0.354008	0.679102	-1.37963	0.1677	0.371041
Q8R5G7	ARAP3	0.221849	0.227757	0.213302	3.12442	3.04337	3.2496	-0.037918	0.577898	0.563333	0.740756	-0.0945952	0.263223	0.792379	0.901033
Q91XV3	BASP1	0.408475	0.419352	0.314988	1.69692	1.6529	2.20055	-0.0379137	0.388078	0.697959	0.829998	-0.412865	1.06127	0.288566	0.523986
O08709	PRDX6	0.0806455	0.0827217	0.0933974	8.59499	8.37926	7.42149	-0.0366729	0.828915	0.407152	0.60607	0.175116	-1.66826	0.095265	0.260161
Q99L88	SNTB1	0.0455249	0.0466923	0.055008	15.2257	14.845	12.6009	-0.0365286	0.576205	0.564477	0.741239	0.236456	-0.78371	0.43321	0.656453
Q6PDQ2	CHD4	0.420269	0.430771	0.355633	1.64929	1.60909	1.94905	-0.0356063	-0.142495	0.886689	0.940159	-0.276532	0.868235	0.385266	0.620808
Q9R233	TAPBP	0.334074	0.342329	0.218326	2.07483	2.0248	3.17483	-0.0352163	0.456931	0.647721	0.79688	-0.648903	2.62317	0.00871166	0.0489581
P97371	PSME1	0.145297	0.148786	0.164658	4.77054	4.65868	4.20963	-0.0342324	0.570613	0.568262	0.744675	0.146228	-2.0157	0.0438315	0.156459
Q9WVL2	STAT2	0.279371	0.286067	0.292927	2.4811	2.42302	2.36628	-0.0341692	0.138568	0.889791	0.940992	0.0341858	-0.19872	0.842482	0.925879
P62259	YWHAE	0.120031	0.122882	0.140529	5.77476	5.64076	4.93242	-0.0338703	-0.320248	0.748781	0.863061	0.193594	-0.926153	0.354366	0.592829
Q99KV1	DNAJB11	0.135232	0.138434	0.115965	5.1256	5.00707	5.9772	-0.0337524	-0.0112047	0.99106	0.994806	-0.255502	2.09419	0.0362431	0.14003
P60766	CDC42	0.120425	0.123269	0.133697	5.75586	5.62303	5.18445	-0.0336844	0.0318116	0.974622	0.986697	0.117156	-0.552921	0.580317	0.769982
Q9Z1Z2	STRAP	0.269588	0.275813	0.22648	2.57113	2.5131	3.06053	-0.0329355	-0.210836	0.833016	0.909185	-0.28431	0.242833	0.808135	0.909963
P31428	DPEP1	0.0653033	0.066757	0.0642442	10.6143	10.3831	10.7892	-0.031763	-0.502162	0.615553	0.776593	-0.0553524	0.121165	0.90356	0.957326
O70172	PIP4K2A	0.0967909	0.0989329	0.145913	7.16128	7.00624	4.75042	-0.031578	0.213975	0.830567	0.907445	0.560586	-3.09277	0.00198297	0.0162178
Q8BMK4	CKAP4	0.10235	0.104572	0.106462	6.77231	6.62844	6.51076	-0.0309783	0.164322	0.869477	0.93175	0.0258439	0.0241743	0.980714	0.992758
P62754	RPS6	0.117941	0.120421	0.138823	5.87706	5.75606	4.99305	-0.0300151	0.234736	0.814413	0.899666	0.20516	-0.793736	0.427349	0.654165
P97807	FH	0.0662806	0.0676647	0.0728468	10.4578	10.2438	9.51514	-0.029817	0.391943	0.6951	0.827525	0.106461	-0.34174	0.732547	0.86888
Q6ZWX6	EIF2S1	0.145204	0.148137	0.410568	4.77359	4.67908	1.68827	-0.0288499	0.63339	0.526479	0.709466	1.47068	-3.40683	0.000657212	0.00723731
Q6URW6	MYH14	0.0659715	0.0672475	0.0668652	10.5068	10.3074	10.3663	-0.0276386	0.66254	0.507625	0.695624	-0.00822566	0.429681	0.667427	0.826095
P21107	TPM3	0.0822993	0.0838572	0.109366	8.42227	8.2658	6.33786	-0.0270556	0.81084	0.417458	0.615943	0.383158	-2.82461	0.00473381	0.0302253
P99029	PRDX5	0.0827874	0.0843481	0.0998749	8.37261	8.2177	6.94015	-0.0269432	0.100538	0.919917	0.956606	0.243767	-2.26286	0.0236443	0.10373
P80317	CCT6A	0.149181	0.151962	0.133786	4.64635	4.56133	5.181	-0.0266441	0.875553	0.381273	0.580562	-0.183776	2.02606	0.0427583	0.154043
P19096	FASN	0.203019	0.20674	0.198308	3.4142	3.35275	3.49531	-0.0262024	0.500667	0.616605	0.776944	-0.0600734	1.74919	0.0802575	0.234032
Q8C4Y3	NELFB	0.300674	0.306088	0.173441	2.30531	2.26454	3.99643	-0.0257468	0.0550577	0.956093	0.980305	-0.819496	2.02545	0.0428211	0.154065
Q9Z0H4	CELF2	0.435715	0.443341	0.313513	1.59083	1.56346	2.21091	-0.0250349	-0.144521	0.885089	0.940159	-0.499894	2.67128	0.00755631	0.0434528
O88456	CAPNS1	0.103623	0.105418	0.122575	6.68912	6.57521	5.65488	-0.0247798	0.490058	0.624093	0.782756	0.217541	-1.84061	0.0656793	0.205579
P17182	ENO1	0.0983624	0.0999598	0.102902	7.04687	6.93426	6.736	-0.0232409	-0.337615	0.735653	0.855667	0.0418498	-0.660177	0.50914	0.718347
Q3UI43	BABAM1	0.142173	0.144475	0.127516	4.87539	4.79768	5.43579	-0.023181	0.0628226	0.949908	0.977197	-0.180151	0.485918	0.627025	0.798459
Q9DC07	NEBL	0.082414	0.0837201	0.107536	8.41055	8.27934	6.4457	-0.0226839	-0.264505	0.791391	0.884659	0.361179	-2.00785	0.0446597	0.158998
Q3TPE9	ANKMY2	0.264932	0.2691	0.149618	2.61632	2.57579	4.63279	-0.0225202	0.0425972	0.966023	0.984949	-0.846864	0.855601	0.392219	0.626077
P49935	CTSH	0.21607	0.219444	0.233915	3.20798	3.15866	2.96324	-0.0223554	0.103118	0.917869	0.956206	0.0921366	-0.990411	0.321973	0.557104
P26450	PIK3R1	0.213894	0.21719	0.192633	3.24062	3.19143	3.59828	-0.0220665	0.0390067	0.968885	0.984949	-0.173104	0.755302	0.450068	0.672629
P50544	ACADVL	0.0931076	0.0945123	0.0706612	7.44458	7.33394	9.80944	-0.0216036	-0.110565	0.911961	0.953237	-0.419584	2.02249	0.0431259	0.154806
Q9Z2L6	MINPP1	0.406582	0.412623	0.531845	1.70482	1.67986	1.30329	-0.0212771	0.0631294	0.949663	0.977197	0.366184	-0.790643	0.429152	0.654604
Q6P9Q4	FHOD1	0.173024	0.175583	0.178485	4.00607	3.9477	3.8835	-0.0211775	0.568118	0.569955	0.745361	0.0236542	0.267782	0.788867	0.899551
A2A8Z1	OSBPL9	0.406766	0.4126	0.222327	1.70404	1.67995	3.1177	-0.0205428	0.255398	0.798416	0.890015	-0.892063	3.70869	0.000208336	0.00293613
Q61233	LCP1	0.170417	0.172856	0.166325	4.06736	4.00997	4.16742	-0.0205039	0.594676	0.55206	0.731261	-0.0555642	1.64705	0.0995475	0.26862
Q8R081	HNRNPL	0.120809	0.122517	0.121368	5.73754	5.65755	5.71113	-0.0202557	0.0902493	0.928089	0.962832	-0.0135998	-0.137896	0.890323	0.950703
Q9D7S7	RPL22L1	0.529454	0.536568	0.367783	1.30917	1.29182	1.88466	-0.0192562	-0.042112	0.966409	0.984949	-0.544904	1.7231	0.0848707	0.239909
Q8CJF7	AHCTF1	0.242948	0.246188	0.196712	2.85307	2.81552	3.52366	-0.0191089	-0.0796647	0.936504	0.969038	-0.323672	1.17332	0.240669	0.472912
Q9QUI0	RHOA	0.216445	0.219299	0.216783	3.20242	3.16074	3.19743	-0.0189006	-0.224418	0.822432	0.902975	-0.0166467	0.465964	0.641241	0.808237
Q9QXA5	LSM4	0.182593	0.184958	0.213109	3.79614	3.74759	3.25255	-0.0185708	0.0703971	0.943878	0.974769	0.204393	-0.743319	0.457289	0.679686
Q4LDD4	ARAP1	0.293322	0.296974	0.338634	2.36309	2.33404	2.04689	-0.0178494	0.901495	0.367325	0.56939	0.189391	-0.643291	0.520035	0.727996
Q61576	FKBP10	0.455561	0.461212	0.402515	1.52152	1.50288	1.72204	-0.0177852	0.367412	0.713312	0.838196	-0.196386	0.813739	0.415795	0.644839
O08738	CASP6	0.129483	0.131069		5.3532	5.2884		-0.0175695	0.0405934	0.96762	0.984949
Q3TYS2	CYBC1	0.220451	0.223148	0.167813	3.14422	3.10622	4.13048	-0.017544	0.0634864	0.949379	0.977197	-0.41115	1.34691	0.178008	0.386156
Q9D2E2	TOE1	0.21815	0.220777	0.128847	3.17739	3.13958	5.37962	-0.0172707	0.0524195	0.958194	0.981603	-0.776933	2.20386	0.0275339	0.115574
P61514	RPL37A	0.171272	0.17333	0.390759	4.04705	3.99901	1.77385	-0.0172258	-0.531197	0.595282	0.762709	1.17276	-2.86386	0.00418514	0.0279695
O70435	PSMA3	0.10327	0.104492		6.71199	6.63352		-0.0169677	0.0578406	0.953876	0.979024
Q8R574	PRPSAP2	0.108159	0.10941	0.0970659	6.40859	6.33534	7.14099	-0.0165837	0.0269146	0.978528	0.98899	-0.172702	0.57495	0.565325	0.756331
Q80XA6	REPS2	0.215407	0.217808	0.314111	3.21785	3.18237	2.2067	-0.0159918	0.235213	0.814043	0.899569	0.528215	-0.836793	0.402709	0.633527
Q9JHS4	CLPX	0.361833	0.365858	0.264955	1.91566	1.89458	2.61609	-0.0159613	0.0360014	0.971281	0.985192	-0.465536	1.26208	0.206921	0.425095
Q61335	BCAP31	0.334025	0.337577	0.275042	2.07513	2.0533	2.52015	-0.015257	-0.29102	0.771036	0.875157	-0.295563	0.114919	0.908509	0.957985
Q6AW69	CGNL1	0.389666	0.39377	0.367149	1.77882	1.76028	1.88792	-0.0151178	0.083992	0.933063	0.966419	-0.100991	0.574199	0.565833	0.756331
Q61879	MYH10	0.0695077	0.0702212	0.102267	9.97223	9.87091	6.7778	-0.0147329	0.270295	0.786933	0.882501	0.542366	-5.35244	8.67783e-08	4.45353e-06
Q9ERS2	NDUFA13	0.0804313	0.0812407	0.222313	8.61788	8.53202	3.11788	-0.0144451	-0.145843	0.884045	0.940159	1.45232	-5.4951	3.90481e-08	2.16757e-06
Q9WUM5	SUCLG1	0.100036	0.101004	0.122377	6.929	6.86256	5.66401	-0.0138991	0.168064	0.866533	0.929845	0.276922	-0.677289	0.498223	0.710484
Q9Z0P5	TWF2	0.160715	0.162208	0.131943	4.3129	4.2732	5.25337	-0.0133412	0.0493324	0.960654	0.982867	-0.297927	1.14823	0.250875	0.481567
Q9QUR6	PREP	0.0848165	0.0855228	0.0806637	8.17232	8.10483	8.59305	-0.0119643	0.0526641	0.958	0.981603	-0.0843896	0.414043	0.678842	0.83276
Q9D832	DNAJB4	0.329257	0.331915	0.345	2.10519	2.08833	2.00912	-0.011603	-1.22361	0.221098	0.411753	0.0557803	-1.1538	0.248581	0.479389
O70589	CASK	0.0883679	0.0890802	0.110184	7.84388	7.78116	6.29081	-0.0115825	-0.548611	0.583273	0.757339	0.30674	-0.463479	0.643021	0.808607
O70400	PDLIM1	0.222835	0.224556	0.25743	3.11058	3.08675	2.69256	-0.0110944	0.691539	0.489227	0.678901	0.197108	-1.75187	0.079797	0.233636
Q64449	MRC2	0.417572	0.420781	0.413938	1.65994	1.64729	1.67452	-0.0110431	0.473543	0.635826	0.789804	-0.0236553	0.852469	0.393954	0.628221
Q9D0I9	RARS1	0.0926109	0.0933167	0.0955761	7.48451	7.4279	7.25231	-0.0109535	0.625021	0.531957	0.715337	0.0345141	-0.222577	0.823865	0.914658
Q9D855	UQCRB	0.11623	0.117079	0.230163	5.96359	5.92033	3.01155	-0.0105027	-0.800584	0.423373	0.621792	0.975174	-3.01016	0.00261114	0.0197835
P10922	H1-0	0.0356122	0.0358626	0.0606434	19.4638	19.3279	11.4299	-0.0101082	0.126923	0.899002	0.945673	0.75787	-1.32432	0.185397	0.395266
P47753	CAPZA1	0.129149	0.130041	0.14376	5.36704	5.33021	4.82157	-0.00993527	-0.295773	0.767403	0.873346	0.144689	-1.11656	0.264184	0.496024
P58771	TPM1	0.0907175	0.091306	0.112858	7.64072	7.59148	6.14178	-0.00932795	0.595816	0.551298	0.731059	0.305724	-2.85129	0.00435424	0.0287465
Q6P6M7	SEPSECS	0.244533	0.245782		2.83457	2.82017		-0.00734832	0.0144295	0.988487	0.994752
Q8R0F9	SEC14L4	0.0927736	0.093246	0.133628	7.47139	7.43354	5.18713	-0.00732754	0.082074	0.934588	0.96737	0.519113	-1.42791	0.153318	0.352217
P84104	SRSF3	0.13521	0.135862	0.149358	5.12646	5.10185	4.64084	-0.00694392	0.440072	0.659885	0.804984	0.136633	0.408672	0.68278	0.83393
O35114	SCARB2	0.218668	0.219695	0.156454	3.16987	3.15504	4.43035	-0.00676466	1.32637	0.184717	0.365422	-0.489763	2.89604	0.00377899	0.0258988
Q64152	BTF3	0.7722	0.775681	0.759508	0.897627	0.893598	0.912627	-0.00648994	0.0241473	0.980735	0.990055	-0.030399	0.126236	0.899545	0.95611
Q9EPB4	PYCARD	0.164094	0.164813	0.21583	4.22409	4.20566	3.21154	-0.00630844	0.0392942	0.968656	0.984949	0.389068	-2.07778	0.0377294	0.143329
Q9CZG3	COMMD8	0.142246	0.142857	0.134792	4.87288	4.85202	5.14234	-0.00618848	0.333047	0.739099	0.85783	-0.0838388	0.245103	0.806376	0.909347
P26041	MSN	0.0708112	0.0711056	0.0912859	9.78866	9.74813	7.59315	-0.00598631	0.160048	0.872843	0.934728	0.360428	-0.682236	0.49509	0.708387
P19324	SERPINH1	0.235201	0.236084	0.281332	2.94704	2.93602	2.46381	-0.00540749	0.436261	0.662647	0.806052	0.25297	-2.39742	0.0165108	0.0799101
Q9D819	PPA1	0.157572	0.158129	0.127949	4.39893	4.38343	5.41735	-0.00509177	0.480128	0.631136	0.787253	-0.305527	1.56976	0.116472	0.296355
Q9CRA5	GOLPH3	0.434291	0.435744	0.331398	1.59604	1.59072	2.09159	-0.00481858	0.0120849	0.990358	0.994806	-0.394917	0.831304	0.405802	0.635819
E9Q394	AKAP13	0.356544	0.357558	0.567592	1.94407	1.93856	1.22121	-0.00409543	0.738868	0.459987	0.653005	0.666677	-1.85967	0.0629316	0.199271
Q9WTP6	AK2	0.0867789	0.0869626	0.0936667	7.98751	7.97063	7.40015	-0.00305172	0.561864	0.574209	0.749052	0.10714	0.605233	0.545024	0.746082
Q9Z1Z0	USO1	0.151909	0.152226	0.12994	4.56292	4.5534	5.33436	-0.00301205	0.054782	0.956312	0.980305	-0.22837	1.50376	0.132643	0.324158
P16110	LGALS3	0.172289	0.172634	0.22346	4.02317	4.01512	3.10188	-0.00289087	0.220618	0.82539	0.904318	0.372298	-1.89298	0.0583603	0.189202
Q91VH6	MEMO1	0.100163	0.100355	0.112189	6.92019	6.90699	6.17839	-0.00275552	-0.229809	0.81824	0.901299	0.160826	-0.906165	0.364848	0.601341
Q3U7R1	ESYT1	0.117414	0.117577	0.116541	5.90343	5.89524	5.94769	-0.00200163	0.990279	0.322038	0.521776	-0.0127778	0.582501	0.560229	0.752989
Q5FWK3	ARHGAP1	0.140404	0.140549	0.129857	4.9368	4.93172	5.33779	-0.00148569	0.0250561	0.98001	0.989636	-0.114151	0.224736	0.822185	0.914658
Q3UFK8	FRMD8	0.133106	0.133206		5.20747	5.20356		-0.00108404	-0.146692	0.883375	0.940159
Q62188	DPYSL3	0.0986138	0.0986361	0.107863	7.02891	7.02732	6.42618	-0.000326366	0.532578	0.594326	0.762709	0.129013	-0.972937	0.330584	0.566708
P60867	RPS20	0.213634	0.213677	0.233449	3.24455	3.2439	2.96916	-0.000291873	0.293998	0.76876	0.874389	0.127672	-0.293632	0.769039	0.891639
Q6NXI6	RPRD2	0.314005	0.314021	0.344523	2.20744	2.20733	2.01191	-7.49411e-05	0.0333877	0.973365	0.986271	0.133738	-0.351176	0.725456	0.864319
Q99KF1	TMED9	0.206658	0.206663	0.134962	3.35408	3.35399	5.13588	-3.59138e-05	0.0860383	0.931436	0.965361	-0.614731	2.31431	0.0206509	0.0947226
Q06138	CAB39	0.198674	0.198598	0.154685	3.48886	3.4902	4.48102	0.000553531	0.111588	0.91115	0.952925	-0.360515	2.91241	0.00358649	0.0248859
Q6PDY2	ADO	0.300463	0.300294	0.764894	2.30693	2.30822	0.9062	0.00080888	-0.00171187	0.998634	0.999261	1.34888	-3.11332	0.00184995	0.0157702
Q64277	BST1	0.142076	0.141978	0.159315	4.87869	4.88208	4.35079	0.00100252	0.384812	0.700377	0.830811	0.166219	-1.06293	0.287815	0.523986
Q9JIF7	COPB1	0.184927	0.184794	0.163736	3.74823	3.75093	4.23333	0.00103793	1.09638	0.272913	0.469895	-0.174544	1.82809	0.0675361	0.209462
O35381	ANP32A	0.132714	0.132566	0.225654	5.22288	5.22871	3.07173	0.00161075	0.369173	0.711999	0.83763	0.767405	-3.42959	0.000604493	0.00671111
Q6NZN0	RBM26	0.417218	0.416742	0.234155	1.66135	1.66325	2.9602	0.00164858	-0.00677014	0.994598	0.996788	-0.831687	2.03392	0.0419599	0.152692
Q9DBP5	CMPK1	0.131037	0.130885	0.158886	5.2897	5.29585	4.36255	0.00167616	0.657218	0.511041	0.69737	0.279688	-1.86236	0.0625518	0.198531
Q8BV49	PYHIN1	0.179618	0.179339	0.134514	3.85901	3.86501	5.15297	0.00223988	-0.119305	0.905034	0.94827	-0.414933	1.68649	0.0917005	0.252967
P12710	FABP1	0.500677	0.499816	1.15036	1.38442	1.3868	0.602546	0.00248172	-0.00409231	0.996735	0.997987	1.20262	-2.29845	0.0215361	0.0971448
P14152	MDH1	0.0751384	0.0750013	0.0997754	9.22494	9.2418	6.94707	0.00263491	0.25131	0.801575	0.892287	0.411769	-2.09746	0.0359526	0.139497
P48036	ANXA5	0.0775298	0.0773709	0.0819191	8.94039	8.95875	8.46136	0.00295997	-1.04889	0.294227	0.491743	0.082408	-1.50984	0.131084	0.321505
Q9Z2D1	MTMR2	0.16425	0.163844	0.429431	4.22008	4.23054	1.61411	0.00356994	-0.517392	0.604883	0.769571	1.3901	-4.07356	4.63008e-05	0.000919257
Q6ZPF4	FMNL3	0.197334	0.196817	0.669862	3.51255	3.52178	1.03476	0.00378372				1.76701
P0C605	PRKG1	0.180288	0.179739	0.511647	3.84467	3.8564	1.35474	0.0043959	-0.0378519	0.969806	0.984949	1.50924	-2.9032	0.00369373	0.0254353
Q9CR00	PSMD9	0.191716	0.191117	0.299886	3.61549	3.62682	2.31137	0.00451643	-0.049323	0.960662	0.982867	0.64996	-3.94774	7.88916e-05	0.00136678
O35658	C1QBP	0.0775461	0.0772958	0.0822811	8.93852	8.96746	8.42413	0.00466489	0.81577	0.414632	0.613763	0.0901717	-0.403946	0.686252	0.836668
Q99JI4	PSMD6	0.110715	0.110321	0.0965859	6.26062	6.283	7.17648	0.00514639	-0.218148	0.827314	0.905145	-0.191824	1.35278	0.176125	0.384767
Q8BWT1	ACAA2	0.0628913	0.062667	0.081329	11.0214	11.0608	8.52276	0.00515424	-0.102447	0.918402	0.956206	0.376063	-2.90771	0.0036408	0.0251984
P52850	NDST2	0.446273	0.444648		1.55319	1.55887		0.00526521	-0.00852064	0.993202	0.996457
Q9JHS3	LAMTOR2	0.263704	0.262709		2.62851	2.63846		0.00545154	0.0948484	0.924435	0.960081
Q9CQM5	TXNDC17	0.110184	0.109753	0.170718	6.29083	6.31555	4.06019	0.00565731	0.0145989	0.988352	0.994752	0.637361	-2.4174	0.0156318	0.0772952
Q9DB29	IAH1	0.142903	0.142275	0.141539	4.85048	4.87187	4.89722	0.00634812	-0.471047	0.637607	0.790423	-0.00748821	-0.168798	0.865956	0.940279
Q9CPQ3	TOMM22	0.222371	0.221362	0.132116	3.11707	3.13128	5.2465	0.00656018	-0.197028	0.843806	0.915943	-0.744602	5.62995	1.80266e-08	1.11955e-06
Q9R0Y5	AK1	0.110099	0.109596	0.180438	6.29569	6.32456	3.84147	0.00660064	0.381388	0.702915	0.832166	0.719304	-5.2524	1.50133e-07	7.04071e-06
Q3THE2	MYL12B	0.206387	0.205357	0.216725	3.35848	3.37532	3.19828	0.0072166	-0.0685531	0.945345	0.975299	0.0777283	-0.488424	0.625249	0.797553
Q9D4J1	EFHD1	0.132639	0.131965	0.143139	5.2258	5.25252	4.84248	0.00735751	-0.0698103	0.944345	0.974936	0.117263	-1.13955	0.254472	0.486152
Q9D020	NT5C3A	0.242633	0.241305	0.306745	2.85677	2.8725	2.25969	0.00792111	0.0331155	0.973582	0.986271	0.346183	-1.05113	0.293198	0.528743
P10126	EEF1A1	0.103335	0.102769	0.104501	6.70774	6.74472	6.63295	0.00793227	0.0612943	0.951125	0.977818	0.0241093	0.588596	0.556132	0.752302
Q9D7X3	DUSP3	0.169678	0.168745	0.247557	4.08509	4.10765	2.79995	0.00794826	0.32638	0.744137	0.86051	0.552914	-3.36982	0.000752165	0.0080231
Q8CGA0	PPM1F	0.123717	0.123034		5.60267	5.63378		0.00798796	-0.0250731	0.979997	0.989636
Q99MR8	MCCC1	0.0786168	0.0781422	0.0959515	8.81678	8.87033	7.22393	0.00873539	-0.302342	0.762392	0.870875	0.296203	-2.20267	0.0276182	0.115714
Q64727	VCL	0.0620195	0.0616444	0.0791554	11.1763	11.2443	8.75679	0.00875217	-0.174622	0.861377	0.926575	0.360716	-4.59661	4.29424e-06	0.000129782
Q91WK0	LRRFIP2	0.352285	0.350092	0.183725	1.96757	1.9799	3.77275	0.00900969	-0.733897	0.463011	0.654957	-0.930188	1.61999	0.105234	0.278987
Q03173	ENAH	0.519686	0.516436	0.146138	1.33378	1.34217	4.74311	0.00905065	-0.0112065	0.991059	0.994806	-1.82126	2.30306	0.0212757	0.096853
P42669	PURA	0.0779688	0.0774754	0.0806538	8.89005	8.94667	8.59411	0.0091585	-0.286221	0.774709	0.8768	0.0580031	-0.527441	0.597887	0.779891
Q9Z0J0	NPC2	0.685953	0.681449	0.603924	1.01049	1.01717	1.14774	0.00950457	0.0160481	0.987196	0.994372	-0.174238	1.42208	0.155004	0.354593
P55264	ADK	0.110359	0.109608	0.123374	6.28083	6.32387	5.61824	0.00985151	0.247835	0.804262	0.892938	0.170689	-0.980146	0.327014	0.562605
Q8BUR4	DOCK1	0.141972	0.140988	0.197427	4.88228	4.91636	3.5109	0.0100338	0.176098	0.860217	0.925873	0.48575	-1.17951	0.238197	0.470171
Q9ESX5	DKC1	0.0811745	0.0806009	0.103009	8.53897	8.59974	6.729	0.0102303	0.00762331	0.993918	0.996457	0.353901	-1.62636	0.103874	0.276603
Q9QYJ0	DNAJA2	0.279097	0.277036	0.482116	2.48354	2.50202	1.43772	0.010695	-0.0854918	0.93187	0.965498	0.799308	-2.77697	0.00548685	0.0339959
P0CG14	DERPC	0.408833	0.405561		1.69543	1.70911		0.0115927
P55772	ENTPD1	0.0422045	0.0418652	0.0744197	16.4235	16.5566	9.31403	0.0116438	-0.455938	0.648435	0.79688	0.829931	-3.80766	0.000140285	0.00215579
Q8BFR5	TUFM	0.0693805	0.0687916	0.0756052	9.99052	10.076	9.16798	0.0122977	-0.58661	0.557465	0.735986	0.136253	0.0179647	0.985667	0.994918
Q9D023	MPC2	0.120817	0.119783	0.0665362	5.73715	5.78668	10.4176	0.0124023	-0.0665106	0.946971	0.975872	-0.848214	3.05082	0.00228218	0.0180074
Q9D708	S100A16	0.609211	0.603996	0.620844	1.13778	1.1476	1.11646	0.0124035	-0.842733	0.399378	0.598973	0.0396932	0.376609	0.706464	0.850258
P55096	ABCD3	0.182474	0.180879	0.245153	3.79862	3.8321	2.8274	0.0126627	-0.557666	0.577072	0.751407	0.438659	-2.92277	0.00346931	0.0243209
Q9CQ60	PGLS	0.0955436	0.0947083	0.120001	7.25477	7.31876	5.77616	0.0126681	0.229647	0.818366	0.901299	0.341487	-2.87626	0.00402417	0.0270934
P62320	SNRPD3	0.115661	0.114626	0.124381	5.9929	6.04702	5.57276	0.01297	-0.309163	0.757198	0.867029	0.117833	-0.850605	0.394989	0.629022
Q61136	PRPF4B	0.177717	0.176105	0.125888	3.90028	3.93599	5.50604	0.0131497	-0.0473954	0.962198	0.983491	-0.484288	1.67405	0.0941207	0.257554
Q61550	RAD21	0.141647	0.140337	0.328008	4.89347	4.93916	2.1132	0.013406	-0.197055	0.843784	0.915943	1.22483	-2.46469	0.0137131	0.0693302
Q80UM7	MOGS	0.138079	0.136676	0.156018	5.01994	5.07147	4.44273	0.014734	-0.611544	0.54084	0.722404	0.190959	-1.34907	0.177315	0.385716
P09103	P4HB	0.207609	0.205421	0.213879	3.33872	3.37428	3.24084	0.015286	-0.909979	0.362834	0.563799	0.0582105	-0.452736	0.650739	0.813797
Q02566	MYH6	0.100278	0.099219		6.91227	6.98603		0.0153122	-0.530336	0.595879	0.762984
Q9DBJ1	PGAM1	0.0970063	0.0959776	0.103139	7.14538	7.22197	6.7205	0.0153813	0.595076	0.551793	0.731211	0.103825	-0.265565	0.790574	0.900486
Q9JL26	FMNL1	0.194306	0.192203	0.151516	3.56729	3.60633	4.57474	0.0157009	0.132494	0.894594	0.944689	-0.343159	1.92437	0.0543086	0.180696
Q9D1J3	SARNP	0.42838	0.42325	0.521364	1.61806	1.63768	1.32949	0.0173812	0.142944	0.886334	0.940159	0.30078	-0.695046	0.487026	0.702392
Q61207	PSAP	0.197053	0.194665	0.29012	3.51757	3.56072	2.38917	0.0175871	0.48585	0.627073	0.78482	0.575656	-4.45245	8.48948e-06	0.000235626
G5E870	TRIP12	0.530142	0.523523	0.661295	1.30747	1.324	1.04817	0.0181255	-0.0378749	0.969787	0.984949	0.337039	-0.788364	0.430484	0.655238
Q9Z2N8	ACTL6A	0.158585	0.15638	0.155639	4.37081	4.43246	4.45355	0.0202056	-0.007575	0.993956	0.996457	-0.0068499	0.117862	0.906177	0.957448
A2AGT5	CKAP5	0.19931	0.196486	0.149326	3.47773	3.52771	4.64183	0.0205865	0.0947243	0.924534	0.960081	-0.395961	1.8588	0.0630553	0.199431
Q80VQ0	ALDH3B1	0.157187	0.15495	0.2667	4.40971	4.47336	2.59898	0.0206762	0.732185	0.464056	0.655561	0.783415	-3.30463	0.000951034	0.00933867
Q8C166	CPNE1	0.120321	0.118551	0.106434	5.76082	5.84684	6.51248	0.0213822	-0.217768	0.82761	0.905145	-0.155551	1.04823	0.294532	0.529043
Q9EQJ9	MAGI3	0.206282	0.203166	0.174061	3.36019	3.41174	3.98221	0.021963	0.64831	0.516785	0.70055	-0.223064	1.58663	0.112596	0.289473
Q62417	SORBS1	0.0966977	0.0952258	0.104866	7.16819	7.27899	6.60981	0.022129	-0.974968	0.329576	0.529949	0.139128	-1.22096	0.222103	0.44816
Q60605	MYL6	0.138897	0.136769	0.176889	4.99037	5.06803	3.91855	0.0222764	-0.331711	0.740108	0.858275	0.371103	-3.69385	0.000220887	0.0030794
Q9QYC0	ADD1	0.101295	0.0997132	0.16449	6.84284	6.95141	4.21392	0.0227108	-0.582784	0.560038	0.739065	0.722142	-5.16671	2.38245e-07	9.96962e-06
P00493	HPRT1	0.184495	0.181475	0.167332	3.75699	3.81951	4.14235	0.0238107	0.783123	0.433555	0.631508	-0.117061	0.420026	0.674466	0.830738
Q8CAY6	ACAT2	0.117024	0.115102	0.120225	5.92314	6.02203	5.76543	0.0238874	0.455281	0.648907	0.79688	0.0628204	-0.694	0.487682	0.70256
Q9CQ54	NDUFC2	0.0667247	0.0656144		10.3882	10.5639		0.0242077	-0.038277	0.969467	0.984949
P07724	ALB	0.231042	0.227107	0.254717	3.00009	3.05207	2.72125	0.0247787	0.567209	0.570572	0.745557	0.165518	-1.20211	0.22932	0.458977
Q7TQH0	ATXN2L	0.431826	0.424459	0.462258	1.60515	1.63301	1.49948	0.0248265	-0.106387	0.915275	0.955361	0.123075	-0.792801	0.427894	0.654165
Q80TM9	NISCH	0.148624	0.146088	0.127583	4.66375	4.74473	5.43291	0.0248365	0.54389	0.586517	0.758397	-0.195398	0.884743	0.376295	0.612942
Q62422	OSTF1	0.216036	0.212287	0.301817	3.20848	3.26514	2.29658	0.025253	0.868045	0.38537	0.585362	0.507657	-3.97746	6.96558e-05	0.00124647
P58252	EEF2	0.250882	0.246502	0.191647	2.76284	2.81193	3.61679	0.025408	0.323134	0.746594	0.861658	-0.363149	5.91062	3.4082e-09	2.68319e-07
Q3UJU9	RMDN3	0.126975	0.124725	0.118882	5.45893	5.5574	5.83055	0.0257929	0.273248	0.784663	0.881466	-0.0692213	0.0891523	0.928961	0.966261
P62900	RPL31	0.143931	0.141376	0.148901	4.81583	4.90288	4.65508	0.0258454	-0.261066	0.794041	0.886689	0.074822	-0.568921	0.56941	0.758841
Q91YR9	PTGR1	0.11976	0.117634		5.78779	5.89241		0.0258455	-0.0659781	0.947395	0.975872
Q60854	SERPINB6	0.0879532	0.0863681	0.0934322	7.88086	8.0255	7.41872	0.0262382	-0.662432	0.507695	0.695624	0.113421	-0.298786	0.765103	0.889351
Q8BH97	RCN3	0.292772	0.2874	0.382285	2.36753	2.41179	1.81317	0.0267175	-0.601215	0.547697	0.729423	0.411587	-2.23391	0.0254888	0.10918
Q3URD3	SLMAP	0.177137	0.173875	0.106924	3.91305	3.98646	6.4826	0.0268149	-0.0963337	0.923256	0.959692	-0.701464	2.38317	0.0171644	0.0821959
P61226	RAP2B	0.116896	0.114737	0.10673	5.92961	6.04118	6.49442	0.0268937	-0.155839	0.87616	0.936517	-0.10437	0.464147	0.642542	0.808607
Q9JK53	PRELP	0.101926	0.100037	0.113445	6.80048	6.92887	6.10998	0.0269835	-1.10299	0.270033	0.467451	0.181453	-1.87265	0.0611172	0.195345
P97351	RPS3A	0.150413	0.147606	0.150461	4.60831	4.69593	4.60684	0.0271732	0.0466927	0.962758	0.983748	0.0276332	0.680816	0.495988	0.709299
Q9CZ13	UQCRC1	0.0487181	0.0477897	0.0618265	14.2277	14.5041	11.2112	0.0277564	-0.679092	0.497079	0.686556	0.371523	-0.719141	0.472054	0.689833
O54946	DNAJB6	0.228395	0.224009		3.03486	3.09428		0.0279768	0.0593689	0.952658	0.978574
Q9DB20	ATP5PO	0.0695128	0.0681759	0.0670735	9.97151	10.167	10.3341	0.0280163	-0.148426	0.882006	0.939992	-0.0235197	0.607597	0.543455	0.744684
Q3UIA2	ARHGAP17	0.172834	0.169428	0.232403	4.01048	4.0911	2.98253	0.0287144	0.0113104	0.990976	0.994806	0.455955	-1.93167	0.0533999	0.179137
Q80VQ1	LRRC1	0.139517	0.13675	0.194564	4.96821	5.0687	3.56257	0.0288921	0.37585	0.707029	0.833938	0.5087	-2.64436	0.00818465	0.0465737
Q8R059	GALE	0.0943616	0.0924449	0.0765613	7.34565	7.49795	9.0535	0.0296051	-0.132079	0.894922	0.944722	-0.27198	1.15206	0.249297	0.479552
P24549	ALDH1A1	0.11347	0.111131	0.123088	6.10865	6.2372	5.63133	0.0300453	-0.655427	0.512193	0.69737	0.147423	-1.99551	0.0459872	0.162028
Q9WVA4	TAGLN2	0.114238	0.111846	0.14273	6.06759	6.19733	4.85635	0.0305224	-0.383973	0.700998	0.830822	0.351774	-3.44199	0.000577459	0.00654454
Q3ULJ0	GPD1L	0.229002	0.224197	0.290276	3.02682	3.09169	2.38789	0.0305925	-0.0684321	0.945442	0.975299	0.372661	-0.635963	0.524801	0.731929
O09061	PSMB1	0.101477	0.0992969	0.31251	6.83061	6.98055	2.218	0.0313261	0.651577	0.514674	0.69885	1.65408	-4.55767	5.17231e-06	0.000154601
O70456	SFN	0.196351	0.192079	0.11569	3.53015	3.60865	5.99142	0.0317313	-0.0363764	0.970982	0.985192	-0.731438	5.17019	2.33855e-07	9.93885e-06
Q3UM45	PPP1R7	0.133936	0.130981	0.140474	5.17521	5.29197	4.93435	0.0321881	0.321126	0.748115	0.862918	0.100946	0.706344	0.479974	0.696654
Q9R1Z8	SORBS3	0.0727862	0.0711725	0.0774878	9.52306	9.73897	8.94525	0.0323443	-0.726304	0.467652	0.658308	0.122649	-1.31353	0.189004	0.400072
Q9CQE8	RTRAF	0.169117	0.165365	0.206936	4.09862	4.19163	3.34957	0.0323705	-0.197273	0.843614	0.915943	0.323536	-2.95951	0.00308124	0.0222898
Q8VDD5	MYH9	0.131905	0.12891	0.14619	5.25489	5.37699	4.74141	0.0331378	-1.10251	0.270242	0.467451	0.181484	-1.74433	0.0811021	0.23543
P61028	RAB8B	0.12183	0.119057	0.167372	5.68946	5.822	4.14137	0.0332219	0.00225649	0.9982	0.99914	0.491407	-1.48893	0.136507	0.331221
Q64674	SRM	0.098639	0.0963827		7.02711	7.19162		0.0333838	-0.193834	0.846306	0.916784
P47199	CRYZ	0.0870093	0.084973	0.0798908	7.96636	8.15726	8.67618	0.0341642	-0.173493	0.862264	0.926901	-0.0889754	0.426455	0.669776	0.826959
P13597	ICAM1	0.123387	0.120477	0.159552	5.61766	5.75333	4.34434	0.0344279	0.230553	0.817662	0.901299	0.405261	-3.25533	0.00113262	0.0108096
P35282	RAB21	0.162882	0.158937	0.164168	4.25553	4.36116	4.22217	0.0353735	0.41292	0.679665	0.817702	0.0467258	0.71076	0.477233	0.693639
Q9CZU3	MTREX	0.204805	0.199843	0.19465	3.38442	3.46845	3.56099	0.0353828	-0.145568	0.884262	0.940159	-0.0379864	-0.015379	0.98773	0.994918
O70591	PFDN2	0.28012	0.273241	0.328583	2.47447	2.53676	2.10951	0.0358717	-0.378777	0.704853	0.833263	0.266083	-1.72313	0.0848642	0.239909
P35979	RPL12	0.112271	0.109511	0.116349	6.17389	6.32946	5.95747	0.0359022	-0.457541	0.647282	0.79688	0.0873834	-1.02472	0.305494	0.540912
O35864	COPS5	0.183306	0.178785	0.16915	3.78137	3.87699	4.09781	0.0360282	-0.747373	0.454838	0.650031	-0.0799184	-0.00855442	0.993175	0.996104
Q9Z2Y8	PLPBP	0.148765	0.145076	0.159138	4.65933	4.77782	4.35562	0.0362303	-0.936053	0.349246	0.548569	0.133474	-1.37309	0.169726	0.373673
Q9CQI3	GMFB	0.143508	0.139935	0.208684	4.83004	4.95336	3.32152	0.0363728	-0.154488	0.877225	0.937216	0.576564	-2.03922	0.0414285	0.151867
Q8BFY6	PEF1	0.273666	0.266815	0.25831	2.53282	2.59786	2.68339	0.0365761	-0.0714241	0.94306	0.974241	-0.0467366	0.077704	0.938064	0.971752
Q8VDP4	CCAR2	0.210525	0.2052	0.15293	3.29247	3.37791	4.53244	0.0369623	-0.539898	0.589267	0.759989	-0.424158	2.23969	0.0251109	0.108243
P50171	HSD17B8	0.0804922	0.0784224		8.61135	8.83864		0.0375837	-1.71622	0.0861215	0.21793
Q91V81	RBM42	0.977256	0.952003	0.790786	0.709279	0.728093	0.87653	0.0377693	-0.147829	0.882477	0.939992	-0.26768	1.08727	0.276918	0.511001
P28656	NAP1L1	0.173714	0.169214	0.243795	3.99017	4.09628	2.84315	0.0378651	0.569964	0.568702	0.744946	0.526825	-4.99969	5.74221e-07	2.26359e-05
A2BH40	ARID1A	0.676362	0.658673	0.592096	1.02482	1.05234	1.17067	0.0382318	-0.296934	0.766517	0.873346	-0.153731	0.595719	0.551363	0.749522
Q99JW4	LIMS1	0.056645	0.0551298	0.0594559	12.2367	12.573	11.6582	0.0391163	-0.204549	0.837925	0.912668	0.108987	-0.280905	0.778783	0.895331
Q8R1T1	CHMP7	0.513775	0.499864	0.618187	1.34913	1.38667	1.12126	0.0396001	-0.0940473	0.925072	0.960327	0.306509	-1.24905	0.211646	0.432515
Q8VIB3	ST3GAL6	0.301219	0.293034	0.184513	2.30114	2.36542	3.75663	0.0397485				-0.667342
Q00612	G6PDX	0.0966431	0.0940081	0.134549	7.17224	7.37327	5.15162	0.0398803	0.18485	0.853346	0.920967	0.517278	-3.8262	0.000130138	0.00205471
Q62448	EIF4G2	0.324173	0.315319	0.245665	2.1382	2.19824	2.82151	0.0399523	0.247008	0.804902	0.893184	-0.360121	2.58629	0.00970148	0.0528818
Q06318	SCGB1A1	0.876258	0.852259	0.687373	0.791031	0.813306	1.0084	0.0400647	0.365706	0.714584	0.839123	-0.310198	2.71745	0.00657865	0.039321
Q64324	STXBP2	0.0938494	0.0912768	0.267974	7.38574	7.5939	2.58662	0.0400994	-0.420014	0.674475	0.813916	1.55377	-1.1162	0.264338	0.496024
Q8BXR9	OSBPL6	0.212515	0.206662	0.134602	3.26164	3.35402	5.1496	0.0402931	-0.0723554	0.942319	0.973791	-0.618568	1.19861	0.230679	0.460203
Q5XJY5	ARCN1	0.286866	0.278922	0.206892	2.41627	2.48509	3.35029	0.0405141	0.394265	0.693386	0.82641	-0.430987	2.5635	0.0103622	0.0553737
P14869	RPLP0	0.105576	0.102626	0.0936674	6.5654	6.75412	7.40009	0.040885	-0.455004	0.649106	0.79688	-0.131775	1.6488	0.0991894	0.268186
Q923T9	CAMK2G	0.142621	0.138578	0.0979535	4.86006	5.00185	7.07629	0.0414895	-0.308907	0.757393	0.867029	-0.500531	3.10384	0.00191029	0.0159268
Q62186	SSR4	0.111691	0.108521	0.0947187	6.20596	6.3872	7.31796	0.041531	-0.0313965	0.974953	0.986718	-0.196256	1.68184	0.0925999	0.25477
Q69Z38	PEAK1	0.301205	0.29263	0.277505	2.30125	2.36868	2.49778	0.0416669	0.397355	0.691106	0.825236	-0.0765631	0.672055	0.501549	0.712382
Q91VM9	PPA2	0.0723637	0.0702963	0.0783466	9.57866	9.86037	8.84719	0.041818	-1.0959	0.273121	0.469998	0.156422	-1.41538	0.156958	0.357859
Q3UMT1	PPP1R12C	0.194506	0.188904	0.26305	3.56362	3.6693	2.63504	0.0421613	0.267933	0.788751	0.882637	0.477682	-0.895533	0.370502	0.607088
Q99MR6	SRRT	0.12002	0.116505	0.11823	5.77525	5.94953	5.86271	0.0428905	-0.700234	0.483781	0.673908	0.0212069	0.934501	0.350046	0.587369
Q99JW5	EPCAM	0.310752	0.301576	0.361502	2.23055	2.29842	1.91741	0.0432429	-0.108446	0.913642	0.954368	0.261484	-0.806525	0.41994	0.648998
Q9D154	SERPINB1A	0.103579	0.100517	0.115608	6.69195	6.89584	5.99565	0.0432988	-0.593669	0.552733	0.731555	0.20181	-0.9106	0.362506	0.600497
P97447	FHL1	0.226524	0.219723	0.253835	3.05993	3.15464	2.7307	0.0439808	0.539763	0.589361	0.759989	0.208206	-0.690253	0.490035	0.704232
P61027	RAB10	0.122481	0.118802	0.123259	5.65921	5.8345	5.62348	0.0440063	-0.408221	0.683111	0.8203	0.0531441	-0.472622	0.636483	0.805599
Q8VDJ3	HDLBP	0.268565	0.26049	0.240008	2.58093	2.66094	2.88802	0.044044	0.768493	0.442195	0.640288	-0.118147	1.69247	0.0905569	0.25083
P97434	MPRIP	0.0936108	0.0907882	0.0921447	7.40457	7.63477	7.52238	0.0441703	-0.295931	0.767283	0.873346	0.021397	0.633859	0.526173	0.7321
O08553	DPYSL2	0.0858431	0.083253	0.104165	8.07458	8.32579	6.65434	0.0442003	-0.951397	0.341403	0.542398	0.323291	-4.85736	1.18964e-06	4.25766e-05
Q9JJD0	THAP11	0.750373	0.727656	0.632532	0.923736	0.952576	1.09583	0.0443524	-0.224882	0.822071	0.902975	-0.202118	0.972807	0.330649	0.566708
Q05816	FABP5	0.186521	0.180872	0.222822	3.7162	3.83225	3.11076	0.0443626	-0.182744	0.854999	0.922273	0.300921	-1.77858	0.0753093	0.224115
Q5SUA5	MYO1G	0.237625	0.230383		2.91697	3.00867		0.044652	-0.666671	0.504982	0.69395
Q8R1B4	EIF3C	0.290295	0.281396	0.225962	2.38773	2.46324	3.06754	0.0449186	-0.250649	0.802085	0.892384	-0.316523	4.06424	4.81894e-05	0.000942986
P01027	C3	0.656924	0.636577	0.711692	1.05514	1.08887	0.973943	0.0453924	-1.54023	0.123505	0.276167	0.160917	-1.1088	0.267517	0.500456
P08207	S100A10	0.116353	0.112729	0.142029	5.95726	6.14878	4.88032	0.0456508	0.400827	0.688547	0.823027	0.333324	-1.2528	0.210277	0.430364
P32067	SSB	0.231784	0.224417	0.222025	2.99049	3.08865	3.12193	0.0465971	-0.509977	0.610068	0.77235	-0.0154581	0.583259	0.559719	0.752989
Q3UIR3	DTX3L	0.405709	0.392755	0.511368	1.70849	1.76483	1.35548	0.0468129	-0.225013	0.821969	0.902975	0.380732	-0.790518	0.429225	0.654604
P70398	USP9X	0.281244	0.272163	0.203821	2.46458	2.54681	3.40077	0.0473502	-0.23369	0.815226	0.899939	-0.417169	1.91478	0.0555202	0.182986
Q6PF93	PIK3C3	0.179871	0.174037	0.123837	3.85359	3.98275	5.59725	0.047563	-0.213588	0.830868	0.907463	-0.490954	1.83001	0.0672481	0.208924
Q9Z0H3	SMARCB1	0.187797	0.181692		3.69094	3.81496		0.0476804	-0.0909887	0.927502	0.962536
Q9DBG5	PLIN3	0.257674	0.249222	0.312595	2.69002	2.78124	2.2174	0.0481121	-1.01733	0.308997	0.507614	0.326862	-3.09239	0.00198549	0.0162178
Q6NSR8	NPEPL1	0.204627	0.197915	0.18215	3.38737	3.50224	3.80538	0.0481151	0.0057229	0.995434	0.997311	-0.11976	0.837415	0.402359	0.633527
Q9DBM2	EHHADH	0.159931	0.154682	0.206123	4.33405	4.48113	3.36278	0.0481449	-0.0891984	0.928924	0.963071	0.414208	-1.07394	0.282848	0.518777
Q9R0E1	PLOD3	0.523171	0.505586	0.227439	1.3249	1.37098	3.04762	0.0493263	-0.706266	0.480022	0.670979	-1.15248	3.08532	0.00203335	0.0165096
Q8BVU0	LRCH3	0.268664	0.259606	0.35201	2.57998	2.67	1.96911	0.0494782	-0.126804	0.899095	0.945673	0.439295	-1.09356	0.27415	0.508496
P62702	RPS4X	0.118833	0.114772	0.127552	5.83296	6.03933	5.43422	0.0501587	-1.05818	0.289972	0.488964	0.152316	0.342566	0.731925	0.86888
Q3UTJ2	SORBS2	0.270049	0.26078	0.400366	2.56674	2.65798	1.73128	0.0503894	-0.691404	0.489312	0.678901	0.618487	-1.69248	0.0905545	0.25083
P35278	RAB5C	0.192411	0.185806	0.186789	3.60243	3.73048	3.71086	0.0503904	1.08065	0.279855	0.477205	0.0076098	0.527124	0.598107	0.779891
P10605	CTSB	0.448241	0.432609	0.46852	1.54637	1.60225	1.47944	0.0512095	-1.12518	0.260512	0.458033	0.115045	-0.498144	0.618382	0.793154
A6H5Z3	EXOC6B	0.154172	0.148788	0.124656	4.49592	4.65863	5.56047	0.0512885	-0.117077	0.906799	0.949399	-0.2553	1.51987	0.128544	0.317277
Q8CDN6	TXNL1	0.302874	0.292279	0.307811	2.28857	2.37152	2.25186	0.051367	-0.385653	0.699754	0.830583	0.074696	-0.288867	0.772683	0.893579
Q91WF3	ADCY4	0.437368	0.422023		1.58482	1.64244		0.0515247	-0.100635	0.91984	0.956606
Q9R1P1	PSMB3	0.0986391	0.0951771	0.137294	7.0271	7.28271	5.04863	0.0515459	-0.0175474	0.986	0.993481	0.528583	-1.55216	0.120624	0.304357
P50405	SFTPB	0.609572	0.588093	0.587393	1.13711	1.17863	1.18004	0.0517502	1.04135	0.297711	0.496029	-0.00171887	0.537335	0.591036	0.777101
P31809	CEACAM1	0.111413	0.107482	0.161563	6.22141	6.44896	4.29025	0.0518268	-0.16644	0.86781	0.930276	0.588007	-2.0007	0.045425	0.16109
Q99LF4	RTCB	0.194608	0.187739	0.205024	3.56176	3.69208	3.38081	0.0518423	0.239213	0.81094	0.897367	0.127066	0.00436951	0.996514	0.997981
P18760	CFL1	0.173972	0.167751	0.200083	3.98424	4.13201	3.4643	0.0525379	-0.884448	0.376454	0.575701	0.254278	-3.32094	0.000897149	0.00910539
Q99PT1	ARHGDIA	0.099974	0.0963957	0.108969	6.93328	7.19064	6.36098	0.0525836	-1.21859	0.223002	0.413288	0.176872	-1.19139	0.233501	0.463699
Q9ERD7	TUBB3	0.0506197	0.0488028	0.0511279	13.6932	14.203	13.5571	0.0527337	-0.54379	0.586586	0.758397	0.0671461	-0.423714	0.671775	0.828674
P28661	SEPTIN4	0.138398	0.133417	0.14326	5.00836	5.19534	4.83838	0.0528808	-0.178435	0.858382	0.92421	0.102694	-0.201488	0.840317	0.924987
P35441	THBS1	0.374382	0.360678	0.373347	1.85144	1.92179	1.85658	0.0538022	-0.45851	0.646586	0.79688	0.0498069	-0.325184	0.745042	0.876141
P48678	LMNA	0.0777459	0.0748879	0.0900142	8.91555	9.2558	7.70042	0.0540344	-0.213155	0.831206	0.907521	0.26542	-1.39631	0.162621	0.366717
P70318	TIAL1	0.175637	0.169177	0.113774	3.94648	4.09716	6.09229	0.0540574	-0.15569	0.876277	0.936517	-0.57236	1.61108	0.107163	0.281354
P10518	ALAD	0.133132	0.128218	0.145334	5.20646	5.40603	4.76934	0.0542663	-0.222424	0.823984	0.90366	0.180779	-0.517123	0.60507	0.78371
Q62394	ZNF185	0.475467	0.457652	0.955275	1.45782	1.51457	0.7256	0.055094	-0.143123	0.886193	0.940159	1.06167	-3.26216	0.00110568	0.0106271
P62301	RPS13	0.127227	0.122418	0.131119	5.4481	5.66214	5.28642	0.055596	-0.93833	0.348075	0.547539	0.0990579	-1.12159	0.262036	0.493927
Q91ZJ5	UGP2	0.129576	0.124677	0.191087	5.34935	5.55954	3.6274	0.0556039	-0.120075	0.904423	0.94827	0.616032	-1.66705	0.0955046	0.260554
Q148V7	RELCH	0.156304	0.150316	0.146343	4.43461	4.61126	4.73646	0.0563551	0.138415	0.889912	0.940992	-0.0386484	-0.125483	0.900141	0.95611
Q63829	COMMD3	0.21821	0.20985	0.263757	3.17651	3.30305	2.62798	0.0563568	-0.478597	0.632226	0.787639	0.329848	-1.44164	0.149403	0.346303
P50543	S100A11	0.155808	0.149822	0.157998	4.44871	4.62646	4.38707	0.0565215	-0.472387	0.636651	0.789804	0.0766519	-1.0619	0.288279	0.523986
P22437	PTGS1	0.119274	0.114662	0.0783052	5.81139	6.04511	8.85187	0.0568857	-0.750243	0.453109	0.648141	-0.550213	1.94153	0.0521934	0.176795
Q8VEM8	SLC25A3	0.0964652	0.092694	0.0912679	7.18547	7.4778	7.59464	0.0575314	-0.23887	0.811206	0.897367	-0.0223692	0.867176	0.385846	0.621174
P48771	COX7A2	0.115013	0.110436	0.11802	6.02671	6.27647	5.87312	0.058583	-0.00509095	0.995938	0.997503	0.0958254	0.359008	0.719589	0.859965
Q91ZU6	DST	0.34161	0.328002	0.328807	2.02906	2.11324	2.10807	0.0586457	-0.178885	0.858028	0.924142	0.00353745	-0.00876595	0.993006	0.996104
Q9WVH9	FBLN5	0.0485025	0.0465696	0.0490527	14.291	14.8841	14.1307	0.0586706	-1.33411	0.182168	0.362177	0.0749442	-0.272062	0.785574	0.898554
P24527	LTA4H	0.0637428	0.0611904	0.0978905	10.8741	11.3277	7.08084	0.0589575	-0.0597908	0.952322	0.978574	0.677865	-3.31043	0.000931525	0.00921363
Q9JK48	SH3GLB1	0.182147	0.174852	0.159027	3.80543	3.96419	4.35867	0.0589672	-0.272306	0.785387	0.881969	-0.136861	0.517357	0.604907	0.78371
Q6P9J5	KANK4	0.160095	0.153681	0.222168	4.32959	4.51029	3.11993	0.0589908	0.436843	0.662225	0.805846	0.531709	-1.8837	0.0596053	0.192321
Q8BGC4	ZADH2	0.0710202	0.0681526	0.0439344	9.75986	10.1705	15.7769	0.0594604	-0.615646	0.538128	0.71999	-0.633419	2.07957	0.0375649	0.14304
O35857	TIMM44	0.103946	0.0997334	0.0760096	6.66833	6.95	9.11921	0.0596883	0.043445	0.965347	0.984949	-0.391895	2.94361	0.00324405	0.0230387
P47941	CRKL	0.13138	0.126053	0.203773	5.27591	5.49885	3.40157	0.0597092	-1.24041	0.214822	0.405832	0.692929	-4.46315	8.07642e-06	0.000231241
Q8BK64	AHSA1	0.297405	0.285172	0.238761	2.33065	2.43063	2.9031	0.0606005	-0.128073	0.898091	0.945673	-0.256263	0.61679	0.537373	0.741005
Q62073	MAP3K7	0.266822	0.255768		2.59779	2.71007		0.0610409	-0.131121	0.89568	0.944896
Q8C181	MBNL2	0.587419	0.562855	0.749229	1.17999	1.23149	0.925148	0.0616264	0.312302	0.754811	0.866876	0.412643	-1.1354	0.25621	0.486995
Q6PDN3	MYLK	0.158955	0.152307	0.184851	4.36064	4.55099	3.74975	0.0616399	-0.311055	0.755759	0.867029	0.279386	-1.25995	0.207689	0.42635
Q9QZH3	PPIE	0.395346	0.378806	0.431725	1.75327	1.82982	1.60553	0.0616557	-0.0406546	0.967571	0.984949	0.188652	-0.411844	0.680454	0.83276
Q8BFQ8	GATD1	0.155007	0.148513	0.185714	4.47173	4.66725	3.73234	0.0617393	-0.28233	0.77769	0.877345	0.322491	-2.01961	0.043424	0.155412
O88844	IDH1	0.115459	0.110589	0.127986	6.00339	6.26778	5.41582	0.0621776	-0.797481	0.425172	0.622999	0.210776	-1.5514	0.120806	0.304535
Q8CFI7	POLR2B	0.282105	0.270179	0.178345	2.45705	2.56551	3.88654	0.0623188	-0.18111	0.856281	0.922884	-0.599239	0.786062	0.431831	0.655977
P10649	GSTM1	0.0916629	0.0877775	0.107968	7.56192	7.89664	6.41993	0.0624867	-1.21421	0.224666	0.415801	0.298681	-3.83544	0.00012534	0.0019937
Q91VR5	DDX1	0.148839	0.142525	0.135418	4.65703	4.86334	5.11856	0.0625368				-0.0737905
P63325	RPS10	0.139735	0.133707	0.149067	4.96045	5.18409	4.64991	0.0636211	-1.00545	0.314678	0.51377	0.15689	-1.82991	0.0672628	0.208924
Q99L20	GSTT3	0.119118	0.113952	0.114579	5.81902	6.08279	6.04951	0.063957	-0.605245	0.545016	0.727068	0.00791517	0.0580903	0.953677	0.980698
Q8R010	AIMP2	0.127082	0.121568	0.111428	5.45432	5.70174	6.22058	0.0640029	0.258694	0.795872	0.888421	-0.125646	1.00408	0.315342	0.549123
P05201	GOT1	0.0953201	0.0911801	0.102784	7.27179	7.60196	6.74372	0.0640609	-0.172763	0.862838	0.927129	0.172825	-0.865707	0.386651	0.621199
Q8C8U0	PPFIBP1	0.253593	0.242564	0.180372	2.7333	2.85759	3.84288	0.0641504	-0.316719	0.751457	0.865207	-0.42739	2.06968	0.0384828	0.144977
Q9D8W5	PSMD12	0.0993094	0.0949892	0.111545	6.97967	7.29711	6.21408	0.0641666	-0.548439	0.583391	0.757339	0.231786	-1.78686	0.0739596	0.221301
Q80W00	PPP1R10	0.543956	0.520209	0.6247	1.27427	1.33244	1.10957	0.0644004	-0.271805	0.785772	0.882091	0.264073	-0.924851	0.355043	0.592829
Q8VEB4	PLA2G15	0.385737	0.368856	0.52927	1.79694	1.87918	1.30963	0.0645613	-0.216033	0.828962	0.906002	0.520948	-1.90417	0.0568876	0.186203
Q9D1G1	RAB1B	0.181926	0.173897	0.140399	3.81005	3.98595	4.93696	0.0651165	-1.83071	0.067144	0.181654	-0.3087	1.64215	0.100559	0.270012
Q8BGV3	TACSTD2	0.348588	0.333137	0.393075	1.98844	2.08067	1.7634	0.0654076	-0.519856	0.603164	0.769221	0.23869	-0.96778	0.333154	0.569142
Q9JLB2	MPP5	0.196418	0.187563	0.191319	3.52893	3.69555	3.623	0.0665568	-0.878387	0.379734	0.579315	0.0286056	0.0677543	0.945981	0.977238
O88653	LAMTOR3	0.179158	0.171047	0.12034	3.86892	4.05238	5.7599	0.0668389	-0.222627	0.823826	0.90366	-0.507275	2.27745	0.0227592	0.101318
Q62093	SRSF2	0.11077	0.105753	0.127446	6.25752	6.5544	5.43874	0.0668739	-0.439886	0.66002	0.804984	0.269191	-0.971098	0.331499	0.567352
P67778	PHB	0.065875	0.0628465	0.0587542	10.5222	11.0292	11.7974	0.0678999	-0.980424	0.326877	0.527205	-0.0971393	0.934732	0.349927	0.587369
P11103	PARP1	0.140374	0.133888		4.93788	5.17707		0.0682448	-0.163763	0.869918	0.931909
Q08481	PECAM1	0.252994	0.241294	0.334893	2.73978	2.87262	2.06976	0.068311	-0.315469	0.752405	0.865361	0.472906	-2.20011	0.0277993	0.115972
P80314	CCT2	0.159531	0.152122	0.150696	4.34492	4.55652	4.59964	0.0686035	-0.929436	0.352663	0.552039	-0.0135873	0.0386441	0.969174	0.985433
O89086	RBM3	0.322139	0.307082	0.34832	2.1517	2.2572	1.98997	0.0690573	-0.612406	0.540269	0.721945	0.181789	-1.14712	0.251332	0.482103
Q9CZX8	RPS19	0.151063	0.143976	0.197914	4.58848	4.81433	3.50227	0.0693199	-0.407335	0.683762	0.820351	0.459044	-3.09055	0.00199786	0.01627
Q99K41	EMILIN1	0.0507676	0.0483825	0.0587639	13.6533	14.3264	11.7955	0.0694243	-0.822525	0.410778	0.610042	0.280445	-0.504166	0.614145	0.790196
Q61016	GNG7	0.376939	0.359203	0.391957	1.83888	1.92968	1.76843	0.0695311	-0.144443	0.885151	0.940159	0.125895	-0.266751	0.789661	0.899823
Q8VCF0	MAVS	0.256204	0.244138	0.203865	2.70545	2.83916	3.40003	0.0695972	-0.108696	0.913444	0.954368	-0.260083	1.67428	0.0940746	0.257554
Q9D1D4	TMED10	0.183791	0.175044	0.144462	3.77139	3.95985	4.79813	0.0703499	0.0369111	0.970556	0.985192	-0.277026	2.13314	0.0329131	0.132236
Q921M4	GOLGA2	0.430177	0.40939	0.335173	1.61131	1.69312	2.06803	0.0714572	-0.631259	0.527871	0.711042	-0.288571	0.992035	0.321181	0.556795
Q8BP47	NARS1	0.172688	0.164316	0.160675	4.01386	4.21839	4.31396	0.0717003	-0.0661494	0.947259	0.975872	-0.0323227	-0.14727	0.882919	0.945488
P54071	IDH2	0.0610132	0.058039	0.0694167	11.3606	11.9428	9.98531	0.072101	-0.53576	0.592124	0.762157	0.25826	-1.61355	0.106625	0.280485
Q9Z2I8	SUCLG2	0.0544925	0.0518105	0.0704741	12.72	13.3785	9.83549	0.0728136	-0.382136	0.702361	0.831819	0.443848	-2.57666	0.00997606	0.0539461
P70460	VASP	0.161502	0.15355	0.26479	4.29188	4.51415	2.61773	0.0728439	-0.382321	0.702224	0.831819	0.78614	-6.34322	2.25018e-10	2.18589e-08
O88342	WDR1	0.0869316	0.0825883	0.103501	7.97348	8.39281	6.69702	0.0739445	0.593659	0.55274	0.731555	0.325635	-0.874605	0.381789	0.617283
Q9JLJ2	ALDH9A1	0.076437	0.0726031	0.082404	9.06822	9.54708	8.41157	0.0742402	-0.0229567	0.981685	0.990251	0.182684	-1.07947	0.28038	0.515641
Q9QWY8	ASAP1	0.302946	0.287741		2.28802	2.40893		0.0742905	-0.125691	0.899977	0.945673
Q2YDW2	MSTO1	0.277349	0.263401		2.49919	2.63153		0.0744401	-0.0748016	0.940373	0.972094
Q8VI36	PXN	0.0791919	0.075206	0.0883014	8.75275	9.21665	7.84979	0.0745062	0.157524	0.874832	0.935915	0.231589	-0.573229	0.56649	0.756331
P40936	INMT	0.0921607	0.087509	0.108142	7.52107	7.92087	6.4096	0.0747202	-1.31648	0.188014	0.36965	0.305423	-1.6261	0.103929	0.276603
Q9DBF1	ALDH7A1	0.07043	0.0668518	0.0628957	9.84164	10.3684	11.0206	0.0752245	-0.18501	0.853221	0.920967	-0.0880055	0.352891	0.72417	0.863165
Q8BYC6	TAOK3	0.189671	0.180013	0.149485	3.65446	3.85054	4.63692	0.0754007	-0.316309	0.751768	0.865252	-0.268105	1.02283	0.306389	0.541154
Q8CBY8	DCTN4	0.115598	0.109705	0.0990537	5.99617	6.3183	6.99769	0.0754933	-0.251315	0.801571	0.892287	-0.147344	0.776415	0.437504	0.660384
Q9R0Q3	TMED2	0.363455	0.344757	0.219388	1.90711	2.01054	3.15946	0.0761945	0.0388836	0.968983	0.984949	-0.652098	2.55866	0.0105077	0.0558221
O88587	COMT	0.143569	0.136182	0.143722	4.82797	5.08986	4.82282	0.0762105	-0.854655	0.392742	0.590967	0.0777483	0.698729	0.484721	0.69981
Q9ERB0	SNAP29	0.571814	0.542374	0.641136	1.21219	1.27799	1.08112	0.0762576	-1.64267	0.100451	0.240885	0.241343	-2.39179	0.0167665	0.0807164
Q9D7A8	ARMC1	0.275602	0.261401	0.162682	2.51503	2.65167	4.26075	0.0763265	-0.323806	0.746085	0.861658	-0.684207	3.152	0.00162157	0.0141368
Q9EQ06	HSD17B11	0.155686	0.147648	0.132527	4.45222	4.69458	5.23025	0.0764711	-0.728858	0.466088	0.656988	-0.155883	1.06909	0.28503	0.521679
Q9JKB1	UCHL3	0.0790973	0.0750096	0.112927	8.76322	9.24077	6.13803	0.0765522	-0.0293851	0.976557	0.987715	0.590238	-2.88428	0.00392309	0.0266105
Q9JJ28	FLII	0.140027	0.132772	0.129418	4.95009	5.22057	5.35586	0.076752	-0.518181	0.604332	0.769571	-0.0369106	1.05935	0.28944	0.524502
Q91WQ3	YARS1	0.161109	0.152747	0.117809	4.30235	4.53786	5.88366	0.0768885				-0.3747
Q63918	CAVIN2	0.102307	0.0969557	0.13289	6.77517	7.14911	5.21594	0.0775072	-0.920358	0.357386	0.557623	0.454836	-3.95149	7.76654e-05	0.00135417
Q8R3Q6	CCDC58	0.155668	0.147498	0.158976	4.45274	4.69936	4.36006	0.0777713	0.615966	0.537917	0.71999	0.108116	0.619759	0.535417	0.739631
Q9CZN7	SHMT2	0.125104	0.118528		5.54058	5.84794		0.0778906	-0.221156	0.824971	0.904318
Q5SW19	CLUH	0.469636	0.444902	0.496713	1.47592	1.55798	1.39547	0.0780572	-0.141673	0.887338	0.940454	0.158925	-0.493016	0.622001	0.796536
Q3TW96	UAP1L1	0.131715	0.124743	0.086533	5.26246	5.5566	8.01021	0.0784654	-0.762977	0.445477	0.643662	-0.527637	2.36326	0.018115	0.0856739
Q9D0E1	HNRNPM	0.147633	0.139778	0.142486	4.69508	4.9589	4.86466	0.07887	-1.13312	0.257165	0.454568	0.02768	0.340439	0.733526	0.869364
P51174	ACADL	0.0455017	0.0430802	0.0438147	15.2334	16.0897	15.82	0.0788938	0.171768	0.86362	0.927311	0.0243901	0.281514	0.778316	0.895331
P62852	RPS25	0.141725	0.134125	0.171993	4.89079	5.16791	4.03008	0.0795146	-1.11669	0.264127	0.461596	0.358774	-2.41457	0.0157538	0.077487
O08692	NGP	0.563322	0.533047	0.499416	1.23046	1.30035	1.38791	0.0796974	0.0324429	0.974119	0.9865	-0.0940188	1.48161	0.138444	0.33443
Q6PB66	LRPPRC	0.178222	0.16856	0.138111	3.88924	4.11217	5.01876	0.0804119	-0.112093	0.910749	0.952908	-0.287431	2.1868	0.0287574	0.119501
O35678	MGLL	0.291798	0.275967	0.279631	2.37544	2.51171	2.4788	0.080475	-0.475315	0.634563	0.789276	0.0190279	-0.106338	0.915314	0.960145
Q99KI0	ACO2	0.0668138	0.0631874	0.111329	10.3743	10.9697	6.22611	0.0805087	-2.44043	0.0146698	0.060626	0.817122	-6.58065	4.68394e-11	6.06682e-09
Q69ZS7	HBS1L	0.352496	0.33325	0.252815	1.9664	2.07996	2.74172	0.0810005	-0.858497	0.390618	0.588049	-0.398526	1.54464	0.122433	0.307412
Q6P5F9	XPO1	0.0923047	0.0872177	0.100866	7.50934	7.94732	6.87194	0.081782	0.158842	0.873793	0.935431	0.209751	-1.03999	0.298346	0.53283
P62192	PSMC1	0.142047	0.134034	0.119646	4.87969	5.17142	5.79332	0.08377	-1.15239	0.24916	0.446108	-0.163831	1.54578	0.122157	0.307085
Q8CGB3	UACA	0.195431	0.18427	0.218631	3.54677	3.76159	3.17039	0.0848364	0.0396368	0.968383	0.984949	0.24668	-1.6118	0.107005	0.281211
Q9CQI6	COTL1	0.118544	0.111731	0.106065	5.84717	6.20369	6.5351	0.0853896	-0.493099	0.621943	0.781527	-0.0750833	1.6874	0.0915273	0.252745
P48787	TNNI3	0.211655	0.19946		3.27489	3.47512		0.0856177	-0.332652	0.739397	0.85783
P70202	LXN	0.11652	0.109792	0.105475	5.94872	6.31328	6.57165	0.0858087	-0.660847	0.50871	0.696418	-0.0578672	0.449756	0.652887	0.815013
O08917	FLOT1	0.0736089	0.069348	0.0562614	9.41662	9.9952	12.3201	0.0860259	-1.10232	0.270321	0.467451	-0.301708	1.89394	0.0582334	0.189015
Q06185	ATP5ME	0.080416	0.0757367	0.0719065	8.61952	9.15206	9.63956	0.0864897	-0.359182	0.719459	0.842984	-0.07487	0.275125	0.783221	0.896994
Q9WVQ0	PMFBP1	0.0588161	0.0553855	0.0509237	11.785	12.515	13.6115	0.0867032	-0.425667	0.670351	0.811089	-0.121172	0.439827	0.660062	0.822432
P08113	HSP90B1	0.182565	0.171876	0.174276	3.79672	4.03284	3.97731	0.0870401	-1.73286	0.0831202	0.212433	0.0200034	-0.412375	0.680064	0.83276
P56376	ACYP1	0.117002	0.110147	0.160956	5.92425	6.29293	4.30643	0.0870998	0.0426405	0.965988	0.984949	0.547239	-1.74832	0.0804078	0.234164
O54962	BANF1	0.109135	0.102733	0.125286	6.35127	6.74707	5.53254	0.0872151	-0.195871	0.844711	0.91602	0.286319	-1.71247	0.0868096	0.243676
P40124	CAP1	0.164374	0.154689	0.200503	4.21689	4.4809	3.45704	0.0876099	-0.498527	0.618112	0.778011	0.374252	-2.32533	0.0200544	0.092454
Q8BPB5	EFEMP1	0.0825767	0.0777091	0.0843649	8.39398	8.91977	8.21606	0.0876514	-0.463102	0.643291	0.794846	0.118561	0.35572	0.72205	0.861772
Q7TMY8	HUWE1	0.233508	0.219669	0.221435	2.96841	3.15542	3.13025	0.088138	-0.592641	0.553421	0.732152	0.0115532	-0.154195	0.877456	0.943352
P62082	RPS7	0.133615	0.125692	0.116664	5.18763	5.51464	5.94138	0.0881911	0.00795439	0.993653	0.996457	-0.107531	1.22207	0.221681	0.44764
Q9Z0E6	GBP2	0.215788	0.20298	0.189086	3.21217	3.41486	3.66578	0.0882783	-1.64481	0.100008	0.240308	-0.102292	0.154887	0.87691	0.943352
Q9DAT2	MRGBP	0.231756	0.217844	0.199152	2.99085	3.18186	3.4805	0.0893157	-0.194951	0.845431	0.916459	-0.129423	0.251923	0.801101	0.907914
Q91VS7	MGST1	0.0809004	0.0760179	0.0743045	8.56791	9.11821	9.32847	0.089807	-0.386442	0.699169	0.830198	-0.0328898	-0.191384	0.848225	0.930311
P45376	AKR1B1	0.0999757	0.0939384	0.109388	6.93316	7.37874	6.33661	0.0898626	-1.2791	0.20086	0.386326	0.219664	-1.61539	0.106227	0.279979
Q9Z2H7	GIPC2	0.167058	0.156942	0.16622	4.14913	4.41657	4.17005	0.0901167	0.0507712	0.959508	0.982545	0.0828622	0.170799	0.864382	0.939595
B2RXS4	PLXNB2	0.384552	0.361212	0.380213	1.80248	1.91895	1.82305	0.090331	-0.361948	0.717391	0.841488	0.0739608	0.2855	0.775261	0.894636
Q9Z1Q9	VARS1	0.125892	0.118242	0.11046	5.50587	5.8621	6.27511	0.0904457	-0.343013	0.731589	0.852718	-0.0982233	1.4879	0.136777	0.33158
P01899	H2-D1	0.444682	0.417582	0.356753	1.55875	1.65991	1.94294	0.0907149	-0.979348	0.327408	0.527528	-0.227135	0.462286	0.643876	0.809119
Q80WC7	AGFG2	0.246597	0.231499	0.22158	2.81085	2.99416	3.1282	0.0911456	-0.837925	0.402073	0.602731	-0.0631782	0.296099	0.767155	0.890214
Q9DBG6	RPN2	0.173981	0.163322	0.185259	3.98404	4.24405	3.7415	0.0912091	-0.692009	0.488932	0.678901	0.181825	-1.14352	0.252823	0.484281
Q91ZV0	MIA2	0.348443	0.327035	0.273732	1.98927	2.11949	2.53221	0.0914784	-0.532905	0.594099	0.762709	-0.256681	2.04212	0.04114	0.151013
Q8BRF7	SCFD1	0.209424	0.196424	0.151479	3.30978	3.52883	4.57585	0.0924534	0.268504	0.788312	0.882637	-0.374851	3.11553	0.00183615	0.0157054
Q91X72	HPX	0.425804	0.399278	0.378375	1.62785	1.736	1.83191	0.0927959	-1.32924	0.183768	0.364129	-0.0775774	1.837	0.0662093	0.206761
P80313	CCT7	0.152588	0.143077	0.115241	4.5426	4.84457	6.01475	0.0928509	-0.987853	0.323225	0.523167	-0.312135	2.56275	0.0103848	0.0553854
Q91Z67	SRGAP2	0.255022	0.239064	0.288951	2.71799	2.89942	2.39884	0.0932265				0.273429	-0.793459	0.42751	0.654165
P98203	ARVCF	0.220019	0.206233	0.243561	3.1504	3.36098	2.84589	0.0933488	-0.0435265	0.965282	0.984949	0.240005	0.336043	0.736839	0.871392
P31786	DBI	0.107872	0.101083	0.120896	6.42563	6.85723	5.73344	0.0937865	-1.41755	0.156322	0.326473	0.258224	-2.48602	0.012918	0.0660471
P16045	LGALS1	0.170312	0.15959	0.192824	4.06987	4.34329	3.59471	0.0938066	0.430872	0.666561	0.808961	0.272913	-0.828086	0.407622	0.637935
Q8BL66	EEA1	0.210096	0.196865	0.234736	3.29919	3.52093	2.95288	0.0938427	-0.77876	0.436121	0.633874	0.25383	-1.79479	0.0726878	0.219154
Q01339	APOH	0.71838	0.673067	0.754206	0.964875	1.02983	0.919043	0.0939963	-1.38505	0.166037	0.340077	0.164207	-1.09002	0.275705	0.510473
Q6ZPZ3	ZC3H4	0.357619	0.335061	0.306141	1.93823	2.06872	2.26414	0.0940006	-0.266497	0.789857	0.883564	-0.130228	0.43665	0.662365	0.823792
Q60715	P4HA1	0.474327	0.44434	0.427615	1.46133	1.55995	1.62096	0.0942193	-0.568497	0.569698	0.745361	-0.0553494	0.650084	0.515638	0.725748
O55135	EIF6	0.285631	0.267497	0.250578	2.42672	2.59124	2.7662	0.0946307	-0.228827	0.819003	0.901299	-0.0942632	0.221807	0.824464	0.91495
Q00519	XDH	0.138212	0.129361	0.180607	5.01511	5.35823	3.83787	0.0954742	-1.56384	0.117855	0.268096	0.481449	-3.15509	0.00160447	0.0141133
Q9D7P7	CLIC3	0.163331	0.152833	0.164851	4.24383	4.53532	4.20468	0.0958381				0.10921	0.662522	0.507637	0.717284
Q8R0Y8	SLC25A42	0.121806	0.113955		5.6906	6.08264		0.0961178	-0.139848	0.88878	0.940992
Q9R1W5	CALCRL	0.417559	0.390544		1.66	1.77482		0.096496	-0.337781	0.735528	0.855667
Q61792	LASP1	0.092926	0.0868848	0.111189	7.45913	7.97777	6.23398	0.0969782	-0.531865	0.59482	0.762709	0.355831	-1.736	0.0825632	0.237317
Q91VH2	SNX9	0.108507	0.101416		6.38804	6.83473		0.0975093	-1.09383	0.274032	0.470948
Q8BG05	HNRNPA3	0.129971	0.121424	0.133152	5.3331	5.70849	5.20568	0.0981351	-1.22405	0.220932	0.411753	0.133022	-1.87079	0.0613736	0.19577
P17047	LAMP2	0.455756	0.425672	0.40616	1.52087	1.62836	1.70659	0.0985187	-0.195835	0.844739	0.91602	-0.0676952	0.257776	0.79658	0.904034
P21126	UBL4A	0.431338	0.402784	0.435995	1.60697	1.72089	1.58981	0.0988133	-0.12749	0.898553	0.945673	0.114305	0.270458	0.786808	0.8988
Q60598	CTTN	0.157768	0.147265	0.250909	4.39346	4.7068	2.76255	0.0993879	-0.53392	0.593397	0.762709	0.768746	-2.18257	0.0290673	0.120156
Q08943	SSRP1	0.180343	0.168338	0.115682	3.84349	4.1176	5.99181	0.0993883	-1.44725	0.147827	0.31304	-0.541187	2.3219	0.0202384	0.0931448
Q8BGS7	CEPT1	0.27915	0.260525		2.48306	2.66058		0.0996189	-0.312816	0.75442	0.86674
Q62219	TGFB1I1	0.0764453	0.0713286	0.0968221	9.06723	9.71767	7.15898	0.0999478	0.590809	0.554649	0.733167	0.440856	-3.6244	0.000289633	0.00380581
Q9CQH3	NDUFB5	0.053111	0.0495278		13.0509	13.9951		0.100773	-0.41649	0.677052	0.815482
Q9D2N9	VPS33A	0.158362	0.147664		4.37697	4.69408		0.100911	-0.122689	0.902354	0.94734
Q8BK67	RCC2	0.323075	0.301222	0.284065	2.14547	2.30112	2.4401	0.101043	-1.70122	0.088902	0.222919	-0.0846039	-0.816927	0.41397	0.644164
Q9WU78	PDCD6IP	0.148947	0.138848	0.187552	4.65365	4.99214	3.69575	0.101297	-0.274592	0.78363	0.880927	0.43379	-2.32009	0.0203361	0.093436
P27005	S100A8	0.60797	0.566671	0.687978	1.1401	1.22319	1.00751	0.101488	-0.282816	0.777318	0.877235	0.27985	-1.66428	0.0960555	0.261795
Q91YP0	L2HGDH	0.0675314	0.0629409	0.0536257	10.2641	11.0127	12.9257	0.101561	-0.247656	0.804401	0.892938	-0.231074	0.536644	0.591513	0.777101
P07356	ANXA2	0.0812157	0.0756528	0.0871967	8.53465	9.16222	7.94924	0.102365	-0.971466	0.331316	0.531942	0.20488	-1.90486	0.0567978	0.186132
P50518	ATP6V1E1	0.35447	0.330189	0.337597	1.95545	2.09924	2.05318	0.10237	-0.639196	0.522695	0.706159	0.0320075	0.523308	0.60076	0.781103
Q9JLV1	BAG3	0.337342	0.314223	0.23451	2.05473	2.20591	2.95573	0.102423	-0.919772	0.357692	0.557712	-0.422142	2.84039	0.00450588	0.0294604
Q3TFD2	LPCAT1	0.348985	0.32502	0.233419	1.98618	2.13263	2.96954	0.102633	-0.831663	0.405599	0.605244	-0.477608	3.39341	0.00069028	0.00746942
Q9D6Y9	GBE1	0.148653	0.138369	0.154129	4.66286	5.00942	4.4972	0.103429	-0.650343	0.515471	0.699364	0.155616	-0.0516868	0.958778	0.982202
P70404	IDH3G	0.0950918	0.0885107	0.076881	7.28924	7.83123	9.01585	0.103469	-0.309389	0.757025	0.867029	-0.203225	1.00706	0.313906	0.546973
Q61035	HARS1	0.165338	0.153863	0.172361	4.19231	4.50495	4.02148	0.103766	-0.461507	0.644435	0.795744	0.163787	-0.676284	0.49886	0.710791
Q9JHW2	NIT2	0.0889218	0.0827502	0.0757703	7.79502	8.37638	9.14801	0.103774	-0.28743	0.773783	0.87666	-0.12713	0.700847	0.483398	0.698924
P36993	PPM1B	0.227383	0.211468	0.760711	3.04837	3.27778	0.911184	0.104682	-0.202382	0.839618	0.913642	1.84691	-3.37201	0.000746213	0.00799095
Q921Z5	TNFAIP8	0.324553	0.301789		2.1357	2.2968		0.104913	-0.247854	0.804248	0.892938
P47911	RPL6	0.127817	0.11881	0.116906	5.42298	5.83408	5.92909	0.105419	0.0592143	0.952781	0.978574	-0.0233051	0.842338	0.399599	0.632659
Q9CR68	UQCRFS1	0.063558	0.0590764	0.0838985	10.9057	11.7331	8.26173	0.10549	-1.23741	0.215934	0.407177	0.506063	-2.41098	0.0159099	0.0780348
P97461	RPS5	0.147514	0.136948	0.164542	4.69886	5.06141	4.21257	0.107227	0.301058	0.76337	0.871681	0.264836	-0.172863	0.862759	0.938307
Q99020	HNRNPAB	0.215152	0.19969	0.254929	3.22166	3.47111	2.71898	0.107594	-0.420717	0.673961	0.813616	0.352332	-1.86948	0.0615566	0.195945
P51125	CAST	0.15128	0.140387	0.186795	4.58188	4.93739	3.71075	0.107809	-0.579983	0.561926	0.740756	0.412039	-1.77696	0.0755753	0.224661
P14824	ANXA6	0.106857	0.0991585	0.10204	6.48671	6.99029	6.7929	0.107867	-3.43252	0.000598004	0.00540994	0.0413252	-0.871612	0.38342	0.618933
O35639	ANXA3	0.084366	0.0782859	0.0814553	8.21595	8.85405	8.50954	0.107909	-1.41786	0.156231	0.326473	0.0572565	-0.748101	0.454399	0.6765
Q8CBE3	WDR37	0.135684	0.125891	0.12768	5.10853	5.50595	5.42878	0.108084	-0.248688	0.803602	0.892938	0.0203655	0.04408	0.964841	0.983277
Q68FD5	CLTC	0.100375	0.0931196	0.0981904	6.90556	7.44362	7.05921	0.108246	-0.603832	0.545955	0.727712	0.0764981	-0.390096	0.696465	0.8442
P02469	LAMB1	0.0332043	0.0307972	0.158617	20.8752	22.5068	4.36993	0.108574	-0.309322	0.757077	0.867029	2.36468	-4.06866	4.72846e-05	0.000931987
Q78IK2	ATP5MD	0.0962753	0.0892774	0.0666306	7.19963	7.76397	10.4028	0.108872	-0.386698	0.69898	0.830198	-0.422109	2.138	0.0325164	0.131223
P10639	TXN	0.0989113	0.0917158	0.135238	7.00776	7.55755	5.12538	0.108965	-1.23739	0.215943	0.407177	0.560259	-4.27086	1.94724e-05	0.000468715
Q7TMK9	SYNCRIP	0.135494	0.12562	0.127327	5.1157	5.51783	5.44383	0.109168	-0.634942	0.525466	0.709001	0.0194805	0.221148	0.824977	0.915146
P02468	LAMC1	0.377603	0.349959	0.386215	1.83565	1.98065	1.79472	0.109685	-0.992533	0.320938	0.520788	0.142219	-0.719787	0.471656	0.689833
Q8BHD7	PTBP3	0.481072	0.445811	0.608372	1.44084	1.5548	1.13935	0.10982	-0.793999	0.427196	0.625103	0.448521	-1.91884	0.0550049	0.181786
P18242	CTSD	0.385484	0.357158	0.277718	1.79812	1.94073	2.49586	0.110108	-0.808408	0.418856	0.61736	-0.362942	2.97701	0.00291073	0.0213401
Q9R0P6	SEC11A	0.157318	0.145754	0.122424	4.40603	4.7556	5.66185	0.110148	-0.714848	0.474703	0.665626	-0.251645	1.33967	0.180354	0.38859
O35129	PHB2	0.0636711	0.0589662	0.0672901	10.8864	11.755	10.3009	0.11075	-0.278774	0.780419	0.87865	0.190506	-0.71647	0.473701	0.691238
Q8QZR5	GPT	0.224964	0.208228	0.222431	3.08115	3.3288	3.11623	0.111533	0.490549	0.623745	0.782629	0.0952	0.367926	0.712928	0.853566
Q99JY0	HADHB	0.107187	0.0991991	0.0973244	6.46669	6.98743	7.12203	0.111736	-0.567627	0.570288	0.745492	-0.0275249	0.729642	0.465609	0.685683
P06151	LDHA	0.0955976	0.0884722	0.0899118	7.25067	7.83463	7.70919	0.111751	-1.29866	0.194059	0.377805	0.0232864	-0.196562	0.844171	0.92736
P62242	RPS8	0.137607	0.12731	0.134252	5.03715	5.44458	5.16302	0.112211	-1.49308	0.135417	0.295396	0.0766048	-0.876834	0.380577	0.616333
Q80UP5	ANKRD13A	0.329785	0.305023	0.440875	2.10181	2.27244	1.57221	0.112611				0.531453
Q9CWN7	CNOT11	0.193967	0.179369		3.57353	3.86436		0.11288	-0.191878	0.847838	0.917819
Q9DBZ5	EIF3K	0.215321	0.198978	0.137321	3.21913	3.48354	5.04765	0.113883	0.45581	0.648527	0.79688	-0.535056	2.06155	0.0392504	0.146248
Q921F2	TARDBP	0.172915	0.159715	0.162834	4.00859	4.33989	4.25678	0.114565	-1.23984	0.215033	0.40599	0.0278979	0.346396	0.729045	0.867246
Q8VDQ1	PTGR2	0.119952	0.110794	0.131841	5.77853	6.25616	5.25744	0.114576	0.228951	0.818907	0.901299	0.250918	-0.580981	0.561253	0.753259
Q99PL6	UBXN6	0.267393	0.246952	0.206586	2.59224	2.80681	3.35525	0.114735	-0.455959	0.648419	0.79688	-0.257487	0.866152	0.386407	0.621174
Q8R0H9	GGA1	0.221872	0.204877	0.212384	3.12408	3.38324	3.26365	0.114972	-0.18884	0.850218	0.918836	0.0519184	0.0789702	0.937056	0.971709
O54879	HMGB3	0.120405	0.111177	0.143693	5.75681	6.23465	4.82382	0.115041	-0.879709	0.379017	0.578509	0.370133	-2.12696	0.0334232	0.13389
P56391	COX6B1	0.096953	0.0895023	0.10849	7.14931	7.74446	6.38904	0.115361	-1.03995	0.298365	0.496029	0.277567	-2.15433	0.0312147	0.126533
Q8VCR7	ABHD14B	0.105669	0.0975306	0.111427	6.55958	7.10697	6.22064	0.115631	-0.167103	0.867289	0.930171	0.192171	-1.38915	0.164786	0.368755
P58774	TPM2	0.0985474	0.0909551	0.123168	7.03365	7.62077	5.62765	0.115663	-0.134505	0.893003	0.943947	0.437404	-1.48941	0.13638	0.331208
Q8K2Q7	BROX	0.261299	0.241005	0.224553	2.6527	2.87607	3.08678	0.11664	-0.442933	0.657814	0.804472	-0.102003	0.21364	0.830828	0.91869
Q8BMZ5	TSEN34	0.849411	0.783352	0.686083	0.816032	0.884848	1.0103	0.116803	-0.417566	0.676265	0.815149	-0.191278	0.740832	0.458795	0.68081
Q8R2T8	GTF3C5	0.296389	0.273285	0.221561	2.33864	2.53635	3.12847	0.117087	-0.401909	0.687751	0.823027	-0.302701	0.899761	0.368248	0.604486
Q8R3G1	PPP1R8	0.54326	0.500873	0.470964	1.2759	1.38388	1.47176	0.117198	-0.396192	0.691963	0.82595	-0.0888304	0.279042	0.780213	0.895451
Q8K2K6	AGFG1	0.213854	0.19711	0.219391	3.24122	3.51656	3.15942	0.117629	0.217978	0.827446	0.905145	0.154504	-0.587858	0.556628	0.752499
P25444	RPS2	0.124458	0.114677	0.122131	5.56934	6.04433	5.67545	0.118076	-1.05948	0.289383	0.488487	0.0908468	-0.683981	0.493987	0.707504
P19536	COX5B	0.0797278	0.0734324	0.281575	8.69392	9.43925	2.46168	0.118666	-0.438865	0.660759	0.804984	1.93903	-4.42186	9.78539e-06	0.000263527
O54724	CAVIN1	0.0924653	0.0851459	0.102833	7.4963	8.1407	6.74052	0.118975	-0.755647	0.449861	0.64613	0.272293	-2.25143	0.0243582	0.105723
P37804	TAGLN	0.127514	0.11742	0.172698	5.43584	5.90314	4.01363	0.11898	-1.86518	0.0621557	0.173307	0.556574	-4.6347	3.57454e-06	0.000109244
P62305	SNRPE	0.098312	0.0904659	0.0946016	7.05049	7.66197	7.32701	0.119994	-1.04127	0.297752	0.496029	0.0644917	-0.705402	0.48056	0.696761
Q91YR1	TWF1	0.137764	0.126768	0.117065	5.03141	5.46783	5.92103	0.120004	-0.832285	0.405248	0.605213	-0.114879	0.60762	0.54344	0.744684
Q63850	NUP62	0.138656	0.127573	0.161088	4.99905	5.43335	4.3029	0.120189	-0.0580028	0.953746	0.979024	0.336532	-1.38611	0.165713	0.368899
O70209	PDLIM3	0.178123	0.163879	0.275056	3.8914	4.22963	2.52002	0.120245	-0.542805	0.587264	0.758659	0.747097	-2.74448	0.00606063	0.0370448
Q8VE70	PDCD10	0.125496	0.115417	0.235971	5.52325	6.0056	2.93742	0.120792				1.03176
Q9CPX6	ATG3	0.313023	0.287837	0.176584	2.21436	2.40813	3.92532	0.12102	0.443674	0.657278	0.804125	-0.704899	3.74533	0.000180159	0.00263459
O35887	CALU	0.237583	0.218382	0.236222	2.9175	3.17401	2.9343	0.121576	-0.722203	0.470169	0.660683	0.113291	-0.0670507	0.946541	0.977446
P83940	ELOC	0.224627	0.206462	0.224698	3.08576	3.35727	3.08479	0.121659	-0.783607	0.433271	0.631465	0.122116	-0.798825	0.424392	0.652541
P29351	PTPN6	0.248434	0.228334	0.211859	2.79006	3.03567	3.27174	0.121716	-0.318777	0.749896	0.864034	-0.108046	0.884264	0.376554	0.612942
Q8BXK9	CLIC5	0.0662479	0.0608878	0.0601756	10.4629	11.384	11.5187	0.121719	-1.12737	0.259587	0.457579	-0.0169747	0.0512934	0.959092	0.982202
Q05144	RAC2	0.40532	0.372437	0.365094	1.71012	1.86111	1.89854	0.122065	-0.201937	0.839966	0.913642	-0.0287268	0.572995	0.566648	0.756331
P04441	CD74	0.938463	0.862073	0.800463	0.738598	0.804047	0.865933	0.12249	-0.561551	0.574422	0.749052	-0.106975	0.572977	0.56666	0.756331
P09411	PGK1	0.0895917	0.0822872	0.105391	7.73673	8.42351	6.5769	0.122697	-0.598017	0.549828	0.73104	0.357013	-2.83636	0.00456316	0.0295519
Q9JKR6	HYOU1	0.205243	0.188477	0.178415	3.37721	3.67762	3.88503	0.122942	-0.711209	0.476954	0.667862	-0.0791538	1.54747	0.121751	0.306589
P21841	SFTPC	1.21344	1.11428	0.758283	0.571226	0.622061	0.914101	0.122993	-0.859564	0.39003	0.587795	-0.555299	2.67994	0.00736345	0.042614
Q61166	MAPRE1	0.208803	0.191697	0.229502	3.31962	3.61585	3.02023	0.123316	-1.19804	0.230903	0.424387	0.259675	-1.81942	0.0688479	0.21184
P70336	ROCK2	0.190817	0.175183	0.167959	3.63252	3.95671	4.12687	0.123329	-0.73689	0.46119	0.653005	-0.0607501	0.109483	0.912819	0.960142
P61161	ACTR2	0.10441	0.0958515	0.095797	6.6387	7.23147	7.23558	0.123389	-0.315527	0.752362	0.865361	-0.000820512	0.673751	0.50047	0.712382
Q8CGK3	LONP1	0.0909494	0.0834625	0.0631306	7.62124	8.30489	10.9796	0.123935	-0.269508	0.787539	0.882637	-0.402788	1.96519	0.0493919	0.17136
Q3TCH7	CUL4A	0.335394	0.307743	0.254493	2.06666	2.25236	2.72364	0.124131	-0.57572	0.564804	0.741364	-0.274102	1.18459	0.236181	0.467387
Q9CQA3	SDHB	0.109517	0.100471	0.147421	6.32914	6.89896	4.70182	0.124368	-0.988913	0.322706	0.522593	0.553159	-4.36063	1.29691e-05	0.000329682
P20444	PRKCA	0.112057	0.10279	0.0724808	6.18566	6.74336	9.56318	0.124541	-0.600767	0.547995	0.729516	-0.504022	2.02975	0.0423822	0.153575
Q9JKK1	STX6	0.426839	0.391406	0.370313	1.62391	1.77092	1.87179	0.125026	-0.27338	0.784561	0.881466	-0.0799194	0.152737	0.878606	0.943472
Q9ES46	PARVB	0.124438	0.114104	0.142336	5.57021	6.07472	4.86979	0.125086	-0.189504	0.849698	0.918836	0.318958	-1.49014	0.136188	0.331039
P62196	PSMC5	0.109799	0.100676	0.0936066	6.31285	6.88492	7.4049	0.125149	-0.863924	0.38763	0.587164	-0.105039	0.457934	0.647	0.811018
Q9R0N0	GALK1	0.103522	0.0949144	0.0939928	6.69568	7.30286	7.37447	0.125232				-0.0140779	0.0465835	0.962845	0.982959
Q8VCA8	SCRN2	0.0994722	0.0911993		6.96825	7.60036		0.125271	-0.44844	0.653836	0.801354
Q9Z0U1	TJP2	0.108243	0.099226	0.115969	6.40365	6.98554	5.977	0.125477	-0.878064	0.379909	0.579315	0.224951	-1.52453	0.127377	0.315442
Q8R1H0	HOPX	0.343767	0.315102	0.542932	2.01633	2.19975	1.27667	0.125612	0.0361703	0.971147	0.985192	0.784952	-3.00144	0.00268704	0.0201557
Q8BG73	SH3BGRL2	0.09522	0.0872741	0.182785	7.27943	7.94218	3.79213	0.12571	-0.394444	0.693254	0.82641	1.06653	-2.6048	0.00919291	0.0508226
P27046	MAN2A1	0.521522	0.477849	0.293445	1.32909	1.45056	2.36211	0.126171	-0.769876	0.441374	0.63939	-0.703468	3.78037	0.000156595	0.00234032
Q61789	LAMA3	0.0480253	0.0439998	0.0437781	14.433	15.7534	15.8332	0.126299	-0.488411	0.625259	0.783602	-0.00728779	0.296598	0.766773	0.890151
P20029	HSPA5	0.206522	0.189163	0.217279	3.35629	3.66428	3.19013	0.126663	-2.66094	0.00779235	0.0380301	0.199916	-2.12003	0.0340036	0.135266
O35295	PURB	0.13264	0.121454	0.13684	5.22578	5.70708	5.06539	0.127107	0.35319	0.723946	0.846064	0.172081	-0.133702	0.893638	0.95284
Q9Z2W0	DNPEP	0.0821693	0.0752245	0.0945478	8.4356	9.21438	7.33119	0.127397	-0.825501	0.409087	0.607814	0.32984	-3.11018	0.00186976	0.0157942
Q62241	SNRPC	0.39663	0.363039	0.371205	1.74759	1.90929	1.86729	0.127669	-0.270249	0.786968	0.882501	0.0320915	0.184507	0.853616	0.933588
P10637	MAPT	0.147362	0.134876	0.168351	4.70369	5.13914	4.11728	0.127734	-0.475067	0.634739	0.789276	0.319834	-2.04341	0.0410116	0.150949
Q91W86	VPS11	0.211134	0.193205		3.28298	3.58762		0.128023	-0.363691	0.716088	0.84058
P14131	RPS16	0.138819	0.126972	0.13879	4.99316	5.45908	4.99422	0.128703	-1.18092	0.237633	0.431285	0.128398	-1.31946	0.187017	0.397905
Q5SSZ5	TNS3	0.447426	0.409159	0.373168	1.54919	1.69408	1.85747	0.128987	-0.710679	0.477283	0.668029	-0.132837	0.887395	0.374866	0.612309
P11499	HSP90AB1	0.213711	0.19542	0.189001	3.24339	3.54696	3.66743	0.129083	-2.1484	0.031682	0.109157	-0.0481847	0.216069	0.828934	0.918037
Q6ZWY3	RPS27L	0.190068	0.173797		3.64684	3.98826		0.129113	-0.311211	0.75564	0.867029
Q69ZX8	ABLIM3	0.131676	0.120371	0.101588	5.26402	5.75841	6.82309	0.129505	-1.02323	0.306198	0.504407	-0.244756	1.93727	0.0527124	0.177667
Q61029	TMPO	0.100293	0.0916546	0.114899	6.91123	7.5626	6.03268	0.12994	-1.48446	0.137686	0.299117	0.326083	-3.90228	9.52912e-05	0.00159995
Q3TXS7	PSMD1	0.145768	0.133191	0.0998861	4.75514	5.20414	6.93938	0.130171	-0.120515	0.904075	0.94827	-0.415145	3.15482	0.00160599	0.0141133
P54728	RAD23B	0.147466	0.134742	0.189171	4.70039	5.14425	3.66414	0.130182	-1.04284	0.297022	0.495347	0.489486	-1.92272	0.0545152	0.180938
Q60668	HNRNPD	0.0892264	0.0815222	0.105454	7.76841	8.50256	6.57301	0.130278	-0.532202	0.594586	0.762709	0.371342	-2.77754	0.00547727	0.0339959
Q80V42	CPM	0.417874	0.381769		1.65875	1.81562		0.130369	-0.125266	0.900313	0.945714
Q8BTH8	CSNK1G1	0.135829	0.124083	0.113016	5.10307	5.58614	6.13318	0.130487	-0.293242	0.769337	0.874567	-0.134782	0.290178	0.77168	0.893179
P61759	VBP1	0.17297	0.157946	0.18809	4.00732	4.38851	3.68519	0.131091	-0.20195	0.839956	0.913642	0.251991	-1.50688	0.131841	0.32278
Q8QZY1	EIF3L	0.185079	0.168995	0.138771	3.74514	4.10158	4.99491	0.131161	-0.429404	0.667629	0.809348	-0.284276	1.1059	0.268768	0.501791
Q9CPV4	GLOD4	0.111754	0.101997	0.108567	6.20245	6.79577	6.3845	0.131797	-1.29692	0.194657	0.378334	0.0900635	-1.31467	0.188619	0.400072
Q9JKV1	ADRM1	0.269401	0.245851	0.227795	2.57292	2.81938	3.04286	0.13197	-0.278665	0.780502	0.87865	-0.110048	0.5247	0.599792	0.780647
Q64345	IFIT3	0.233658	0.21323	0.25425	2.96651	3.2507	2.72624	0.131985	-0.345055	0.730053	0.851952	0.253837	-1.49649	0.134525	0.327876
Q9R1T2	SAE1	0.0893696	0.0815523	0.107471	7.75596	8.49942	6.44962	0.132058	-0.759515	0.447545	0.644016	0.398151	-2.48609	0.0129155	0.0660471
Q8CHS8	VPS37A	0.637415	0.581644	0.288214	1.08743	1.1917	2.40497	0.132096	-0.326836	0.743792	0.860423	-1.01299	2.23445	0.0254533	0.10918
Q99JY9	ACTR3	0.0877428	0.0800486	0.110015	7.89976	8.65908	6.30046	0.132405	-1.66927	0.0950644	0.231734	0.458756	-2.67455	0.007483	0.0431224
P10810	CD14	0.442379	0.403468		1.56686	1.71797		0.132828	-0.433272	0.664818	0.80776
B2RXC1	TRAPPC11	0.128053	0.116745		5.41297	5.93729		0.133382	-0.467198	0.640358	0.791937
O35945	ALDH1A7	0.133481	0.121667	0.185168	5.19283	5.69707	3.74333	0.133697	0.514827	0.606674	0.769693	0.605896	-2.99504	0.00274407	0.0204489
Q4KML4	ABRACL	0.14183	0.129264	0.169705	4.88717	5.36226	4.08443	0.133843	-0.72583	0.467943	0.658425	0.392707	-3.09737	0.00195245	0.016093
Q9QZ06	TOLLIP	0.178889	0.163022	0.168589	3.87473	4.25186	4.11147	0.133997	-0.543152	0.587025	0.758657	0.0484405	-0.357471	0.72074	0.860962
Q6PHZ2	CAMK2D	0.13241	0.120637	0.104373	5.23485	5.74572	6.64104	0.134339	-0.622506	0.533609	0.715992	-0.20892	1.68929	0.0911638	0.251997
Q9D2G2	DLST	0.0557244	0.0507612	0.0454416	12.4388	13.6551	15.2536	0.134585	-0.677484	0.498099	0.686912	-0.159712	0.684023	0.493961	0.707504
Q9QVP4	MYL7	0.0962395	0.0876476		7.20232	7.90834		0.134915	-0.993252	0.320587	0.520485
Q91W90	TXNDC5	0.319376	0.290756	0.31206	2.17032	2.38395	2.2212	0.135448	-1.05562	0.29114	0.490155	0.102015	-0.612962	0.539901	0.742057
Q6P8X1	SNX6	0.11572	0.105349	0.104055	5.98987	6.57956	6.66133	0.135467	-1.17883	0.238467	0.432061	-0.017821	-0.507508	0.611798	0.790167
O70251	EEF1B	0.16962	0.154417	0.136741	4.08648	4.48879	5.06905	0.135467	-0.808159	0.418999	0.61736	-0.175389	1.06125	0.288578	0.523986
P70268	PKN1	0.345743	0.314697	0.25889	2.0048	2.20259	2.67738	0.135738	-0.522082	0.601613	0.767858	-0.281623	2.00295	0.0451832	0.160441
Q921U8	SMTN	0.20668	0.188104	0.166807	3.35372	3.68492	4.15539	0.135872	-0.469486	0.638723	0.791142	-0.173349	0.814745	0.415218	0.644839
P84091	AP2M1	0.0978726	0.0890558	0.101678	7.08214	7.78329	6.8171	0.136195	-1.18769	0.234956	0.428624	0.191222	-0.721287	0.470733	0.689833
P57759	ERP29	0.225806	0.205366	0.209784	3.06966	3.37517	3.3041	0.136885	-1.27514	0.20226	0.388314	0.0307049	-0.325481	0.744817	0.876141
O35215	DDT	0.109633	0.0996882	0.130813	6.32242	6.95315	5.29875	0.137189	-1.42681	0.153634	0.322127	0.392015	-3.44222	0.000576952	0.00654454
Q9EQI8	MRPL46	0.177868	0.161724	0.121531	3.89698	4.28599	5.70346	0.137275	-0.280521	0.779078	0.878289	-0.412208	0.801936	0.42259	0.651243
Q61768	KIF5B	0.212956	0.193614	0.175256	3.25489	3.58005	3.95505	0.137372	-2.07127	0.0383334	0.124535	-0.143715	1.45653	0.145247	0.341463
Q91YH5	ATL3	0.200711	0.182469	0.155814	3.45346	3.7987	4.44855	0.137465	-1.92229	0.0545689	0.158245	-0.22783	1.43149	0.15229	0.350447
Q64462	CYP4B1	0.273337	0.248475	0.188453	2.53587	2.78961	3.67809	0.137582	-0.400566	0.68874	0.823027	-0.398895	2.69482	0.00704269	0.041196
Q8C142	LDLRAP1	0.249558	0.226752		2.77749	3.05685		0.138259	-0.285556	0.775218	0.8768
P17225	PTBP1	0.151069	0.137256	0.14359	4.58829	5.05004	4.82727	0.138336	-0.859471	0.390081	0.587795	0.0650874	-0.285756	0.775065	0.894636
O35427	CRCP	0.359826	0.326595	0.493118	1.92634	2.12234	1.40564	0.139798	-0.252287	0.80082	0.892287	0.59443	-1.45979	0.144349	0.340594
Q62470	ITGA3	0.0910932	0.0826729	0.0879996	7.60921	8.38422	7.87671	0.13993	-2.05179	0.0401904	0.128344	0.0900831	-0.884423	0.376468	0.612942
Q9JI11	STK4	0.392868	0.35639	0.351557	1.76432	1.94491	1.97165	0.140591	-0.389669	0.696781	0.829216	-0.0196983	0.0346038	0.972396	0.987277
Q91X97	NCALD	0.224878	0.203904	0.175	3.08233	3.39938	3.96083	0.141252	-1.04094	0.297904	0.496029	-0.220531	1.69397	0.0902707	0.250547
Q7TNC4	LUC7L2	0.274477	0.248873	0.271751	2.52533	2.78515	2.55067	0.141279	-0.737439	0.460855	0.653005	0.126878	-0.451343	0.651742	0.814304
Q6P9R2	OXSR1	0.0797106	0.0722723	0.0618393	8.6958	9.59077	11.2089	0.141328	-0.468002	0.639783	0.791823	-0.22492	0.613908	0.539276	0.741948
Q8CI94	PYGB	0.109217	0.0990143	0.116537	6.34652	7.00048	5.94789	0.141488	-0.557521	0.577171	0.751407	0.235077	-0.837945	0.402062	0.633527
P82343	RENBP	0.104401	0.094646	0.0801364	6.63926	7.32358	8.6496	0.141526	-0.285186	0.775502	0.8768	-0.240084	0.793293	0.427607	0.654165
Q9DBD0	ICA	0.507036	0.459582	0.4034	1.36706	1.50821	1.71826	0.141765	-0.572494	0.566987	0.743311	-0.188112	0.718854	0.472231	0.689833
P49446	PTPRE	0.172537	0.156345		4.01738	4.43345		0.142174	-0.222685	0.82378	0.90366
Q8C0M9	ASRGL1	0.156563	0.141867	0.180705	4.42728	4.88591	3.83579	0.142208	0.148373	0.882049	0.939992	0.349104	0.0892402	0.928891	0.966261
P59759	MRTFB	0.472043	0.427667	0.380466	1.4684	1.62076	1.82184	0.142431	-0.421452	0.673425	0.813573	-0.168718	0.487894	0.625625	0.797553
Q9DCL9	PAICS	0.259892	0.235431	0.149427	2.66706	2.94417	4.63871	0.142611	-1.05056	0.293462	0.491726	-0.655865	2.83938	0.0045201	0.0294604
Q8BTM8	FLNA	0.0875549	0.0792634	0.101804	7.91672	8.74486	6.80863	0.143533	-1.85791	0.0631821	0.17449	0.361071	-5.76472	8.17918e-09	5.70445e-07
Q8K4Z3	NAXE	0.0746559	0.0675816	0.0713887	9.28456	10.2564	9.70948	0.143625	-1.10709	0.268254	0.464886	0.079065	-0.663552	0.506977	0.717097
P97315	CSRP1	0.116015	0.105016	0.183328	5.97463	6.6004	3.78091	0.143706	-0.896066	0.370218	0.57144	0.803821	-5.69553	1.2299e-08	8.15934e-07
Q6GQT9	NOMO1	0.122884	0.111224		5.64065	6.23197		0.143827	-1.11453	0.265052	0.461596
Q80VD1	FAM98B	0.105376	0.0953194	0.185004	6.57782	7.27184	3.74666	0.14471	-0.675956	0.499068	0.687946	0.956717	-3.8424	0.000121835	0.00197821
Q64471	GSTT1	0.130159	0.1177	0.136261	5.32541	5.88912	5.08691	0.145159	-1.11926	0.263027	0.460587	0.211261	-1.4796	0.13898	0.33513
P70302	STIM1	0.310344	0.280599	0.238145	2.23348	2.47024	2.91062	0.14536	-0.961725	0.336188	0.537866	-0.236672	1.74908	0.0802764	0.234032
Q9CRY7	GDPD1	0.157506	0.142406	0.0892028	4.40078	4.86739	7.77046	0.145389	-0.685548	0.492998	0.683022	-0.674853	2.41561	0.0157091	0.0774069
Q80U72	SCRIB	0.14065	0.127114	0.138787	4.92818	5.45294	4.99432	0.145981	-1.26512	0.205827	0.393269	0.126747	-1.00256	0.316071	0.549886
P62267	RPS23	0.161133	0.145593	0.168563	4.3017	4.76084	4.1121	0.14631	-0.119302	0.905036	0.94827	0.211341	-0.153417	0.878069	0.943472
Q8K3G9	APPL2	0.278814	0.251919	0.397144	2.48605	2.75146	1.74533	0.146343	-0.591437	0.554228	0.732915	0.6567	-4.45561	8.36536e-06	0.000234575
Q01768	NME2	0.0993897	0.0897694	0.111616	6.97403	7.72142	6.21009	0.146873	-1.61844	0.105569	0.24922	0.314252	-2.06634	0.0387962	0.145754
P31725	S100A9	0.82085	0.741334	0.650405	0.844426	0.934999	1.06572	0.146994	-1.12954	0.258672	0.456218	-0.188785	1.03731	0.29959	0.534001
Q64133	MAOA	0.100136	0.0904282	0.0818458	6.92204	7.66516	8.46894	0.147118	-1.08949	0.275938	0.472296	-0.143866	0.909393	0.363143	0.60082
Q8BX02	KANK2	0.193539	0.174737	0.155168	3.58143	3.96679	4.46706	0.147435	-1.25362	0.209981	0.400725	-0.171355	1.07644	0.281729	0.517423
Q7TPN9	PRR14	0.574302	0.517859	0.475298	1.20694	1.33849	1.45834	0.149251	-1.09296	0.274412	0.470948	-0.123728	0.0187033	0.985078	0.994918
P16330	CNP	0.237165	0.213821	0.0962004	2.92264	3.24172	7.20524	0.149487	-0.367117	0.713532	0.838196	-1.15229	2.2827	0.0224482	0.100426
P13020	GSN	0.101674	0.0916406	0.0880667	6.81736	7.56376	7.87071	0.14989	-1.89189	0.0585056	0.166193	-0.0573902	1.23346	0.217404	0.441521
Q9WTR1	TRPV2	0.185259	0.166952		3.7415	4.15178		0.150113	-0.357796	0.720496	0.843888
Q61735	CD47	0.114485	0.10317	0.138932	6.05448	6.71847	4.9891	0.150129	-1.18378	0.236499	0.429805	0.429354	-3.40278	0.000667046	0.00731599
Q80X82	SYMPK	0.286722	0.258294	0.269413	2.41749	2.68356	2.57281	0.150642	-0.439079	0.660604	0.804984	0.0608053	-0.45732	0.647441	0.811165
Q8R1F1	NIBAN2	0.171799	0.154745	0.15298	4.03465	4.47928	4.53097	0.150823	-1.46399	0.143195	0.307523	-0.0165536	0.14496	0.884742	0.946695
P99027	RPLP2	0.190357	0.171417	0.199909	3.6413	4.04362	3.46731	0.151193	-1.17462	0.240147	0.434609	0.221831	-1.72956	0.0837085	0.238916
Q9Z1B3	PLCB1	0.191014	0.171977		3.62878	4.03047		0.151462	-0.139294	0.889217	0.940992
Q8C854	MYEF2	0.108744	0.0978755	0.105463	6.37414	7.08192	6.57242	0.151911	-1.33476	0.181954	0.362161	0.107716	-0.693011	0.488303	0.70256
O55071	CYP2B19	0.174712	0.157251	0.180004	3.96737	4.40791	3.85073	0.151913	-0.245897	0.805762	0.893826	0.194961	-0.204964	0.8376	0.922467
O08795	PRKCSH	0.292611	0.263074	0.280332	2.36884	2.6348	2.4726	0.153515	-0.227468	0.82006	0.902151	0.0916675	-0.00111781	0.999108	1
A2AN08	UBR4	0.251904	0.226414	0.233619	2.75163	3.06142	2.967	0.153911	-0.507161	0.612042	0.774346	0.0451962	0.439383	0.660384	0.822457
Q6PDI5	ECPAS	0.161548	0.145189	0.129535	4.29067	4.77411	5.35104	0.154029	-0.658513	0.510209	0.697271	-0.164588	0.561495	0.57446	0.7637
P49312	HNRNPA1	0.166579	0.149701	0.181349	4.16107	4.63021	3.82218	0.154126	-2.13652	0.0326368	0.111244	0.276684	-3.35682	0.00078843	0.00828628
P29595	NEDD8	0.286711	0.257616	0.423691	2.41758	2.69062	1.63597	0.154374	-0.442238	0.658317	0.804743	0.717791	-2.08956	0.0366576	0.141092
O54998	FKBP7	0.680161	0.611087	0.483654	1.01909	1.13429	1.43315	0.1545	-0.480974	0.630535	0.786811	-0.337401	1.74941	0.0802204	0.234032
Q9QYR9	ACOT2	0.0752485	0.0676018	0.0715154	9.21144	10.2534	9.69227	0.154602	-0.600413	0.548231	0.729525	0.0811938	-0.234833	0.814339	0.912589
Q8R370	USHBP1	0.372332	0.334437	0.55129	1.86164	2.07258	1.25732	0.154856	-0.621885	0.534017	0.715992	0.721078	-2.96559	0.00302103	0.0219126
Q9R0P5	DSTN	0.142434	0.127879	0.14464	4.86646	5.42035	4.79222	0.155513	-2.87261	0.00407099	0.0234575	0.177693	-2.86037	0.00423141	0.0282094
G5E897	POGLUT3	0.173583	0.155816	0.126933	3.99316	4.44848	5.46072	0.155782	-0.916232	0.359545	0.559781	-0.295778	1.55376	0.120242	0.303884
Q3UIJ9	MYZAP	0.440947	0.395617	0.451894	1.57195	1.75207	1.53387	0.156501	-1.45186	0.146542	0.311552	0.191879	-2.40057	0.0163697	0.0796524
Q9QWR8	NAGA	0.22427	0.201174	0.265409	3.09069	3.4455	2.61162	0.156787	-0.368325	0.712631	0.837898	0.399769	-0.955695	0.339226	0.577406
O09131	GSTO1	0.141175	0.126579	0.156932	4.90984	5.47602	4.41685	0.15745	-0.422565	0.672613	0.8129	0.310109	-2.27965	0.0226286	0.101067
P97355	SMS	0.128873	0.115526	0.110219	5.37852	5.99993	6.28882	0.157736	-0.596057	0.551137	0.731059	-0.0678447	0.23296	0.815792	0.912589
Q8BIJ6	IARS2	0.0783383	0.0702131	0.0465682	8.84813	9.87205	14.8846	0.157979	-1.29982	0.193663	0.377725	-0.592396	3.08059	0.00206594	0.0166253
Q8QZS1	HIBCH	0.0728011	0.0652415	0.0708706	9.52112	10.6243	9.78047	0.158169	-2.08409	0.0371523	0.12169	0.119396	-1.38837	0.165023	0.368755
Q5M8N0	CNRIP1	0.0705907	0.063234	0.146476	9.81924	10.9616	4.73215	0.158778	-0.439506	0.660295	0.804984	1.21189	-2.95499	0.00312683	0.0225252
Q6ZWM4	LSM8	0.166196	0.14884	0.175957	4.17065	4.65699	3.93931	0.159126	-0.33143	0.740319	0.858275	0.241456	-0.72787	0.466693	0.686536
Q9ERK4	CSE1L	0.123079	0.110191	0.112583	5.63173	6.29043	6.15676	0.159581	-0.437893	0.661464	0.805535	0.0309875	-0.294083	0.768695	0.89162
Q9WV80	SNX1	0.185896	0.16638	0.178052	3.72867	4.16605	3.89295	0.160016	-2.82602	0.00471297	0.0260768	0.0978151	-1.60011	0.109575	0.284668
Q9D6Y7	MSRA	0.117208	0.1049	0.102677	5.91381	6.60771	6.75074	0.160063	-1.38758	0.165264	0.339093	-0.0308941	-0.244553	0.806803	0.90945
Q02257	JUP	0.450952	0.403578	0.405279	1.53708	1.71751	1.7103	0.160126	-1.47458	0.140325	0.303645	0.00606804	-0.118499	0.905672	0.957448
A6H8H2	DENND4C	0.279044	0.249602	0.204729	2.48401	2.77701	3.38567	0.160864	-0.967472	0.333308	0.534239	-0.28591	1.92195	0.0546125	0.180938
Q3UHJ0	AAK1	0.248725	0.222355	0.205659	2.7868	3.1173	3.37037	0.161686	-0.504649	0.613805	0.775653	-0.112612	0.0775704	0.93817	0.971752
Q91WD5	NDUFS2	0.114842	0.10265		6.03564	6.75255		0.161924	-0.205517	0.837168	0.912155
Q6P9Q6	FKBP15	0.197082	0.176119	0.202721	3.51705	3.93569	3.41922	0.16225	-0.578227	0.563111	0.740756	0.20295	-0.705477	0.480513	0.696761
P50580	PA2G4	0.171181	0.15295	0.153878	4.0492	4.53185	4.50452	0.162463	-0.930527	0.352098	0.55169	0.00872653	0.400947	0.688459	0.838231
P62869	ELOB	0.294135	0.262775	0.255033	2.35656	2.6378	2.71787	0.16265	-0.643815	0.519695	0.703	-0.0431455	0.813684	0.415826	0.644839
Q8BGS1	EPB41L5	0.112484	0.100488	0.081045	6.16219	6.89782	8.55262	0.162698	-0.349455	0.726748	0.849027	-0.310225	1.81076	0.0701776	0.213277
Q8BH04	PCK2	0.124212	0.110924	0.0878483	5.58036	6.24884	7.89027	0.16323	-0.971746	0.331177	0.531942	-0.336488	2.02789	0.0425719	0.153575
Q6P069	SRI	0.127189	0.113566	0.146763	5.44976	6.10348	4.7229	0.163439	-0.603083	0.546454	0.728072	0.369959	-2.10725	0.0350958	0.138469
O35074	PTGIS	0.170257	0.151977	0.157124	4.07118	4.56087	4.41147	0.163863	-1.23674	0.216182	0.407177	0.0480506	-0.638873	0.522906	0.730886
Q8VDM4	PSMD2	0.187147	0.166945	0.176593	3.70377	4.15195	3.92511	0.164795	0.0218919	0.982534	0.990616	0.0810548	1.54707	0.121846	0.306589
Q8CI32	BAG5	0.172414	0.153715	0.174592	4.02025	4.50931	3.97011	0.165622	-0.518843	0.603871	0.769571	0.183728	-0.561048	0.574765	0.763733
Q5SF07	IGF2BP2	0.17178	0.153083	0.121037	4.03509	4.52791	5.72672	0.166244	-0.701224	0.483163	0.673908	-0.338862	1.36594	0.171957	0.376891
Q9CQW9	IFITM3	1.20548	1.07415	1.02487	0.574995	0.645299	0.676328	0.16642	-0.803218	0.421849	0.620222	-0.0677551	0.310122	0.756468	0.883104
Q8BJ71	NUP93	0.0481037	0.0428574	0.0570869	14.4094	16.1733	12.142	0.166603	-0.192999	0.84696	0.91718	0.413615	-0.952926	0.340627	0.579067
Q61425	HADH	0.0915431	0.0815532	0.0989628	7.57181	8.49932	7.00412	0.166709	-0.761817	0.446169	0.643662	0.279145	-0.483967	0.628409	0.799473
P47740	ALDH3A2	0.154859	0.137897	0.135711	4.47599	5.02655	5.10752	0.167361	-1.35165	0.176488	0.356094	-0.0230544	-0.291789	0.770448	0.892132
Q3UVG3	FAM91A1	0.185457	0.165123	0.105477	3.73751	4.19776	6.57158	0.167542	-0.595591	0.551449	0.731059	-0.64662	1.80621	0.0708863	0.214711
Q9CZJ2	HSPA12B	0.0935149	0.0832461	0.10036	7.41216	8.32649	6.90662	0.167814	-1.33786	0.180943	0.361687	0.269727	-1.57322	0.115667	0.295136
Q60649	CLPB	0.33712	0.300061	0.245066	2.05608	2.31002	2.82841	0.168006	-0.264536	0.791367	0.884659	-0.292087	0.404637	0.685744	0.836423
Q91WU5	AS3MT	0.14943	0.132995	0.119415	4.6386	5.21183	5.8045	0.1681	-1.6468	0.0995989	0.239926	-0.155381	0.201063	0.84065	0.924987
Q8K0S0	PHYHIP	0.0978448	0.0870499	0.0826346	7.08415	7.96264	8.3881	0.168653	-0.393727	0.693783	0.826574	-0.0750975	0.161042	0.87206	0.943352
P07091	S100A4	0.130577	0.116161	0.126834	5.30832	5.96715	5.465	0.168786	-0.295556	0.767569	0.873346	0.12682	-1.13215	0.257573	0.488562
P35242	SFTPA1	0.361796	0.3218	0.555633	1.91585	2.15397	1.24749	0.169012	-0.86991	0.38435	0.58441	0.787969	-4.15855	3.2028e-05	0.000675319
Q04447	CKB	0.119809	0.106563	0.118751	5.78544	6.50455	5.83698	0.169023	-1.92142	0.054679	0.158249	0.156227	-1.5644	0.117724	0.298425
P17156	HSPA2	0.141023	0.12542	0.137043	4.91514	5.52659	5.05789	0.169156	-1.06235	0.288075	0.487311	0.127854	-0.487749	0.625727	0.797553
Q8VBV7	COPS8	0.138743	0.123383	0.162726	4.99589	5.61787	4.25961	0.16928	-0.768049	0.442458	0.640378	0.399301	-1.61598	0.106099	0.279979
P32921	WARS1	0.125091	0.111226	0.130131	5.54115	6.23188	5.32653	0.169481	-2.73097	0.00631486	0.0328847	0.226473	-3.0036	0.00266806	0.0201028
P07901	HSP90AA1	0.166215	0.147757	0.139204	4.1702	4.69111	4.97935	0.169815	-2.0422	0.0411317	0.130956	-0.0860276	0.639406	0.522559	0.730777
Q91ZR1	RAB4B	0.148238	0.131712	0.100694	4.67589	5.26259	6.88368	0.170531	-0.667181	0.504657	0.693849	-0.387407	1.21793	0.22325	0.449807
O08529	CAPN2	0.114678	0.101858	0.101356	6.04432	6.80506	6.83875	0.171028	-1.81769	0.0691115	0.185872	-0.00712508	-0.41505	0.678105	0.832707
P17426	AP2A1	0.0984155	0.0874093	0.111591	7.04307	7.9299	6.21147	0.171099	-0.677477	0.498103	0.686912	0.352369	-1.37025	0.170608	0.374841
P49718	MCM5	0.23654	0.210027	0.168597	2.93036	3.30028	4.11126	0.171513	-0.310048	0.756524	0.867029	-0.316991	0.654755	0.512625	0.722457
Q99MR3	SLC12A9	0.11661	0.103527	0.100827	5.94417	6.69533	6.87463	0.171679	-0.978322	0.327915	0.527811	-0.0381278	-0.199017	0.84225	0.925879
Q64737	GART	0.145674	0.129327	0.142122	4.7582	5.35966	4.87711	0.171726	-0.144188	0.885352	0.940159	0.136113	-0.298818	0.765079	0.889351
Q922B1	MACROD1	0.0998378	0.0885978	0.0903261	6.94273	7.82352	7.67383	0.172315	-0.81447	0.415376	0.614294	0.0278711	0.148537	0.881919	0.944928
Q9Z2U1	PSMA5	0.0881661	0.0782399	0.0925774	7.86183	8.85926	7.48722	0.17232	-1.31796	0.187517	0.369356	0.242756	-0.90105	0.367562	0.603725
Q8BX70	VPS13C	0.119375	0.105923	0.085851	5.80647	6.54387	8.07384	0.172483	-0.386883	0.698843	0.830198	-0.303112	0.669254	0.503334	0.713428
P57784	SNRPA1	0.113072	0.100314	0.0912763	6.13013	6.9098	7.59394	0.172727	-0.666043	0.505383	0.69395	-0.136204	0.482578	0.629396	0.800353
P35564	CANX	0.184333	0.163531	0.164865	3.7603	4.23862	4.20433	0.172748	-2.07804	0.0377055	0.122996	0.0117217	-0.548063	0.583649	0.772365
Q80TA6	MTMR12	0.129334	0.114731		5.35935	6.04151		0.17285
Q8BH64	EHD2	0.0751857	0.066645	0.0700251	9.21914	10.4006	9.89855	0.173962	-3.26675	0.00108792	0.00851889	0.0713772	-1.33603	0.181541	0.388844
O35643	AP1B1	0.0958583	0.0849691	0.16199	7.23096	8.15763	4.27894	0.173964				0.930896
O08808	DIAPH1	0.200772	0.177937	0.152187	3.4524	3.89547	4.55456	0.174198	-0.10045	0.919987	0.956606	-0.225515	0.524225	0.600122	0.780647
P54310	LIPE	0.277603	0.245863	0.232214	2.49691	2.81924	2.98495	0.175164	-0.310137	0.756457	0.867029	-0.0824016	0.0425091	0.966093	0.984184
P17427	AP2A2	0.0844546	0.0747634	0.0843979	8.20733	9.27121	8.21285	0.175845	-1.44469	0.148545	0.314142	0.174876	-0.726649	0.467441	0.686753
P06745	GPI	0.100423	0.0888729	0.105992	6.90231	7.79931	6.53964	0.176267	-1.01925	0.308082	0.506374	0.254134	-3.00112	0.0026899	0.0201557
Q3UMU9	HDGFL2	0.0664325	0.0587883	0.0731835	10.4339	11.7906	9.47136	0.176359	-1.1359	0.256	0.453012	0.315988	-1.7664	0.077329	0.227635
P39054	DNM2	0.124425	0.110101	0.1125	5.5708	6.29555	6.16133	0.176447	-0.544609	0.586022	0.758397	0.0310889	0.239884	0.810421	0.910886
Q9CZM2	RPL15	0.117181	0.103686	0.110602	5.91519	6.68505	6.26706	0.176515	-0.816743	0.414075	0.613509	0.0931487	0.218566	0.826988	0.916708
Q6ZQH8	NUP188	0.0879781	0.0778365	0.0920978	7.87863	8.90517	7.52621	0.176699	-0.540069	0.58915	0.759989	0.24272	-0.73788	0.460588	0.681609
Q8C4B4	UNC119B	0.537998	0.475971	0.641186	1.28838	1.45628	1.08104	0.176728	-0.774963	0.438362	0.635894	0.429869	-1.46662	0.14248	0.339178
Q8BMS1	HADHA	0.0927738	0.0820748	0.0929715	7.47136	8.44531	7.45548	0.176779	-2.50787	0.0121461	0.052666	0.17985	-2.78978	0.00527436	0.0329799
P35762	CD81	0.161247	0.14265	0.146681	4.29866	4.85909	4.72554	0.176798	-0.990908	0.321731	0.521776	0.0402066	-0.25088	0.801907	0.908049
Q99K51	PLS3	0.128321	0.113471	0.11766	5.40168	6.1086	5.89109	0.177434	-2.62279	0.0087212	0.0413608	0.0523077	-1.18517	0.235952	0.467387
Q9WV55	VAPA	0.317116	0.280365	0.231951	2.18578	2.4723	2.98833	0.177704	-0.78525	0.432307	0.630555	-0.273487	1.24082	0.214674	0.43706
Q62148	ALDH1A2	0.487662	0.431085		1.42137	1.60791		0.177909	-0.473055	0.636174	0.789804
Q78IK4	APOOL	0.0703152	0.0621515	0.0547907	9.85772	11.1525	12.6508	0.178048	-0.683304	0.494415	0.683898	-0.181857	1.97483	0.0482872	0.168386
Q9DB77	UQCRC2	0.0931408	0.0823238	0.102576	7.44193	8.41977	6.7574	0.178103	-1.72859	0.0838818	0.213694	0.317312	-2.03362	0.0419902	0.152692
Q8K1M6	DNM1L	0.181348	0.160249	0.160758	3.8222	4.32544	4.31175	0.178443	-0.728845	0.466096	0.656988	0.00457367	0.0598887	0.952244	0.979714
Q61937	NPM1	0.161304	0.142527	0.156548	4.29715	4.86327	4.4277	0.178548	-1.05194	0.292825	0.491726	0.135368	-0.278502	0.780627	0.895532
Q9R210	TFEB	0.701013	0.619361	0.473104	0.98878	1.11913	1.4651	0.17866	-0.278901	0.780321	0.87865	-0.388623	0.672061	0.501545	0.712382
Q9DCG9	TRMT112	0.776366	0.685774	0.928046	0.89281	1.01075	0.746889	0.179004	-1.07228	0.283596	0.482553	0.436463	-1.87785	0.0604012	0.193969
Q3TLH4	PRRC2C	0.393182	0.347295	0.509255	1.76292	1.99585	1.3611	0.179037	-1.66583	0.0957473	0.232884	0.552227	-3.25118	0.00114928	0.0109302
O35071	KIF1C	0.22046	0.194683	0.169734	3.1441	3.5604	4.08373	0.179391	-0.985959	0.324153	0.523607	-0.197851	0.630982	0.528052	0.732808
Q9CQC9	SAR1B	0.230298	0.203339	0.151827	3.00978	3.40883	4.56537	0.179618	-1.85322	0.0638502	0.175574	-0.421457	1.79544	0.0725843	0.219154
P62849	RPS24	0.138649	0.122381	0.157149	4.99929	5.66386	4.41076	0.180064	-1.94771	0.0514493	0.152992	0.360759	-3.43648	0.000589336	0.00662394
Q61702	ITIH1	0.427094	0.376962	0.720896	1.62294	1.83877	0.961508	0.180135	-0.329589	0.74171	0.85926	0.935372	-2.36269	0.0181427	0.0856739
Q9JI10	STK3	0.227424	0.200668	0.313661	3.04782	3.4542	2.20986	0.180576	-0.830568	0.406218	0.605244	0.6444	-2.43411	0.0149284	0.0743686
Q9CX86	HNRNPA0	0.421461	0.371863	0.335996	1.64463	1.86399	2.06296	0.180628	-0.868243	0.385261	0.585362	-0.146326	1.44758	0.147734	0.344037
Q91Z38	TTC1	0.712513	0.628561	0.584049	0.97282	1.10275	1.1868	0.180863				-0.105965
Q03265	ATP5F1A	0.087467	0.0771507	0.0782721	7.92467	8.98433	8.85561	0.181059	-3.22393	0.00126444	0.00952664	0.0208182	0.0248228	0.980196	0.992604
O88569	HNRNPA2B1	0.149003	0.131419	0.153834	4.6519	5.27432	4.50582	0.181166	-1.42824	0.153224	0.321682	0.227197	-1.57135	0.116101	0.295689
P26516	PSMD7	0.125957	0.111063	0.111917	5.50303	6.24105	6.19342	0.181563	-0.750607	0.452889	0.648141	0.0110523	0.0310994	0.97519	0.988913
P59999	ARPC4	0.0872774	0.0769036	0.0983352	7.94188	9.01319	7.04882	0.182557	-2.10836	0.0349998	0.116556	0.354656	-2.601	0.00929529	0.0511806
Q9JHK5	PLEK	0.790921	0.696853	0.393892	0.876379	0.994683	1.75974	0.182681	-0.418753	0.675397	0.814456	-0.823052	2.2585	0.0239145	0.104746
Q99J77	NANS	0.0863243	0.0760483	0.160226	8.02957	9.11457	4.32607	0.182851	-1.69606	0.0898747	0.223243	1.07512	-4.4321	9.33203e-06	0.000255902
O70152	DPM1	0.22181	0.19531	0.134069	3.12496	3.54896	5.17007	0.183557	-0.62203	0.533922	0.715992	-0.542789	1.80898	0.0704542	0.21364
P42567	EPS15	0.243637	0.214463	0.201789	2.845	3.23202	3.435	0.184006	-1.54355	0.122697	0.274991	-0.0878764	0.948036	0.343111	0.581472
Q9CR16	PPID	0.148119	0.130339	0.1459	4.67965	5.31803	4.75083	0.184491	-1.36563	0.172056	0.350155	0.162712	-2.07268	0.0382025	0.144521
Q8R5C5	ACTR1B	0.0983286	0.0865209	0.076905	7.0493	8.01133	9.01303	0.184562	-0.554515	0.579226	0.753467	-0.169971	1.45745	0.144991	0.341355
O70258	SGCE	0.0393784	0.03464		17.6022	20.01		0.184964	-0.343142	0.731491	0.852718
Q60767	LY75	0.326631	0.287309		2.12211	2.41255		0.185055	-0.36071	0.718316	0.842264
P28653	BGN	0.124223	0.109253	0.118322	5.57984	6.34442	5.85816	0.185265	-0.55529	0.578696	0.753085	0.115041	-0.476011	0.634067	0.803663
P57780	ACTN4	0.157729	0.13872	0.142595	4.39454	4.99674	4.86096	0.185275	-3.81242	0.000137611	0.0016933	0.0397483	-1.31696	0.187853	0.399187
Q9CQU0	TXNDC12	0.448044	0.39402	0.375499	1.54705	1.75917	1.84593	0.18537	-0.927121	0.353864	0.553639	-0.0694588	0.601002	0.547838	0.747677
Q9CZD3	GARS1	0.19533	0.171774	0.157359	3.5486	4.03522	4.40487	0.185396	-1.35139	0.176572	0.356094	-0.126453	1.17146	0.241412	0.472912
O09005	DEGS1	0.525586	0.462198		1.31881	1.49968		0.185416	-0.288519	0.77295	0.876028
P62046	LRCH1	0.255179	0.224399	0.177129	2.71632	3.08891	3.91324	0.185447	-0.482188	0.629673	0.786623	-0.341264	1.44783	0.147665	0.344037
P60335	PCBP1	0.282356	0.248161	0.24287	2.45487	2.79314	2.85398	0.186238	-2.7471	0.00601256	0.0316078	-0.0310889	0.429204	0.667775	0.826095
Q99LC5	ETFA	0.0641036	0.0563061	0.0653439	10.8129	12.3103	10.6077	0.187113	-1.57603	0.11502	0.26359	0.21476	-1.66153	0.0966068	0.26277
Q8CG76	AKR7A2	0.0969124	0.0850944	0.0900314	7.15231	8.14562	7.69895	0.187616	-1.38913	0.164793	0.338617	0.0813637	-0.58005	0.561881	0.753607
Q9D1Q6	ERP44	0.234979	0.206257	0.192147	2.94982	3.3606	3.60739	0.188092	-1.24732	0.212282	0.404007	-0.102234	0.0385651	0.969237	0.985433
P55302	LRPAP1	0.493322	0.432906	0.412511	1.40506	1.60115	1.68031	0.188478	-0.893413	0.371636	0.571899	-0.0696213	1.20088	0.229798	0.459596
Q921I6	SH3BP4	0.166824	0.146389		4.15496	4.73497		0.18852	-0.216055	0.828945	0.906002
P50462	CSRP3	0.166157	0.145786		4.17165	4.75454		0.188686
Q6NZJ6	EIF4G1	0.355917	0.312099	0.290752	1.94749	2.22092	2.38398	0.189541	-0.979787	0.327191	0.527445	-0.102215	1.50603	0.132059	0.323022
Q9JIX0	ENY2	0.183764	0.161137	0.187406	3.77195	4.30159	3.69865	0.189562	-0.860304	0.389621	0.587659	0.217874	-1.02628	0.304762	0.540738
Q64105	SPR	0.0919262	0.0805769	0.0971712	7.54026	8.60231	7.13326	0.19011	-1.95442	0.0506521	0.15115	0.270162	-1.66194	0.0965247	0.26277
Q9R269	PPL	0.107767	0.0944517	0.0958576	6.43193	7.33864	7.23101	0.190263	-2.29022	0.0220084	0.0832652	0.0213171	1.4773	0.139594	0.335717
P62889	RPL30	0.0839525	0.0735562	0.10878	8.25642	9.42337	6.37202	0.190727	-0.573832	0.566082	0.742689	0.564492	-1.41634	0.156675	0.357709
P54227	STMN1	0.631667	0.5533		1.09733	1.25275		0.191103	-1.22955	0.218865	0.410191
Q6P542	ABCF1	0.306555	0.268498	0.232539	2.26109	2.58157	2.98077	0.191234	-1.35655	0.174923	0.354211	-0.207437	1.69936	0.0892506	0.248477
P53811	PITPNB	0.173856	0.152266	0.114541	3.9869	4.5522	6.05153	0.191297	-1.02528	0.30523	0.503763	-0.410737	1.35047	0.176865	0.385167
Q9Z2X1	HNRNPF	0.385038	0.337186	0.328942	1.8002	2.05568	2.1072	0.191457	-1.7216	0.085142	0.216386	-0.0357117	0.406611	0.684294	0.835029
Q60949	TBC1D1	0.254382	0.222619	0.174542	2.72483	3.1136	3.97122	0.192417	-0.512264	0.608466	0.771353	-0.350999	1.13774	0.25523	0.486152
P62627	DYNLRB1	0.296399	0.259352	0.341354	2.33856	2.67261	2.03058	0.192628	-1.27394	0.202686	0.388899	0.396353	-2.50548	0.0122287	0.0628772
Q9CQE1	NIPSNAP3B	0.0739381	0.0646872	0.0604985	9.3747	10.7154	11.4573	0.192837	-1.04886	0.294243	0.491743	-0.0965827	0.455166	0.64899	0.812732
O55106	STRN	0.159113	0.139174	0.102945	4.35632	4.98045	6.73321	0.193167	-0.444309	0.656819	0.803872	-0.435019	1.40533	0.159924	0.362628
Q99LB2	DHRS4	0.0663795	0.0580547	0.118883	10.4422	11.9396	5.83049	0.193326	-0.41215	0.68023	0.817764	1.03406	-2.11405	0.0345106	0.13657
Q9DBZ9	SYDE1	0.308375	0.269658	0.346847	2.24774	2.57047	1.99842	0.193555	-0.277365	0.781499	0.879428	0.363168	-0.770731	0.440866	0.663984
P07310	CKM	0.063543	0.0555509		10.9083	12.4777		0.193923	-0.816309	0.414324	0.613592
Q3THG9	AARSD1	0.549899	0.48045	0.576393	1.2605	1.44271	1.20256	0.194782	-0.618692	0.536119	0.717904	0.262667	-0.885017	0.376147	0.612942
Q9Z1N5	DDX39B	0.118478	0.103418	0.0768032	5.85042	6.70238	9.02497	0.196132	-1.60703	0.108047	0.253755	-0.42925	1.3789	0.167925	0.371045
O08532	CACNA2D1	0.0678129	0.0591923	0.0729716	10.2215	11.7101	9.49886	0.196151	-1.332	0.18286	0.362873	0.301927	-1.08962	0.275881	0.510473
Q9JM96	CDC42EP4	0.297526	0.25969	0.284175	2.3297	2.66913	2.43915	0.196224	-1.65751	0.0974174	0.23574	0.129989	-1.45092	0.146803	0.343104
Q8K2V1	PPP4R1	0.349384	0.30465	0.344411	1.98391	2.27522	2.01256	0.197661	-0.693629	0.487915	0.67844	0.176979	-0.798127	0.424797	0.652795
P84084	ARF5	0.0981638	0.0855906		7.06112	8.09841		0.19774	-0.608375	0.542939	0.724601
Q9D967	MDP1	0.112793	0.0983145	0.125129	6.14533	7.0503	5.53947	0.198195	-1.45873	0.14464	0.308809	0.347938	-2.0069	0.0447599	0.159146
Q8BTJ4	ENPP4	0.330441	0.288016	0.254303	2.09764	2.40663	2.72567	0.198243	-0.692863	0.488395	0.678516	-0.179599	1.57737	0.114711	0.293521
P23506	PCMT1	0.129399	0.11278	0.142801	5.35668	6.14602	4.85393	0.198313	0.152706	0.87863	0.938089	0.340499	-0.855855	0.392078	0.626077
O08784	TCOF1	0.238417	0.207783	0.213959	2.90728	3.33592	3.23963	0.198414	-0.759464	0.447575	0.644016	0.0422576	0.0100581	0.991975	0.996104
Q9JI91	ACTN2	0.0718835	0.0626441	0.0544341	9.64264	11.0648	12.7337	0.198484	-0.328878	0.742248	0.85926	-0.202669	0.627329	0.530444	0.735001
Q8BHN3	GANAB	0.181183	0.157872	0.156593	3.82567	4.39056	4.42642	0.198692	-0.516286	0.605655	0.769571	-0.0117354	2.20677	0.0273303	0.115432
P33267	CYP2F2	0.338707	0.294974	0.306183	2.04645	2.34986	2.26384	0.199448	-1.62801	0.103522	0.245739	0.0538032	-0.480108	0.631151	0.801457
Q9WUA3	PFKP	0.145398	0.126619	0.195411	4.76724	5.47427	3.54712	0.199512	-0.558294	0.576643	0.751334	0.626017	-1.64584	0.0997972	0.269027
Q921T2	TOR1AIP1	0.161742	0.140831	0.121437	4.28552	4.92184	5.70786	0.19973	-0.783511	0.433327	0.631465	-0.213751	0.805004	0.420817	0.649616
Q9CQ19	MYL9	0.178136	0.155045	0.249207	3.89112	4.47062	2.78141	0.20029	-1.83789	0.0660788	0.179381	0.684659	-4.29806	1.72303e-05	0.000418449
Q9Z0X1	AIFM1	0.07015	0.0610549	0.0458746	9.88093	11.3528	15.1096	0.200335	-1.01176	0.311653	0.509876	-0.412414	1.82664	0.0677546	0.209871
P48410	ABCD1	0.185664	0.161553	0.164029	3.73334	4.29052	4.22577	0.200683	-0.424143	0.671461	0.812124	0.0219383	-0.0377909	0.969854	0.985433
P63073	EIF4E	0.252782	0.219903	0.201805	2.74207	3.15206	3.43474	0.20103	-1.67967	0.0930219	0.228047	-0.123904	-0.759461	0.447577	0.669642
O88322	NID2	0.0409043	0.0355795	0.031476	16.9456	19.4817	22.0214	0.201206	-0.118928	0.905333	0.94827	-0.176793	1.36664	0.171738	0.376716
Q9JM14	NT5C	0.128536	0.111798	0.135365	5.39263	6.2	5.12057	0.201279	-1.31571	0.188271	0.369926	0.275963	-1.68031	0.0928977	0.254977
Q9JHQ0	ANXA9	0.0704152	0.0612063	0.0597994	9.84371	11.3248	11.5912	0.202207	-1.27157	0.203528	0.390044	-0.0335489	-0.168148	0.866467	0.940458
P23116	EIF3A	0.241895	0.210254	0.166671	2.86549	3.29672	4.15877	0.202249	-1.50535	0.132235	0.290644	-0.335128	2.26426	0.0235579	0.103518
Q9EPC1	PARVA	0.0654766	0.0569058	0.0667969	10.5862	12.1806	10.3769	0.202404	-2.00278	0.0452004	0.139618	0.231206	-2.07918	0.0376006	0.14304
O55029	COPB2	0.140838	0.122382		4.9216	5.66381		0.202645	-1.0381	0.299225	0.497112
P14148	RPL7	0.15264	0.132622	0.133848	4.54107	5.2265	5.17863	0.202814	-1.22317	0.221266	0.411753	0.0132745	0.108311	0.913749	0.960142
Q9WVK4	EHD1	0.0772798	0.0671413	0.0761754	8.96931	10.3237	9.09936	0.202892	-1.83617	0.0663332	0.179765	0.182124	-1.81658	0.0692815	0.212693
Q91VR8	BRK1	0.178599	0.155139	0.647888	3.88102	4.46791	1.06986	0.203164	-2.94726	0.00320605	0.0195741	2.06218	-5.29923	1.16291e-07	5.64842e-06
P14094	ATP1B1	0.196451	0.170643	0.245454	3.52834	4.06198	2.82394	0.203193	-1.27937	0.200766	0.386326	0.524473	-3.44999	0.000560612	0.00646129
Q60631	GRB2	0.489825	0.425466	0.411083	1.41509	1.62915	1.68615	0.203223	-1.84309	0.0653153	0.177459	-0.0496145	-0.471286	0.637437	0.806363
P42208	SEPTIN2	0.107281	0.0931829	0.12907	6.46104	7.43857	5.37033	0.203259	-2.68897	0.00716722	0.035915	0.470015	-3.99796	6.38904e-05	0.00116632
P80318	CCT3	0.13459	0.116896	0.109217	5.15006	5.92962	6.34653	0.20335	-2.1702	0.0299917	0.105384	-0.0980294	1.02404	0.305815	0.540912
Q9D0A3	ARPIN	0.257655	0.223695	0.271092	2.69022	3.09862	2.55687	0.203904	-0.378763	0.704864	0.833263	0.277247	-0.504739	0.613742	0.790196
Q9CZ44	NSFL1C	0.211102	0.18319	0.254737	3.28347	3.78375	2.72103	0.204594	-2.5729	0.0100851	0.0461137	0.475665	-3.07599	0.00209803	0.0167842
Q61160	FADD	0.166223	0.144242	0.191453	4.16999	4.80544	3.62045	0.204624	0.219974	0.825892	0.904508	0.408499	-1.03862	0.298982	0.533266
Q91W92	CDC42EP1	0.348878	0.302724	0.381145	1.98679	2.2897	1.81859	0.204723	-2.75313	0.00590288	0.0311465	0.332339	-2.95158	0.00316152	0.0226896
P19001	KRT19	0.128133	0.111174	0.0953661	5.4096	6.2348	7.26827	0.204821	-1.89654	0.0578884	0.165166	-0.221269	1.86904	0.0616168	0.195945
Q8K010	OPLAH	0.150716	0.130761	0.107808	4.59904	5.30088	6.42948	0.204899	-1.3922	0.163863	0.337282	-0.278471	0.767513	0.442777	0.665388
Q569Z6	THRAP3	0.344138	0.298514	0.343173	2.01416	2.32199	2.01982	0.205187	-0.700189	0.48381	0.673908	0.201139	-0.212148	0.831991	0.918735
P10107	ANXA1	0.172167	0.149342	0.151037	4.02601	4.64134	4.58927	0.205191	-2.32735	0.0199466	0.0771866	0.0162763	-0.165852	0.868273	0.941293
P11679	KRT8	0.125764	0.10909	0.109733	5.51148	6.35388	6.31667	0.205198	-4.09596	4.20415e-05	0.000614616	0.00847426	0.318594	0.750034	0.879239
Q3UQ28	PXDN	0.0656942	0.0569631	0.0581318	10.5511	12.1684	11.9237	0.20574	-0.491984	0.62273	0.781663	0.0293008	0.121606	0.903211	0.957326
P20918	PLG	0.751833	0.651815	0.535211	0.921943	1.06341	1.29509	0.20595	-0.887602	0.374755	0.574756	-0.284356	1.075	0.282374	0.518257
Q8K012	FNBP1L	0.361265	0.31317	0.289146	1.91867	2.21332	2.39722	0.206111	-1.15686	0.247331	0.443386	-0.115149	0.522143	0.601571	0.78141
Q9DBB8	DHDH	0.0655219	0.0567959	0.11201	10.5789	12.2042	6.18829	0.206191	-0.148974	0.881574	0.939992	0.979763	-2.85463	0.00430871	0.0285151
P46460	NSF	0.112924	0.0978721	0.154198	6.13818	7.08217	4.49518	0.206382	-2.68984	0.00714861	0.0358781	0.655814	-3.29614	0.000980241	0.00959084
P46467	VPS4B	0.48711	0.422165	0.420322	1.42298	1.64189	1.64909	0.20644	-1.22579	0.220277	0.411744	-0.0063109	-1.00842	0.313251	0.546883
P24668	M6PR	0.281536	0.243969	0.266956	2.46202	2.84113	2.59649	0.206626	-0.895068	0.370751	0.57144	0.129905	0.506345	0.612615	0.790196
Q9QYB1	CLIC4	0.172058	0.149084	0.145121	4.02857	4.64938	4.77634	0.206772	-1.51614	0.129485	0.286576	-0.0388682	0.110663	0.911884	0.959878
P63038	HSPD1	0.0723025	0.0626377	0.0694693	9.58677	11.066	9.97775	0.207014	-2.75761	0.00582248	0.0309093	0.149344	-1.46172	0.143818	0.340096
Q8CCN5	BCAS3	0.385255	0.333665	0.4419	1.79919	2.07737	1.56856	0.207412	-0.627199	0.530529	0.71432	0.405319	-1.19125	0.233554	0.463699
P61082	UBE2M	0.246556	0.213533	0.220744	2.81131	3.24609	3.14005	0.20746	-0.516623	0.605419	0.769571	0.0479179	-0.46357	0.642956	0.808607
P35235	PTPN11	0.157504	0.136408	0.145565	4.40083	5.08144	4.76176	0.207461	-0.446356	0.65534	0.802678	0.0937419	-0.369353	0.711865	0.853355
P63254	CRIP1	0.742112	0.642439	0.760007	0.93402	1.07893	0.912027	0.208078	-1.97967	0.0477404	0.145042	0.242455	-2.47974	0.013148	0.0669709
P28352	APEX1	0.0621875	0.0537963	0.115482	11.1461	12.8847	6.00219	0.209118	-1.66557	0.0957989	0.232884	1.10209	-2.57389	0.0100563	0.0542721
Q9EPU4	CPSF1	0.236863	0.204863	0.132176	2.92636	3.38347	5.24412	0.209397	-0.737438	0.460856	0.653005	-0.632195	2.46716	0.013619	0.0691113
O54865	GUCY1B1	0.130888	0.113201	0.155363	5.29571	6.12317	4.46148	0.209455	-1.41262	0.157768	0.328195	0.456757	-3.68979	0.000224436	0.00309881
P08249	MDH2	0.0670166	0.0579594	0.0753611	10.3429	11.9592	9.19767	0.209476	-1.75012	0.0800983	0.206198	0.378778	-3.01246	0.00259136	0.0197105
P60824	CIRBP	0.44267	0.382764	0.361912	1.56583	1.8109	1.91523	0.209777	-1.33727	0.181135	0.361687	-0.0808152	0.850877	0.394838	0.629022
O55222	ILK	0.0580834	0.0502159	0.0606836	11.9337	13.8033	11.4223	0.20998	-2.61639	0.00888657	0.0419472	0.273162	-2.55151	0.0107258	0.056649
Q9QY76	VAPB	0.244599	0.211453	0.212885	2.83381	3.27802	3.25597	0.210082	-0.1203	0.904245	0.94827	0.00973855	1.13085	0.258117	0.488912
Q63844	MAPK3	0.159189	0.137602	0.252624	4.35423	5.03735	2.74379	0.210244	-0.172192	0.863286	0.927298	0.876491	-3.10271	0.00191759	0.0159268
Q9ET26	RNF114	0.480178	0.415021	0.4681	1.44352	1.67015	1.48077	0.210386				0.173634
P80315	CCT4	0.133043	0.11493	0.117736	5.20996	6.03106	5.88732	0.21114	-1.62591	0.103968	0.24617	0.0348004	0.469706	0.638565	0.806363
B1AXP6	TOMM5	0.348573	0.301107	0.275803	1.98853	2.30199	2.5132	0.211183	-0.514932	0.6066	0.769693	-0.12664	0.306055	0.759563	0.884801
P56375	ACYP2	0.093387	0.0806453		7.42231	8.59501		0.211632
Q9JIX8	ACIN1	0.370276	0.31961	0.299272	1.87198	2.16873	2.31611	0.21229	-2.6707	0.00756924	0.0372259	-0.0948515	0.734812	0.462454	0.682145
Q7TMB8	CYFIP1	0.129966	0.112179	0.126244	5.33328	6.17896	5.49052	0.21234	-1.29878	0.19402	0.377805	0.170419	-1.34515	0.178576	0.386726
Q91VW3	SH3BGRL3	0.233813	0.201806	0.276386	2.96454	3.43471	2.5079	0.212383	-1.97763	0.0479707	0.145188	0.45371	-1.54291	0.122852	0.307414
Q60590	ORM1	0.840811	0.725302	0.651888	0.82438	0.955668	1.06329	0.2132	-1.41625	0.156702	0.326625	-0.153956	0.0909165	0.927559	0.965942
Q9EPU0	UPF1	0.331762	0.286121	0.24645	2.08929	2.42256	2.81253	0.213523	-0.802367	0.422341	0.620562	-0.215333	0.834332	0.404094	0.635165
Q9WTI7	MYO1C	0.069275	0.0597302	0.0745131	10.0057	11.6046	9.30235	0.213876	-2.76751	0.00564861	0.0303066	0.319035	-2.98939	0.00279531	0.020661
Q52KI8	SRRM1	0.272938	0.235296	0.232944	2.53958	2.94585	2.9756	0.214094	-1.09048	0.275502	0.472296	-0.0144951	0.0215754	0.982787	0.993059
Q9DCH4	EIF3F	0.179717	0.154932	0.143288	3.85687	4.47389	4.83745	0.214097	-1.8988	0.0575908	0.164907	-0.112719	0.532066	0.59468	0.778411
O35737	HNRNPH1	0.292414	0.252016	0.263435	2.37043	2.75041	2.63119	0.214496	-1.55633	0.119629	0.270588	0.0639322	-0.503599	0.614543	0.790213
P51859	HDGF	0.0940109	0.0810141	0.0999841	7.37305	8.55588	6.93258	0.214655	-0.894794	0.370897	0.57144	0.303524	-1.25326	0.21011	0.430346
Q8BMJ2	LARS1	0.178652	0.153881	0.0949597	3.87987	4.50443	7.29938	0.215337	-1.31289	0.189221	0.371107	-0.69643	3.15436	0.0016085	0.0141133
Q62000	OGN	0.136896	0.117885	0.17809	5.06331	5.87987	3.89213	0.215702	-0.937899	0.348296	0.547617	0.595226	-2.81115	0.00493649	0.0312262
Q99K30	EPS8L2	0.231619	0.199377	0.180241	2.99262	3.47656	3.84566	0.216251	-1.52063	0.128354	0.284665	-0.14557	1.41341	0.157535	0.358873
Q9CZ42	NAXD	0.0750256	0.0645771	0.0729011	9.23881	10.7336	9.50805	0.216361	-1.53434	0.124946	0.278657	0.174918	-1.47403	0.140473	0.336847
Q9QYB5	ADD3	0.19737	0.16988	0.143566	3.51192	4.08023	4.82807	0.21639	-1.50171	0.133173	0.291899	-0.242796	0.982881	0.325666	0.56135
O54988	SLK	0.238997	0.205669	0.268133	2.90024	3.37021	2.58509	0.216667	-0.921416	0.356833	0.557443	0.382624	-1.17017	0.241934	0.472912
Q8BMF4	DLAT	0.0619979	0.0533513	0.0515697	11.1802	12.9921	13.441	0.216695	-2.7156	0.00661554	0.0336264	-0.048999	0.156963	0.875274	0.943352
Q9D898	ARPC5L	0.155423	0.133744	0.183075	4.45976	5.18265	3.78614	0.216725	-1.86212	0.0625867	0.174204	0.452961	-2.46763	0.013601	0.0691113
O88531	PPT1	0.258778	0.222656	0.204873	2.67854	3.11308	3.3833	0.216899	-1.4017	0.161006	0.332767	-0.120085	0.80567	0.420433	0.649391
Q61490	ALCAM	0.259635	0.223381	0.271813	2.6697	3.10298	2.55009	0.216976	-3.02093	0.00252001	0.0161271	0.283106	-3.73579	0.000187125	0.00272182
Q91VC7	PPP1R14A	0.201548	0.1733	0.207752	3.43912	3.99969	3.33642	0.217848	-1.84514	0.0650168	0.177101	0.261586	-2.10339	0.0354318	0.138469
Q62318	TRIM28	0.178816	0.153754	0.166562	3.87631	4.50815	4.1615	0.217851	-1.37473	0.169215	0.345033	0.115432	-0.400013	0.689147	0.838693
Q8VE99	CCDC115	0.58875	0.505951	0.631839	1.17732	1.36999	1.09703	0.218657	-0.914111	0.360659	0.56124	0.32056	-1.43413	0.151535	0.349302
Q8K3K8	OPTN	0.8417	0.723305	0.864729	0.823509	0.958305	0.801578	0.218701	-0.700269	0.48376	0.673908	0.257643	-1.63578	0.101885	0.273032
P22366	MYD88	0.31326	0.269168	0.231721	2.21269	2.57515	2.9913	0.218854	-0.206306	0.836552	0.91188	-0.216116	0.857573	0.391128	0.625647
Q99L13	HIBADH	0.0668025	0.0573951	0.0646504	10.3761	12.0768	10.7215	0.218975	-1.39197	0.163932	0.337282	0.171732	-1.18293	0.236838	0.468168
O35711	PPFIBP2	0.330289	0.283734	0.284311	2.09861	2.44294	2.43799	0.219186	-0.304538	0.760718	0.870153	0.00292699	0.00863492	0.99311	0.996104
Q69ZN7	MYOF	0.0742447	0.0637687	0.0838423	9.33598	10.8697	8.26728	0.219441	-0.94464	0.344843	0.544726	0.39483	-1.15845	0.24668	0.47881
Q9D172	GATD3A	0.0869844	0.0746694	0.093786	7.96864	9.28289	7.39073	0.22024	-1.6823	0.0925099	0.227316	0.328856	-2.2013	0.0277149	0.115798
Q6Q899	DDX58	0.15247	0.130879	0.123407	4.54611	5.29608	5.61675	0.220292	-1.28805	0.19773	0.382847	-0.0848111	0.610965	0.541223	0.743498
Q3U5Q7	CMPK2	0.0856846	0.0735468	0.0940248	8.08952	9.42457	7.37196	0.220373	-1.16467	0.244153	0.44036	0.354378	-1.93985	0.0523983	0.177048
Q8CIM7	CYP2D26	0.212613	0.182483		3.26013	3.79841		0.220466	-0.589234	0.555704	0.734258
Q8BP67	RPL24	0.161135	0.138246	0.161617	4.30165	5.01387	4.28882	0.221033	-1.47352	0.140611	0.303815	0.225341	-1.25658	0.208905	0.428199
B2RRE7	OTUD4	0.561331	0.481319	0.753082	1.23483	1.4401	0.920414	0.221858	-0.668764	0.503646	0.693057	0.645813	-2.77879	0.00545625	0.0339611
P10711	TCEA1	0.486664	0.41726	0.515729	1.42428	1.66119	1.34401	0.22198	-1.06104	0.288671	0.487543	0.305667	-1.42534	0.154059	0.352806
Q07813	BAX	0.306496	0.262698	0.274454	2.26152	2.63857	2.52555	0.222463	-0.951687	0.341256	0.542398	0.0631599	-0.724193	0.468947	0.688345
P08003	PDIA4	0.206344	0.176827	0.208289	3.35918	3.91991	3.32782	0.22271	-1.42945	0.152875	0.321168	0.236245	-0.799098	0.424234	0.652541
Q62087	PON3	0.178239	0.152718	0.16616	3.88887	4.53872	4.17155	0.222936	-2.02652	0.0427114	0.134592	0.121702	-0.142136	0.886973	0.947963
Q91XU3	PIP4K2C	0.228531	0.195783	0.380198	3.03306	3.54038	1.82312	0.223132	0.290958	0.771083	0.875157	0.957493	-2.16462	0.0304166	0.124038
Q8K2I3	FMO2	0.200731	0.171923	0.180348	3.45312	4.03173	3.84339	0.223498	-2.7628	0.00573081	0.030696	0.0690199	-0.646964	0.517655	0.72679
P07309	TTR	1.06372	0.910928	0.811928	0.651623	0.760924	0.853705	0.223716	-1.79399	0.0728152	0.193068	-0.165986	0.786252	0.43172	0.655977
Q9QXS1	PLEC	0.089616	0.0767359	0.0923283	7.73463	9.0329	7.50742	0.223856	-4.98868	6.07938e-07	1.79326e-05	0.266871	-3.46485	0.000530537	0.00617064
Q9EPQ7	STARD5	0.463344	0.396701	0.355935	1.49597	1.74728	1.9474	0.224033	-1.06996	0.284636	0.483806	-0.156436	0.672952	0.500978	0.712382
Q9CQV4	RETREG3	0.299483	0.256374	0.272928	2.31448	2.70366	2.53967	0.224224	-0.706659	0.479779	0.670932	0.0902718	-0.271364	0.786111	0.898791
Q9EP69	SACM1L	0.172535	0.14765	0.119406	4.01742	4.69452	5.80496	0.224708	-1.08969	0.27585	0.472296	-0.306307	2.39628	0.0165625	0.0800179
P60122	RUVBL1	0.152151	0.130164	0.120208	4.55566	5.3252	5.76624	0.225173	-2.71614	0.00660487	0.0336264	-0.114797	1.27666	0.201722	0.417438
Q3UH68	LIMCH1	0.187912	0.160754	0.169242	3.68868	4.31186	4.09559	0.225207	-2.81834	0.0048273	0.026571	0.0742385	0.00895009	0.992859	0.996104
Q9D6R2	IDH3A	0.0710634	0.0607903	0.0736422	9.75393	11.4023	9.41236	0.225264	-1.77183	0.0764228	0.199475	0.276691	-1.34003	0.180236	0.38859
P62751	RPL23A	0.220944	0.188949	0.257723	3.1372	3.66844	2.6895	0.22569	-2.02175	0.0432017	0.135382	0.447829	-2.46634	0.01365	0.0691396
Q9JII5	DAZAP1	0.147659	0.126264	0.152331	4.69425	5.48965	4.55027	0.22582	-1.63866	0.101284	0.242336	0.270762	-0.946073	0.344111	0.582804
P97449	ANPEP	0.191839	0.164026	0.258421	3.61316	4.22584	2.68224	0.225977	-1.76613	0.0773745	0.201465	0.655803	-3.22284	0.00126925	0.0118232
Q9ERN0	SCAMP2	0.745268	0.637118		0.930064	1.08794		0.226199	-0.613596	0.539482	0.721195
Q8VDP3	MICAL1	0.174142	0.148852	0.15553	3.98035	4.65662	4.45668	0.226388	-1.19072	0.233763	0.427057	0.0633131	-0.548708	0.583206	0.772365
Q61598	GDI2	0.121487	0.103839	0.136463	5.70554	6.6752	5.07937	0.226447	-3.15229	0.00161996	0.0116279	0.39416	-5.62696	1.83412e-08	1.11955e-06
Q9D0F3	LMAN1	0.192247	0.164321		3.6055	4.21826		0.226449	-0.406748	0.684193	0.82036
P61982	YWHAG	0.162268	0.138659	0.188907	4.27163	4.99894	3.66924	0.226834	-1.04578	0.295661	0.493594	0.446139	-1.81219	0.0699561	0.213277
O08756	HSD17B10	0.0513143	0.0438324	0.0623442	13.5079	15.8136	11.1181	0.227366	-1.56484	0.11762	0.267753	0.508259	-3.03465	0.00240811	0.0186082
Q99LB6	MAT2B	0.210767	0.180018	0.186669	3.28869	3.85043	3.71324	0.227507	-1.13019	0.258398	0.455988	0.0523407	-0.225488	0.8216	0.914658
Q8BMJ3	EIF1AX	0.370415	0.316318	0.375669	1.87127	2.1913	1.8451	0.227769	-1.23446	0.217031	0.40831	0.248087	-1.40629	0.159639	0.362628
Q9CPU4	MGST3	0.0772432	0.0659526		8.97357	10.5098		0.227978
P62897	CYCS	0.0914167	0.0780351	0.0885591	7.58228	8.8825	7.82695	0.228334	-1.56605	0.117336	0.267299	0.182516	-1.0571	0.290468	0.525664
Q8K354	CBR3	0.119004	0.101582	0.103714	5.82457	6.82354	6.68328	0.228368	-1.25859	0.20818	0.397526	0.0299639	-0.500511	0.616715	0.792334
Q4PZA2	ECE1	0.529009	0.451526	0.488689	1.31028	1.53512	1.41838	0.228484	-1.02703	0.304404	0.502922	0.114108	-1.27005	0.204066	0.420964
Q9CZU6	CS	0.0757199	0.064629	0.0698772	9.15409	10.725	9.91951	0.228491	-0.489619	0.624403	0.782838	0.112639	0.0165442	0.9868	0.994918
P26369	U2AF2	0.261008	0.22276	0.200515	2.65566	3.11163	3.45683	0.228599	-2.84649	0.00442044	0.0247157	-0.151781	1.92193	0.0546141	0.180938
Q80UW5	CDC42BPG	0.199543	0.170225	0.121066	3.47368	4.07196	5.72539	0.229258	-1.34624	0.178226	0.357699	-0.49165	2.18803	0.0286678	0.119412
P14206	RPSA	0.113279	0.0966333		6.11895	7.17297		0.229285	-1.71166	0.0869595	0.219256
P97855	G3BP1	0.209345	0.178578	0.214318	3.31104	3.88149	3.2342	0.229327	-1.24393	0.213527	0.404344	0.263201	-1.38395	0.166373	0.369613
O09167	RPL21	0.19814	0.168858	0.183189	3.49827	4.10492	3.78378	0.230712	-1.6812	0.0927237	0.227666	0.117525	-0.624052	0.532593	0.736105
Q9D7B6	ACAD8	0.0589808	0.050254	0.0696036	11.7521	13.7929	9.9585	0.23101	-0.581785	0.560712	0.739647	0.469924	-1.13561	0.256118	0.486995
Q811S7	UBP1	0.256846	0.218804	0.205538	2.69869	3.16789	3.37236	0.231265	-0.493687	0.621528	0.781384	-0.0902343	0.214855	0.82988	0.91869
P51437	CAMP	0.613271	0.522418	0.483867	1.13025	1.3268	1.43252	0.231319	-0.547075	0.584327	0.757479	-0.110595	0.296661	0.766726	0.890151
Q9D0D5	GTF2E1	0.356783	0.30357		1.94277	2.28332		0.233018	-0.368162	0.712752	0.837898
P16546	SPTAN1	0.102758	0.0874072	0.110562	6.74542	7.93009	6.26928	0.233428	-5.42836	5.68747e-08	2.4168e-06	0.339037	-6.54375	5.99934e-11	7.41736e-09
Q7TQJ8	WTIP	0.140565	0.119545	0.133161	4.93116	5.79819	5.20531	0.233676	-1.1148	0.264935	0.461596	0.155617	-0.634294	0.525889	0.7321
P26039	TLN1	0.108829	0.0925499	0.107272	6.36916	7.48944	6.46159	0.233756	-5.3925	6.94844e-08	2.87593e-06	0.212969	-3.72725	0.00019358	0.00277125
P51410	RPL9	0.103925	0.088376	0.111627	6.6697	7.84316	6.20952	0.233814	-1.10988	0.26705	0.464061	0.336954	-1.34252	0.179428	0.387953
P46061	RANGAP1	0.246042	0.209198	0.19005	2.81719	3.31335	3.64719	0.234036	-0.862483	0.388422	0.587164	-0.138493	0.409752	0.681988	0.833711
P06800	PTPRC	0.304367	0.258772	0.267955	2.27734	2.6786	2.5868	0.23413	-0.867292	0.385782	0.58547	0.0503088	0.371054	0.710597	0.852592
Q93092	TALDO1	0.106699	0.0907121	0.12548	6.49631	7.64117	5.52398	0.234174	-1.33341	0.182398	0.362408	0.468086	-1.8913	0.0585837	0.1897
P97370	ATP1B3	0.0765102	0.0650389		9.05954	10.6574		0.234349	-0.595868	0.551263	0.731059
Q01405	SEC23A	0.125805	0.106942	0.107417	5.50969	6.48151	6.45286	0.234359	-1.78546	0.0741863	0.196046	0.00639123	-0.0217621	0.982638	0.993059
Q8BTI8	SRRM2	0.399934	0.339913	0.356498	1.73316	2.03919	1.94432	0.234595	-1.13962	0.254444	0.452559	0.0687261	-0.292737	0.769723	0.891701
Q8BG95	PPP1R12B	0.0751154	0.0638395	0.45241	9.22777	10.8577	1.53212	0.234659	-0.978776	0.327691	0.527716	2.82511	-5.23326	1.66542e-07	7.54992e-06
O89051	ITM2B	0.0754015	0.0640633	0.0744047	9.19275	10.8197	9.3159	0.235096	-0.743546	0.457151	0.650612	0.215897	-0.545076	0.585701	0.772603
P11688	ITGA5	0.159315	0.135349	0.133224	4.35079	5.12118	5.20287	0.2352	-1.01299	0.311066	0.509177	-0.0228306	0.588486	0.556206	0.752302
O08573	LGALS9	0.333896	0.283649	0.269969	2.07594	2.44368	2.56751	0.235295	-0.624453	0.53233	0.71547	-0.0713118	0.158334	0.874194	0.943352
Q9Z183	PADI4	0.513078	0.435792	0.363783	1.35096	1.59054	1.90539	0.235537	-0.530991	0.595425	0.762709	-0.260563	0.738892	0.459973	0.681609
Q9Z1P6	NDUFA7	0.465099	0.394537	0.769914	1.49032	1.75686	0.900292	0.237377	-0.409159	0.682423	0.819782	0.964535	-1.40129	0.161126	0.364308
Q9QZM0	UBQLN2	0.251173	0.213017	0.205766	2.75964	3.25395	3.36862	0.23771				-0.049967
Q60770	STXBP3	0.174076	0.147607	0.16751	3.98186	4.69589	4.13795	0.237956	-0.355093	0.72252	0.845129	0.182481	-0.852343	0.394024	0.628221
Q91V41	RAB14	0.163575	0.138671	0.129349	4.2375	4.99849	5.35874	0.238279	-2.28822	0.0221249	0.0834461	-0.100402	0.504435	0.613956	0.790196
Q6PGL7	WASHC2	0.393284	0.333344	0.310722	1.76246	2.07938	2.23076	0.23856	-1.16906	0.242381	0.43766	-0.101387	0.106627	0.915085	0.960145
P61202	COPS2	0.167063	0.141578	0.16475	4.14902	4.89586	4.20727	0.238793	-1.34622	0.178232	0.357699	0.218677	-1.55427	0.120119	0.303884
Q8VCP9	CLEC14A	0.450776	0.381826	0.390948	1.53767	1.81535	1.77299	0.239495	-1.08343	0.278617	0.476104	0.0340594	-0.632337	0.527167	0.732326
Q8BVE3	ATP6V1H	0.180233	0.152633	0.125522	3.84585	4.54126	5.52211	0.23979	-1.31235	0.1894	0.371229	-0.282126	1.09225	0.274723	0.509023
Q60772	CDKN2C	0.328266	0.277985	0.262091	2.11154	2.49347	2.64468	0.23986	-0.577318	0.563725	0.740756	-0.0849404	0.211797	0.832265	0.918735
Q64511	TOP2B	0.276123	0.233757	0.211223	2.51029	2.96524	3.28159	0.240298	-2.2096	0.0271326	0.0978187	-0.146243	1.46964	0.141659	0.338594
Q64514	TPP2	0.0903482	0.0764695	0.118843	7.67195	9.06437	5.83246	0.240612				0.636102
P50285	FMO1	0.142042	0.120206	0.139995	4.87988	5.76634	4.95121	0.24081	-1.12506	0.260563	0.458033	0.219875	-1.10403	0.269582	0.502579
Q9JHU4	DYNC1H1	0.128733	0.108934	0.139864	5.38436	6.36299	4.95585	0.240929	-3.88027	0.000104338	0.00133545	0.360572	-3.71826	0.0002006	0.00284183
Q8CIG8	PRMT5	0.280841	0.237554	0.0829718	2.46811	2.91786	8.35401	0.241502				-1.51756
P56959	FUS	0.31039	0.262456	0.341324	2.23315	2.641	2.03076	0.242004	-2.07456	0.0380277	0.123794	0.379064	-3.15318	0.00161505	0.0141252
Q8R180	ERO1A	0.180829	0.152885	0.147881	3.83317	4.53377	4.68718	0.242173	-1.13205	0.257612	0.454854	-0.0480097	0.225529	0.821567	0.914658
P16332	MMUT	0.19577	0.165465	0.163993	3.54061	4.18909	4.22668	0.242637	-0.229001	0.818868	0.901299	-0.012888	0.103689	0.917416	0.960348
P09528	FTH1	0.286805	0.242368	0.365042	2.41679	2.8599	1.89881	0.242874	0.415	0.678142	0.816486	0.590864	-2.53001	0.0114059	0.0593196
Q8VIJ6	SFPQ	0.213543	0.180399	0.242321	3.24594	3.8423	2.86045	0.243335	-2.54817	0.010829	0.0484277	0.425725	-17.5112	1.17612e-68	7.99765e-66
Q8VCM7	FGG	0.0934864	0.0789738	0.0937007	7.41442	8.77693	7.39746	0.243382	-1.95734	0.0503072	0.150685	0.246685	-1.4294	0.152889	0.351528
Q01730	RSU1	0.0805532	0.0679857	0.0905365	8.60484	10.1955	7.656	0.24471	-1.41968	0.1557	0.326028	0.413268	-1.44396	0.14875	0.345407
Q8VD75	HIP1	0.182277	0.153773	0.157322	3.80271	4.5076	4.40592	0.245331	-1.23395	0.217221	0.408426	0.0329157	-0.10746	0.914424	0.960142
Q9DB73	CYB5R1	0.126734	0.106913	0.0811192	5.4693	6.48327	8.54479	0.245366	-1.30318	0.192514	0.376406	-0.398324	1.23058	0.218481	0.443153
P52432	POLR1C	0.26159	0.220592		2.64975	3.14221		0.245925	-0.517396	0.60488	0.769571
O88696	CLPP	0.0705533	0.059476	0.0616449	9.82445	11.6542	11.2442	0.246406	-1.41791	0.156217	0.326473	0.0516748	-0.258601	0.795943	0.904034
A2ASS6	TTN	0.1086	0.0915313		6.38257	7.57279		0.246689
P24472	GSTA4	0.122503	0.103245	0.0986495	5.6582	6.71362	7.02636	0.246747	-0.54417	0.586324	0.758397	-0.0656881	0.433395	0.664728	0.825345
Q05793	HSPG2	0.369534	0.311405	0.310117	1.87573	2.22587	2.23511	0.246914	-1.23021	0.218617	0.410084	-0.00597726	0.224598	0.822292	0.914658
Q922Q9	CHID1	0.31926	0.269032	0.148603	2.17111	2.57645	4.66441	0.246951	-0.693135	0.488225	0.678516	-0.856313	2.54728	0.0108567	0.0571182
P63101	YWHAZ	0.124066	0.104523	0.13912	5.58693	6.63153	4.98238	0.247286	-0.861505	0.38896	0.587199	0.412504	-1.88181	0.0598624	0.192921
G5E829	ATP2B1	0.131234	0.110551	0.704029	5.28175	6.26994	0.984543	0.247434	-0.739855	0.459388	0.652766	2.67092	-6.38565	1.70669e-10	1.81763e-08
Q8CIN4	PAK2	0.255958	0.215608	0.209727	2.70805	3.21484	3.30499	0.247495	-1.49413	0.135141	0.295198	-0.0398999	0.323867	0.746039	0.876582
A6X8Z5	ARHGAP31	0.559804	0.471516	0.494693	1.2382	1.47004	1.40117	0.247615	-1.08161	0.279425	0.476983	0.0692275	-0.175575	0.860628	0.938239
Q8BGT1	FLRT3	0.404487	0.340526		1.71364	2.03552		0.248331	-0.678942	0.497175	0.686556
Q9EQH2	ERAP1	0.29615	0.249277	0.205316	2.34053	2.78063	3.37599	0.248576	-1.46582	0.142698	0.306869	-0.279902	1.46878	0.141892	0.338846
Q3UPH7	ARHGEF40	0.186021	0.156539	0.138207	3.72617	4.42796	5.01528	0.248948	-0.819292	0.41262	0.612206	-0.179689	0.170478	0.864634	0.939595
Q80UK8	INTS2	0.104617	0.0880047		6.62557	7.87626		0.249466	-0.455514	0.64874	0.79688
Q8R550	SH3KBP1	0.300695	0.252939	0.266822	2.30515	2.74038	2.59779	0.249514	-0.758413	0.448204	0.644306	0.0770875	0.26999	0.787168	0.8988
Q9DAS9	GNG12	0.0983375	0.0826743	0.143498	7.04866	8.38407	4.83036	0.250303	-1.59957	0.109693	0.256487	0.795519	-1.73909	0.0820182	0.236574
Q99MD9	NASP	0.690456	0.580383	0.796725	1.0039	1.19429	0.869996	0.250543	-0.745296	0.456093	0.650366	0.457075	-2.11366	0.0345443	0.13657
P21550	ENO3	0.112881	0.094852	0.121864	6.14052	7.30767	5.68788	0.251051	-2.47373	0.0133712	0.0567431	0.361519	-1.81527	0.0694829	0.212907
Q9WTP7	AK3	0.120007	0.100814	0.0989563	5.77587	6.87548	7.00458	0.251422	-3.03445	0.00240974	0.0156731	-0.026837	-0.567095	0.57065	0.760104
Q61301	CTNNA2	0.357935	0.300633	0.315151	1.93652	2.30563	2.19941	0.251695	-1.6885	0.0913145	0.225247	0.0680403	-0.427799	0.668797	0.826501
Q8BH61	F13A1	0.223502	0.187672	0.157621	3.10131	3.69339	4.39755	0.252068	-1.80314	0.0713657	0.190622	-0.251756	1.69188	0.0906696	0.250886
Q9QUR7	PIN1	0.233945	0.196406	0.273435	2.96287	3.52916	2.53496	0.252332	-1.49328	0.135364	0.295396	0.47736	-8.78441	1.57188e-18	4.75058e-16
O35744	CHIL3	0.44705	0.375253	0.339685	1.55049	1.84715	2.04056	0.252573	-1.56634	0.117268	0.267299	-0.143668	0.876651	0.380676	0.616333
P47955	RPLP1	0.175327	0.147135	0.156446	3.95345	4.71095	4.43058	0.252906	-2.87626	0.00402422	0.023234	0.0885242	-1.15542	0.247918	0.478932
O88851	RBBP9	0.0800611	0.0671583	0.0737643	8.65773	10.3211	9.39679	0.253535	-1.7817	0.0747975	0.197093	0.135357	-1.43869	0.150238	0.34749
Q60932	VDAC1	0.084323	0.0707256	0.0695325	8.22014	9.80051	9.96868	0.253694	-2.90722	0.00364659	0.0216016	-0.0245455	0.470797	0.637786	0.806363
P28798	GRN	0.433259	0.363364	0.320356	1.59985	1.90758	2.16368	0.253812	-0.794145	0.427111	0.625103	-0.181738	1.18628	0.235513	0.467247
Q60739	BAG1	0.20584	0.172622	0.249202	3.36741	4.0154	2.78147	0.253905	-1.55901	0.118994	0.269918	0.529695	-2.33022	0.0197947	0.0917762
Q922P9	GLYR1	0.30936	0.259424	0.23603	2.24058	2.67187	2.93669	0.253974	-1.30905	0.190517	0.37296	-0.136342	0.602459	0.546869	0.747308
Q9CRB9	CHCHD3	0.0985912	0.0826713	0.0960302	7.03052	8.38437	7.21801	0.254072				0.216101	-0.249189	0.803214	0.908049
Q91Z53	GRHPR	0.133551	0.111925	0.170899	5.19012	6.19295	4.05588	0.254858	-1.0202	0.307634	0.505898	0.610612	-2.05716	0.0396706	0.147612
P62264	RPS14	0.187085	0.156751	0.183419	3.70499	4.42197	3.77905	0.255217	-3.03602	0.00239727	0.0156239	0.226666	-2.3737	0.0176111	0.0838477
Q80TH2	ERBIN	0.284878	0.238664	0.199996	2.43314	2.90428	3.4658	0.255363	-1.59757	0.11014	0.256966	-0.255006	1.34641	0.178171	0.386156
Q8K1J6	TRNT1	0.134661	0.112808	0.0998053	5.14736	6.14449	6.94499	0.255462	-1.69378	0.0903067	0.2238	-0.176679	0.906012	0.364929	0.601341
Q922R8	PDIA6	0.2393	0.200438	0.20246	2.89656	3.45816	3.42363	0.255667	-2.68165	0.0073259	0.0363671	0.0144788	0.178067	0.85867	0.936856
P59242	CGN	0.156521	0.131094	0.1735	4.42847	5.28742	3.99508	0.255757	-2.05255	0.0401166	0.128236	0.404341	-2.27287	0.0230343	0.102207
Q9JKX6	NUDT5	0.293381	0.24565	0.237791	2.36261	2.82169	2.91495	0.256175	-1.46465	0.143016	0.307345	-0.0469106	0.39449	0.693219	0.842518
Q9CXE7	TMED5	0.104369	0.0873547	0.0835107	6.64134	7.93485	8.3001	0.256729	-0.353306	0.723859	0.846064	-0.0649249	0.0866366	0.93096	0.967232
Q9D8E6	RPL4	0.124778	0.104404	0.128199	5.55505	6.63909	5.40681	0.257186	-1.99555	0.0459824	0.141317	0.296209	-1.15057	0.249908	0.480388
Q3UPH1	PRRC1	0.246809	0.206471	0.153322	2.80843	3.35712	4.52087	0.257459	-1.13817	0.255048	0.452582	-0.429376	1.94544	0.051722	0.175635
Q61133	GSTT2	0.0795066	0.06651	0.0672947	8.7181	10.4217	10.3002	0.257505	-2.31373	0.0206825	0.079704	0.0169225	-0.156154	0.875911	0.943352
Q3V3R4	ITGA1	0.103433	0.0865201	0.0985372	6.70139	8.0114	7.03437	0.257593	-4.16505	3.11281e-05	0.000481579	0.187633	-2.91739	0.00352969	0.0246173
Q9CXR1	DHRS7	0.0577699	0.0483082	0.0796955	11.9984	14.3484	8.69745	0.258052	-1.66205	0.0965022	0.234237	0.722231	-2.26775	0.0233443	0.102912
P13707	GPD1	0.180261	0.150656	0.210645	3.84525	4.60085	3.2906	0.258824	-1.11997	0.262725	0.460563	0.483552	-1.33718	0.181165	0.388844
P28474	ADH5	0.100222	0.0837311	0.106084	6.9161	8.27825	6.53394	0.259367	-2.17357	0.0297377	0.104839	0.341373	-2.59728	0.0093964	0.0515286
P49442	INPP1	0.13751	0.114881	0.136302	5.04071	6.03359	5.08537	0.259388	-1.75582	0.0791191	0.204503	0.246664	-1.51173	0.130602	0.320901
P97372	PSME2	0.17102	0.14278	0.183269	4.05301	4.85465	3.78213	0.260371	-1.75123	0.0799059	0.206198	0.360166	-2.61294	0.00897661	0.0499312
P70349	HINT1	0.0957009	0.0798912	0.102095	7.24285	8.67614	6.78921	0.260496	-1.49095	0.135975	0.296207	0.353809	-2.1063	0.0351787	0.138469
Q9WUA2	FARSB	0.126047	0.105219	0.097524	5.4991	6.58768	7.10745	0.260574	-1.47841	0.139299	0.302209	-0.109562	0.569152	0.569253	0.758841
Q8JZM7	CDC73	0.361615	0.301829		1.91681	2.29649		0.260727
Q60930	VDAC2	0.0840937	0.0701379	0.0749657	8.24256	9.88263	9.24619	0.261802	-3.64264	0.000269854	0.00290549	0.0960357	-0.256615	0.797476	0.90456
P09541	MYL4	0.116952	0.0975426	0.397892	5.92675	7.1061	1.74205	0.261816	-1.84432	0.0651364	0.177146	2.02827	-5.79187	6.96068e-09	5.11704e-07
Q91V64	ISOC1	0.124734	0.104001	0.101401	5.55702	6.66484	6.83572	0.262259	-2.54846	0.01082	0.0484277	-0.0365225	0.218226	0.827253	0.916708
P59672	ANKS1A	0.173739	0.144809	0.140305	3.9896	4.78662	4.9403	0.262763	-2.35315	0.0186151	0.0736057	-0.0455906	0.272066	0.785571	0.898554
Q9JHU9	ISYNA1	0.122593	0.102159	0.100737	5.65407	6.785	6.88073	0.263059	-1.56607	0.117331	0.267299	-0.0202116	0.346206	0.729188	0.867246
Q8CGF7	TCERG1	0.118486	0.0987139	0.168915	5.85003	7.02178	4.10354	0.263394	-1.05275	0.292456	0.491592	0.774969	-3.04298	0.00234251	0.0182047
O89112	LANCL1	0.171808	0.143083	0.111389	4.03443	4.84439	6.22275	0.263948	-0.487241	0.626088	0.784332	-0.361238	0.591774	0.554002	0.751382
Q5SWU9	ACACA	0.234227	0.195065	0.198001	2.95929	3.55342	3.50072	0.263956	-2.30568	0.0211286	0.0809338	0.0215579	-0.222676	0.823787	0.914658
Q8BFR4	GNS	0.591954	0.492828	0.450979	1.17095	1.40647	1.53698	0.2644	-1.54022	0.123506	0.276167	-0.128026	1.02094	0.307282	0.541309
Q9CYR0	SSBP1	0.177771	0.147986	0.176074	3.8991	4.68387	3.93668	0.264561	-1.41676	0.156552	0.326625	0.25072	-1.40862	0.158947	0.361717
Q9D8S9	BOLA1	0.215741	0.179566	0.273565	3.21287	3.86012	2.53376	0.264784	-1.28343	0.199342	0.3855	0.607367	-2.04242	0.0411095	0.151013
Q8CFB4	GBP5	0.383617	0.319244	0.44197	1.80687	2.17121	1.56831	0.265005	-0.89497	0.370803	0.57144	0.469288	-1.33173	0.182949	0.390597
Q9JJU8	SH3BGRL	0.174677	0.145226	0.192602	3.96817	4.77289	3.59885	0.26639	-1.93693	0.0527537	0.154955	0.407327	-1.59989	0.109622	0.284668
Q3B7Z2	OSBP	0.243916	0.202721		2.84175	3.41921		0.266887	-0.641031	0.521502	0.704846
P56480	ATP5F1B	0.0858339	0.0713273	0.070527	8.07545	9.71784	9.82811	0.267092	-5.4984	3.83251e-08	1.79621e-06	-0.0162787	0.495709	0.6201	0.79485
Q99LR1	ABHD12	0.276273	0.229534	0.170807	2.50892	3.0198	4.05807	0.267386	-0.665561	0.505692	0.694074	-0.426344	0.05495	0.956178	0.981436
Q9CXW4	RPL11	0.16284	0.135265	0.130171	4.25662	5.12438	5.3249	0.267669	-2.44458	0.014502	0.0602581	-0.0553763	0.155506	0.876423	0.943352
Q3UCV8	OTULIN	0.249363	0.207124	0.190145	2.77967	3.34653	3.64536	0.267754	-0.718444	0.472483	0.663642	-0.123393	0.367858	0.712979	0.853566
P21958	TAP1	0.214627	0.178268	0.120532	3.22955	3.88824	5.75074	0.267785	-1.15769	0.246989	0.443218	-0.564629	1.48018	0.138825	0.335052
P08752	GNAI2	0.113649	0.0943301		6.09904	7.3481		0.268791	-1.93789	0.0526366	0.154955
Q9JIW9	RALB	0.0827695	0.0686994	0.0733942	8.37443	10.0896	9.44416	0.268801	-1.9804	0.047659	0.144933	0.0953692	-0.792214	0.428236	0.654165
P26231	CTNNA1	0.2646	0.219607	0.245434	2.61961	3.15631	2.82417	0.268888	-3.82379	0.000131417	0.00162968	0.16041	-2.6913	0.00711737	0.0414545
Q8BSL7	ARF2	0.126883	0.105301	0.124244	5.4629	6.58255	5.57892	0.26898	-2.58191	0.00982561	0.0452249	0.23866	-1.5909	0.111632	0.288178
Q9DBG9	TAX1BP3	0.342624	0.284241	0.285043	2.02306	2.43859	2.43173	0.269508	-2.57761	0.00994855	0.0455547	0.00406144	-0.27644	0.782211	0.896592
P15379	CD44	0.144687	0.120021	0.221183	4.79067	5.77521	3.13381	0.269648	-1.38092	0.167305	0.342234	0.881956	-4.23918	2.24335e-05	0.000512767
Q9DCM2	GSTK1	0.0807024	0.0669048	0.0932714	8.58893	10.3602	7.43151	0.270501	-1.051	0.293256	0.491726	0.479325	-3.04445	0.00233105	0.0181771
Q91ZA3	PCCA	0.0505566	0.0419107	0.0928445	13.7103	16.5387	7.46568	0.270579	-1.29874	0.194035	0.377805	1.1475	-4.36945	1.24561e-05	0.000322673
O54931	AKAP2	0.139107	0.115309	0.152063	4.98283	6.01123	4.55828	0.270694	-1.60204	0.109147	0.255399	0.39917	-1.78957	0.073523	0.220346
Q8BJY1	PSMD5	0.109632	0.0908644	0.169824	6.3225	7.62837	4.08156	0.270879	-1.03047	0.302789	0.501292	0.902253	-3.82516	0.000130685	0.00205471
P12815	PDCD6	0.157548	0.130574	0.0978759	4.39958	5.30846	7.08189	0.270926	-1.74666	0.0806966	0.207403	-0.415843	1.97814	0.0479125	0.167509
Q7TPV4	MYBBP1A	0.428574	0.355117	0.240089	1.61734	1.95189	2.88705	0.27125	-2.53412	0.0112731	0.0496376	-0.564725	4.88442	1.03736e-06	3.76216e-05
Q5SYD0	MYO1D	0.118181	0.0978574	0.091114	5.86515	7.08324	7.60747	0.272241	-2.0544	0.0399371	0.127937	-0.103008	0.426832	0.669501	0.826959
Q9DCN1	NUDT12	0.255684	0.211696	0.233143	2.71095	3.27426	2.97305	0.272368	-0.736836	0.461222	0.653005	0.139224	-0.359264	0.719398	0.859965
Q9DCM0	ETHE1	0.116769	0.0966782	0.110771	5.93607	7.16964	6.25746	0.272391	-1.14389	0.252671	0.45037	0.196323	-0.774724	0.438503	0.661524
Q9ESB3	HRG	0.656776	0.543654	0.361479	1.05538	1.27498	1.91753	0.272714	-1.41583	0.156827	0.326671	-0.588778	3.8378	0.00012414	0.00198624
Q99P72	RTN4	0.135709	0.112297	0.107863	5.1076	6.17244	6.42619	0.273196	-3.04517	0.00232546	0.0152809	-0.0581221	0.114263	0.909029	0.957985
P50396	GDI1	0.11269	0.0932153	0.101046	6.15094	7.43598	6.85972	0.273715	-2.2003	0.0277857	0.0994033	0.116373	-0.859692	0.389959	0.624669
P09055	ITGB1	0.127199	0.105198	0.129996	5.4493	6.58899	5.33206	0.273985	-3.27621	0.00105209	0.00834079	0.305364	-3.10054	0.00193171	0.0159704
Q7TSI3	PPP6R1	0.270448	0.223649	0.203036	2.56296	3.09927	3.41391	0.274116	-1.21657	0.223768	0.41438	-0.139496	0.535829	0.592077	0.777101
Q9CPW4	ARPC5	0.154224	0.127536	0.176033	4.49441	5.4349	3.9376	0.274122	-1.41228	0.157867	0.328195	0.464938	-2.03515	0.0418356	0.152692
P48024	EIF1	1.04766	0.866153	0.729418	0.661612	0.80026	0.950275	0.274484	-1.93338	0.0531898	0.155742	-0.247877	0.31114	0.755694	0.883104
P29341	PABPC1	0.180778	0.149437	0.160992	3.83425	4.63841	4.30548	0.274686	-3.6672	0.000245221	0.00271361	0.107455	-1.08797	0.27661	0.51078
A2A432	CUL4B	0.334051	0.276092	0.220124	2.07497	2.51057	3.14889	0.274922	-1.07578	0.282026	0.48017	-0.326829	1.24602	0.212756	0.434288
Q61129	CFI	0.135743	0.112171	0.638737	5.1063	6.17939	1.08518	0.275186	0.515105	0.60648	0.769693	2.50952	-5.79711	6.74681e-09	5.09759e-07
Q63810	PPP3R1	0.130336	0.107652	0.13413	5.31814	6.43879	5.16773	0.275867	-0.709524	0.477999	0.668737	0.317259	-1.52884	0.126305	0.314031
P60843	EIF4A1	0.31313	0.258584	0.289487	2.21361	2.68055	2.3944	0.276128	-1.02414	0.30577	0.504394	0.162864	-0.551292	0.581434	0.770711
Q9CYZ2	TPD52L2	0.220866	0.182308	0.214568	3.13832	3.80207	3.23043	0.276796	-2.6621	0.00776559	0.0379585	0.235062	-0.930344	0.352193	0.590244
Q9QZ85	IIGP1	0.339057	0.279857	0.131897	2.04434	2.47679	5.25523	0.276835	-0.889845	0.373549	0.573736	-1.08528	2.03451	0.0419	0.152692
P49586	PCYT1A	0.37502	0.309536	0.331191	1.84829	2.23931	2.09289	0.276861	-1.86173	0.0626417	0.174205	0.0975576	-0.963898	0.335097	0.571709
Q6Y7W8	GIGYF2	0.330423	0.272645	0.259223	2.09775	2.54231	2.67395	0.277294	-1.24615	0.21271	0.404211	-0.0728309	-0.160404	0.872563	0.943352
P97821	CTSC	0.37005	0.305322	0.271038	1.87312	2.27022	2.55738	0.277391	-1.52572	0.12708	0.282232	-0.171838	0.784454	0.432774	0.656453
P50247	AHCY	0.0538093	0.0443923	0.0552874	12.8815	15.6141	12.5372	0.277546	-1.45117	0.146734	0.311552	0.316641	-1.11901	0.263137	0.495659
P39447	TJP1	0.145213	0.119776	0.149041	4.77332	5.78701	4.65072	0.277825	-4.19706	2.70403e-05	0.000422922	0.315363	-3.13991	0.00169002	0.0146396
Q6A028	SWAP70	0.25023	0.206212	0.356469	2.77004	3.36133	1.94448	0.279126	-1.11246	0.265942	0.462793	0.789648	-2.69053	0.00713397	0.0414624
Q8BMG7	RAB3GAP2	0.218275	0.179877	0.158712	3.17556	3.85346	4.36731	0.279141	-0.94651	0.343889	0.544012	-0.180593	0.536305	0.591748	0.777101
Q9D0R2	TARS1	0.121563	0.100168	0.109385	5.70197	6.91982	6.33675	0.279274	-1.4279	0.153321	0.321682	0.126992	-0.408683	0.682772	0.83393
P35486	PDHA1	0.0720405	0.0593361	0.0710548	9.62163	11.6817	9.7551	0.279899	-2.68031	0.0073554	0.0364001	0.260023	-1.71836	0.0857308	0.241395
Q8K4Z5	SF3A1	0.201301	0.165788	0.129701	3.44334	4.18093	5.3442	0.280019	-2.58553	0.00972292	0.0449086	-0.354149	3.08309	0.00204861	0.0165348
Q8R4H2	ARHGEF12	0.383329	0.315587	0.278808	1.80823	2.19637	2.48611	0.280546	-1.27681	0.201668	0.387412	-0.178766	0.548187	0.583564	0.772365
Q8K4Q8	COLEC12	0.404206	0.332728	0.325053	1.71484	2.08322	2.13241	0.280745	-2.24747	0.0246101	0.0910945	-0.033669	-0.0220343	0.982421	0.993059
Q62393	TPD52	0.218598	0.179931	0.196365	3.17088	3.85229	3.5299	0.280834	-3.00033	0.00269691	0.0168861	0.126092	-1.45328	0.146147	0.342262
P43406	ITGAV	0.226469	0.1864	0.187609	3.06067	3.7186	3.69464	0.280914	-1.82602	0.0678465	0.183088	0.00932756	-0.115407	0.908122	0.957985
P39061	COL18A1	0.170211	0.140066	0.156074	4.07228	4.9487	4.44114	0.281214	-1.39503	0.163007	0.336333	0.156119	-0.64948	0.516028	0.725748
Q3UEB3	PUF60	0.558637	0.459581	0.365687	1.24078	1.50822	1.89547	0.281591	-1.24342	0.213711	0.404453	-0.329711	0.891258	0.372791	0.609736
P28658	ATXN10	0.72284	0.594622	0.653306	0.958922	1.16569	1.06098	0.281703	-1.21857	0.223006	0.413288	0.135787	-0.740831	0.458796	0.68081
Q60875	ARHGEF2	0.363452	0.298968	0.273162	1.90712	2.31847	2.5375	0.281772	-0.929428	0.352667	0.552039	-0.130235	3.19925	0.00137784	0.0125763
Q9CQR2	RPS21	0.179594	0.147693	0.213595	3.85953	4.69317	3.24515	0.282138	-1.86341	0.0624049	0.17385	0.532279	-2.24296	0.0248996	0.107503
Q3TC72	FAHD2	0.077157	0.0634485		8.98359	10.9246		0.28221	-0.681727	0.495411	0.684979
Q60996	PPP2R5C	0.21078	0.173267	0.158323	3.28849	4.00047	4.37805	0.282743	-1.05308	0.292303	0.491592	-0.130118	0.387293	0.69854	0.845208
Q9WUR2	ECI2	0.0818951	0.0673015	0.0764124	8.46385	10.2991	9.07114	0.283137	-0.99643	0.319041	0.518503	0.183167	-0.879479	0.379141	0.615313
P46735	MYO1B	0.146611	0.120478	0.111548	4.72779	5.75333	6.21386	0.283231	-2.91528	0.00355366	0.0211692	-0.111094	1.35237	0.176257	0.384767
Q8C0E2	VPS26B	0.13476	0.110729		5.14355	6.25984		0.28336	-0.786857	0.431366	0.629758
Q8BM55	TMEM214	0.468444	0.384638		1.47968	1.80208		0.284374
Q8CI51	PDLIM5	0.166789	0.136907	0.226143	4.15583	5.06289	3.06508	0.284824	-3.17868	0.00147947	0.0108642	0.724034	-3.85166	0.000117321	0.00192237
Q9ERE7	MESD	0.371146	0.304649	0.365254	1.86759	2.27523	1.89771	0.284836	-1.69592	0.0899019	0.223243	0.26175	-1.14836	0.250819	0.481567
P62331	ARF6	0.0828059	0.0679668	0.0992283	8.37074	10.1983	6.98538	0.284903	-1.96038	0.0499509	0.1499	0.54592	-2.69881	0.0069588	0.0410584
Q9D952	EVPL	0.0861719	0.0707223	0.070513	8.04377	9.80097	9.83006	0.285052	-1.26813	0.204753	0.39192	-0.00427656	1.13899	0.254708	0.486152
P19783	COX4I1	0.0484214	0.0397354	0.0399799	14.3149	17.4441	17.3374	0.285218	-1.56787	0.11691	0.266901	0.00884974	-0.0309036	0.975346	0.988913
P52430	PON1	0.124804	0.102413	0.154094	5.55389	6.76814	4.49821	0.285262	-1.33202	0.182854	0.362873	0.589408	-2.59004	0.00959656	0.0524149
Q8CG19	LTBP1	0.0550653	0.0451797	0.044874	12.5877	15.342	15.4465	0.285469	-0.94396	0.34519	0.544884	-0.00979665	-0.490467	0.623804	0.797067
Q501J6	DDX17	0.413803	0.339486	0.316856	1.67506	2.04176	2.18758	0.285594	-2.36105	0.0182235	0.0723265	-0.0995234	0.273063	0.784805	0.89843
Q05186	RCN1	0.2148	0.17622	0.218667	3.22695	3.93341	3.16988	0.285611	-1.98416	0.0472385	0.144149	0.311353	-2.53561	0.0112253	0.0584918
Q64213	SF1	0.491906	0.40353	0.497537	1.40911	1.71771	1.39316	0.285704	-1.19894	0.23055	0.424227	0.302127	-0.951335	0.341434	0.58006
Q99MN1	KARS1	0.137269	0.112574	0.127037	5.04956	6.15723	5.45627	0.286125				0.174368
Q9DC23	DNAJC10	0.319229	0.261781	0.352121	2.17132	2.64781	1.96849	0.286231	-0.759425	0.447598	0.644016	0.427713	-1.19425	0.232382	0.462722
Q3TEA8	HP1BP3	0.167103	0.136998	0.147392	4.14803	5.05953	4.70273	0.286576	-2.5045	0.0122624	0.053026	0.105505	-0.764744	0.444424	0.666758
P35279	RAB6A	0.2131	0.174616	0.24171	3.25269	3.96956	2.86768	0.287346	-0.563038	0.573409	0.74865	0.469092	-1.19836	0.230778	0.460203
Q921H8	ACAA1A	0.21028	0.172299	0.271678	3.29631	4.02293	2.55135	0.287395	-3.25595	0.00113012	0.00876327	0.656984	-7.27226	3.53535e-13	6.86868e-11
Q61103	DPF2	0.387346	0.317373	0.409062	1.78948	2.18402	1.69448	0.287444	-0.861903	0.388741	0.587164	0.366142	-1.20018	0.230068	0.459798
Q8R0Y6	ALDH1L1	0.168581	0.138101	0.155606	4.11164	5.01913	4.45449	0.287723	-1.31898	0.187177	0.369142	0.172177	-0.929882	0.352432	0.59028
Q9DBS1	TMEM43	0.232471	0.190423	0.172075	2.98165	3.64004	4.02818	0.287844	-1.25045	0.211136	0.402447	-0.146172	0.844365	0.398465	0.631858
Q8K4G5	ABLIM1	0.218041	0.178593	0.221583	3.17898	3.88116	3.12816	0.287924	-3.62196	0.000292381	0.00305514	0.311172	-3.21389	0.0013095	0.0120905
Q61595	KTN1	0.342241	0.280056	0.260038	2.02532	2.47503	2.66557	0.289297	-1.65812	0.0972933	0.235618	-0.106995	0.695352	0.486835	0.702392
Q9Z1F9	UBA2	0.172399	0.14096	0.144637	4.0206	4.91735	4.79233	0.29047	-1.93071	0.0535186	0.156279	0.0371535	-0.275647	0.782819	0.896912
Q80UJ7	RAB3GAP1	0.292506	0.239052	0.224156	2.36969	2.89956	3.09226	0.291139	-0.654997	0.51247	0.69737	-0.0928265	0.387937	0.698063	0.845007
Q9CQB5	CISD2	0.222901	0.182106	0.185092	3.10966	3.80628	3.74488	0.291626	-0.866927	0.385982	0.585495	0.0234635	-0.0634528	0.949406	0.979013
Q9JJT9	PHAX	1.12773	0.921028	0.839382	0.614639	0.75258	0.825782	0.292105	-1.29225	0.196271	0.380484	-0.133917	-0.0378213	0.96983	0.985433
P46935	NEDD4	0.535357	0.437199	0.396934	1.29474	1.58543	1.74625	0.292211	-2.19371	0.0282559	0.100616	-0.139391	0.855761	0.39213	0.626077
Q9Z126	PF4	0.481184	0.392932	0.461669	1.4405	1.76404	1.5014	0.292306	-1.02668	0.304571	0.502937	0.232576	-1.01863	0.308379	0.542204
P0CW02	LY6C1	0.224541	0.183318	0.156246	3.08696	3.78111	4.43626	0.292627	-1.53219	0.125475	0.279253	-0.230532	0.755734	0.449809	0.672611
Q9Z2D6	MECP2	0.0962021	0.0785214	0.124269	7.20511	8.82749	5.57778	0.292983	-0.384338	0.700728	0.830811	0.662312	-6.91034	4.83508e-12	7.30634e-10
Q9D0M3	CYC1	0.0720651	0.0587864	0.0639428	9.61835	11.7909	10.8401	0.293817	-2.24179	0.0249749	0.0920175	0.121297	-1.05382	0.291963	0.527606
Q8K4L3	SVIL	0.298486	0.24344	0.232089	2.32221	2.84731	2.98656	0.294098	-1.23293	0.217602	0.408902	-0.0688877	0.825566	0.40905	0.639068
Q8R1J9	TOR2A	0.355908	0.290188	0.390844	1.94755	2.38862	1.77346	0.294518	-0.485649	0.627216	0.78482	0.429609	-0.777576	0.436819	0.659715
Q9CQN1	TRAP1	0.309091	0.251971	0.150786	2.24253	2.7509	4.59688	0.294775	-0.748859	0.453942	0.649041	-0.740752	2.61457	0.00893387	0.0499312
Q80X90	FLNB	0.150889	0.122998	0.138358	4.59375	5.63542	5.0098	0.29485	-5.62143	1.89387e-08	9.73512e-07	0.169771	-2.53802	0.0111481	0.0582012
Q91WK2	EIF3H	0.21525	0.175381	0.148814	3.2202	3.95224	4.65781	0.295523	-1.21036	0.226141	0.417804	-0.236982	0.9448	0.344761	0.582909
O08749	DLD	0.0747799	0.0609281	0.0916006	9.26916	11.3765	7.56706	0.295544	-1.43686	0.150757	0.317346	0.588251	-2.15555	0.0311185	0.126332
Q9R1C7	PRPF40A	0.2418	0.196937	0.169494	2.86661	3.51964	4.08952	0.296082	-1.09236	0.274676	0.471148	-0.216503	0.999614	0.317497	0.551574
Q8R1Q8	DYNC1LI1	0.17343	0.141231	0.163548	3.99671	4.90789	4.23818	0.296293	-1.46077	0.144078	0.308636	0.211659	-0.364549	0.715448	0.856145
P54103	DNAJC2	0.372009	0.302817	0.319645	1.86325	2.289	2.16849	0.296893	-0.742155	0.457994	0.651328	0.0780268	-0.212987	0.831337	0.91869
O35892	SP100	0.376758	0.306635	0.295123	1.83977	2.2605	2.34867	0.297117	-2.17994	0.0292621	0.10362	-0.0552045	0.126741	0.899146	0.95611
P97816	S100G	0.49458	0.402523	0.367295	1.40149	1.72201	1.88717	0.297133	-3.15317	0.00161509	0.0116191	-0.132131	0.925121	0.354903	0.592829
Q921I1	TF	0.316908	0.257879	0.298758	2.18722	2.68788	2.3201	0.297373	-4.01693	5.89619e-05	0.000824173	0.212284	-2.27879	0.0226798	0.101129
Q3UGR5	HDHD2	0.0943075	0.0767173	0.0717967	7.34986	9.03508	9.65431	0.29782	-1.03788	0.299328	0.497112	-0.095635	0.0141634	0.9887	0.994918
O08600	ENDOG	0.0722747	0.0587897	0.197334	9.59045	11.7903	3.51257	0.297928	-0.522479	0.601337	0.767858	1.747	-1.77031	0.0766749	0.226691
Q9CPY7	LAP3	0.150747	0.122592	0.127675	4.59809	5.65409	5.42899	0.298262	-1.89089	0.0586394	0.166265	0.0586108	0.0068202	0.994558	0.997124
Q61249	IGBP1	0.236678	0.192441	0.218309	2.92865	3.60187	3.17507	0.298512	-1.60651	0.108162	0.253838	0.181957	-1.06742	0.285783	0.521679
Q6P3D0	NUDT16	0.184119	0.14968	0.156921	3.76467	4.63085	4.41717	0.298756	-2.12855	0.0332914	0.112992	0.0681552	-0.832907	0.404897	0.635165
Q99KK7	DPP3	0.140788	0.114432	0.182863	4.92334	6.05727	3.79052	0.299029	-1.50868	0.131379	0.289762	0.676272	-2.54406	0.0109573	0.0575366
Q99JI6	RAP1B	0.0935595	0.0760397	0.0846424	7.40862	9.1156	8.18912	0.299132	-1.94462	0.0518208	0.153917	0.154629	-1.33619	0.181488	0.388844
Q9EQ20	ALDH6A1	0.0632922	0.0514345	0.0725497	10.9515	13.4763	9.5541	0.299291	-2.47184	0.013442	0.0569678	0.496233	-2.8844	0.00392156	0.0266105
Q9QZS3	NUMB	0.423743	0.344349	0.461029	1.63577	2.01292	1.50348	0.29932	-1.91017	0.0561113	0.16125	0.420987	-1.60535	0.108417	0.283552
Q62189	SNRPA	0.314375	0.25539	0.414265	2.20484	2.71407	1.6732	0.299783	-0.637796	0.523606	0.70709	0.697852	-1.45715	0.145076	0.341355
O88622	PARG	0.183566	0.149031		3.77601	4.65103		0.300686	-0.577762	0.563425	0.740756
O88291	ZNF326	0.260077	0.210938	0.199887	2.66516	3.28602	3.46769	0.302117	-1.23643	0.216301	0.407177	-0.0776345	0.148372	0.882049	0.944928
Q6PDM2	SRSF1	0.176468	0.143104	0.180495	3.92789	4.84367	3.84025	0.302348	-3.03694	0.00238996	0.0156082	0.334901	-2.08097	0.0374371	0.143018
Q99L47	ST13	0.23467	0.190285	0.26371	2.95371	3.64268	2.62844	0.302471	-4.07074	4.6864e-05	0.000669783	0.470792	-4.33561	1.45357e-05	0.000362268
Q9CQF9	PCYOX1	0.106837	0.086585	0.0834175	6.48791	8.0054	8.30937	0.303219	-1.04774	0.294756	0.492342	-0.0537666	0.107873	0.914096	0.960142
Q61990	PCBP2	0.234005	0.189601	0.19693	2.9621	3.65582	3.51976	0.303576	-2.12441	0.0336362	0.11392	0.0547197	-0.552214	0.580802	0.770249
Q9CRB0	SNX24	0.344975	0.279489	0.403179	2.00927	2.48005	1.7192	0.303702	-0.722717	0.469854	0.660531	0.528631	-1.4261	0.15384	0.352806
Q9CWE0	MTFR1L	0.35489	0.287485	0.247674	1.95313	2.41107	2.79863	0.303885	-1.04911	0.294125	0.491743	-0.215046	1.27717	0.201543	0.417438
P21278	GNA11	0.114727	0.0929137	0.0883042	6.04169	7.46012	7.84954	0.304245	-0.835981	0.403166	0.603801	-0.0734093	0.185659	0.852712	0.933351
P26040	EZR	0.128208	0.103744	0.0972551	5.40643	6.68132	7.1271	0.305457	-3.44979	0.000561025	0.00517615	-0.093183	1.30612	0.191512	0.403001
O08788	DCTN1	0.123103	0.0995721	0.136345	5.63064	6.96126	5.08378	0.306049	-2.02261	0.0431133	0.135239	0.453447	-1.89518	0.0580681	0.188704
Q99KJ8	DCTN2	0.147218	0.119069	0.166404	4.7083	5.82138	4.16545	0.306154	-2.8193	0.00481291	0.0265376	0.48289	-4.22297	2.41102e-05	0.000546497
P68254	YWHAQ	0.224864	0.181847	0.300256	3.08252	3.81171	2.30852	0.306329	-1.1733	0.240677	0.435075	0.723471	-3.5346	0.000408395	0.00506007
P97822	ANP32E	0.263144	0.212784	0.261092	2.63409	3.25752	2.6548	0.306466	-1.8667	0.0619428	0.173016	0.295169	-2.78369	0.00537439	0.0335283
P35505	FAH	0.102374	0.0827634	0.082591	6.77073	8.37504	8.39252	0.306785	-2.13232	0.0329805	0.112176	-0.00300806	0.481707	0.630014	0.800765
Q91YI0	ASL	0.11327	0.0915536	0.125087	6.11943	7.57095	5.54132	0.307076	-1.65279	0.0983743	0.237584	0.450244	-1.9241	0.0543418	0.180696
Q8C547	HEATR5B	0.226155	0.182787		3.06492	3.7921		0.307146	-0.759898	0.447315	0.644016
Q9CZ04	COPS7A	0.216218	0.174717	0.209489	3.20577	3.96726	3.30876	0.30747	-0.798539	0.424558	0.62282	0.261853	-0.521151	0.602262	0.781934
P97352	S100A13	0.195034	0.157596	0.193007	3.55399	4.39827	3.59131	0.307497	-2.13927	0.0324139	0.110721	0.292425	-2.26842	0.0233038	0.102912
O70370	CTSS	0.256253	0.207025	0.285384	2.70494	3.34814	2.42882	0.307764	-0.539581	0.589486	0.759989	0.463104	-1.54383	0.12263	0.307414
P47857	PFKM	0.141731	0.114437	0.114717	4.89058	6.057	6.04226	0.308597	-2.6167	0.00887846	0.0419472	0.00351645	0.0148062	0.988187	0.994918
Q8CHP5	PYM1	0.311954	0.251809	0.295668	2.22196	2.75267	2.34435	0.309002	-1.19516	0.232024	0.425222	0.231647	0.173559	0.862212	0.938307
A3KMP2	TTC38	0.187228	0.151115	0.162778	3.70215	4.58688	4.25825	0.309148	-1.9195	0.0549209	0.158544	0.107253	-1.12385	0.261076	0.492459
O08848	RO60	0.66598	0.537423	0.738194	1.04079	1.28976	0.938977	0.309422	-0.814792	0.415192	0.614294	0.457942	-1.27248	0.203204	0.419677
Q9EST5	ANP32B	0.242914	0.196	0.233183	2.85347	3.53647	2.97255	0.309591	-1.40371	0.160406	0.331741	0.250609	-1.70886	0.0874769	0.244554
Q9CQV8	YWHAB	0.171599	0.138433	0.189725	4.03935	5.00709	3.65343	0.309851	-1.05481	0.291514	0.490525	0.45472	-1.64348	0.100285	0.26954
Q9JIK5	DDX21	0.391774	0.315984	0.346689	1.76925	2.19362	1.99934	0.310171	-2.2364	0.0253253	0.092986	0.13379	-0.609993	0.541866	0.743631
Q9D711	PIR	0.277659	0.223943	0.269568	2.4964	3.09519	2.57132	0.31018	-2.00879	0.0445599	0.138414	0.267517	-2.22868	0.025835	0.110316
Q9QZ23	NFU1	0.383767	0.309477	0.329898	1.80617	2.23974	2.10109	0.310398	-0.886027	0.375603	0.57495	0.0921902	0.0506021	0.959643	0.982397
Q08879	FBLN1	0.175404	0.141427	0.164202	3.95171	4.90111	4.22132	0.310632	-1.93788	0.0526382	0.154955	0.215415	-1.07716	0.281408	0.517182
P08556	NRAS	0.206215	0.166242	0.253107	3.36129	4.16951	2.73856	0.310863	-0.872852	0.382744	0.582524	0.606462	-1.74239	0.081441	0.235659
Q9WTK5	NFKB2	0.355068	0.286163	0.217579	1.95215	2.42221	3.18572	0.311258	-1.17904	0.238381	0.432061	-0.395295	1.77501	0.0758962	0.224863
Q9D8B3	CHMP4B	0.707909	0.570461	0.795498	0.979147	1.21507	0.871338	0.311436	-1.49149	0.135834	0.296103	0.47973	-2.02923	0.0424353	0.153575
Q64458	CYP2C29	0.186135	0.149964		3.72389	4.62208		0.31173	-1.53262	0.12537	0.279214
Q9CQD1	RAB5A	0.153408	0.12357	0.126679	4.51833	5.60934	5.4717	0.312043	-1.22877	0.219159	0.410191	0.0358412	-0.33013	0.741302	0.874389
O89053	CORO1A	0.209184	0.168473	0.412293	3.31358	4.11428	1.6812	0.312249	-2.9297	0.00339291	0.0204408	1.29115	-4.84328	1.27713e-06	4.51142e-05
P47754	CAPZA2	0.10571	0.0851039	0.0943292	6.55705	8.14472	7.34817	0.312818	-2.06996	0.0384559	0.124806	0.148479	-0.954459	0.339851	0.578108
Q8BFZ9	ERLIN2	0.172034	0.138344	0.150757	4.02912	5.0103	4.59778	0.314432	-2.51062	0.0120519	0.0523288	0.12396	0.0409949	0.9673	0.985045
P08101	FCGR2	0.943965	0.758802	0.672453	0.734293	0.913475	1.03077	0.315009	-0.727671	0.466815	0.65771	-0.17429	0.38519	0.700097	0.845796
Q9DCV7	KRT7	0.144549	0.116192	0.106476	4.79524	5.96552	6.50988	0.315044	-3.2842	0.00102273	0.00821973	-0.125983	2.42595	0.0152684	0.0757846
Q9CRD0	OCIAD1	0.577586	0.464125	0.404195	1.20008	1.49345	1.71488	0.315525	-0.796497	0.425743	0.623549	-0.19946	0.530479	0.59578	0.778796
Q61036	PAK3	0.257635	0.206971	0.344611	2.69042	3.349	2.01139	0.315902	-0.78194	0.43425	0.632001	0.735541	-1.22887	0.21912	0.443787
O35350	CAPN1	0.0942411	0.0756974	0.174348	7.35504	9.15681	3.97564	0.316112	-1.69526	0.0900268	0.22328	1.20366	-3.46468	0.000530856	0.00617064
P55258	RAB8A	0.161751	0.129882	0.105109	4.28529	5.33675	6.59453	0.31657	-1.60214	0.109125	0.255399	-0.305309	1.39958	0.16164	0.365168
P00405	MTCO2	0.0865329	0.0694834	0.0734181	8.01022	9.97573	9.44109	0.31658	-2.44944	0.0143077	0.059606	0.0794679	-0.040097	0.968016	0.985405
Q9CPR4	RPL17	0.208709	0.167561	0.197799	3.32111	4.13669	3.5043	0.316812	-1.16307	0.244801	0.441086	0.239351	-1.20357	0.228755	0.458521
Q9Z0R4	ITSN1	0.131678	0.105713		5.26395	6.55687		0.31686	-0.499164	0.617664	0.777754
Q7TPR4	ACTN1	0.0745191	0.0597993	0.0699762	9.3016	11.5912	9.90547	0.317482	-4.10776	3.99508e-05	0.000589459	0.226736	-3.31248	0.000924733	0.00921346
P38647	HSPA9	0.173366	0.139075	0.165224	3.99818	4.98399	4.19519	0.317957	-3.58163	0.000341452	0.0034437	0.248566	-0.842561	0.399474	0.632659
Q62376	SNRNP70	0.143067	0.114766	0.185862	4.8449	6.03964	3.72936	0.317994	-1.59119	0.111568	0.258782	0.695533	-3.78288	0.000155025	0.00232965
Q07797	LGALS3BP	0.323309	0.259202	0.258001	2.14391	2.67415	2.6866	0.318835	-1.2455	0.21295	0.404211	-0.00670158	0.478262	0.632463	0.802379
Q505F5	LRRC47	0.237683	0.190523	0.165609	2.91627	3.63812	4.18544	0.319069	-2.67545	0.00746297	0.0368181	-0.202183	0.771411	0.440463	0.663745
Q8BTY8	SCFD2	0.139403	0.111714		4.97225	6.20466		0.319452	-0.448202	0.654007	0.801354
Q8R015	BLOC1S5	0.453303	0.363156	0.353666	1.5291	1.90868	1.95989	0.319886	-0.899366	0.368458	0.570069	-0.0382025	0.115646	0.907933	0.957985
Q9JHJ8	ICOSLG	0.688391	0.551466	0.842252	1.00691	1.25692	0.822969	0.319958	-1.05857	0.289794	0.488921	0.610981	-2.34858	0.0188451	0.0880733
Q91YE3	EGLN1	0.538978	0.431594	0.509689	1.28604	1.60602	1.35994	0.32055	-1.28065	0.200317	0.386326	0.239942	-0.787956	0.430722	0.655238
Q9DCX2	ATP5PD	0.10794	0.0864153	0.0936531	6.42158	8.02112	7.40122	0.320876	-1.79398	0.0728171	0.193068	0.11604	-0.323837	0.746062	0.876582
Q9JKY5	HIP1R	0.216353	0.173192	0.159851	3.20377	4.00219	4.33622	0.321019	-1.50724	0.131749	0.290175	-0.115646	0.0119533	0.990463	0.995587
Q9EQK5	MVP	0.196685	0.157423	0.1643	3.52415	4.40309	4.21879	0.321241	-1.65624	0.097674	0.236181	0.061689	0.429085	0.667861	0.826095
Q5EG47	PRKAA1	0.148827	0.119004	0.0989831	4.6574	5.82456	7.00268	0.322623	-1.18855	0.234618	0.428252	-0.265759	1.0139	0.310633	0.544759
Q9JMH9	MYO18A	0.237832	0.190039	0.173737	2.91444	3.64739	3.98962	0.323646	-2.9195	0.00350593	0.020924	-0.129389	-0.112336	0.910557	0.958852
P0C7L0	WIPF3	0.348172	0.27803	0.28954	1.99082	2.49307	2.39396	0.324559	-1.46069	0.144101	0.308636	0.0585222	-0.208081	0.835166	0.920815
Q6RHR9	MAGI1	0.194115	0.154994	0.161974	3.57081	4.4721	4.27936	0.324703	-1.99208	0.0463627	0.142212	0.0635563	-0.583459	0.559584	0.752989
Q9DBL1	ACADSB	0.247885	0.197922	0.128528	2.79625	3.50212	5.39297	0.324738	-0.702248	0.482525	0.67359	-0.62285	1.89736	0.0577806	0.188093
E9PV24	FGA	0.152972	0.122058	0.119566	4.53119	5.67883	5.79718	0.325702	-1.34511	0.178591	0.357968	-0.0297579
P63276	RPS17	0.191797	0.153037	0.247077	3.61396	4.52928	2.80539	0.325703	-2.32977	0.0198182	0.0769312	0.69108	-3.31659	0.000911229	0.00917979
Q99JX3	GORASP2	0.214494	0.171127	0.172329	3.23155	4.05049	4.02223	0.32587	-2.46355	0.0137568	0.0579167	0.0100999	0.173282	0.86243	0.938307
P82198	TGFBI	0.157727	0.125837	0.0930406	4.39461	5.50831	7.44994	0.325873	-1.52168	0.128089	0.284276	-0.435621	1.49241	0.135592	0.329961
Q9CYN2	SPCS2	0.307517	0.245304	0.186256	2.25401	2.82567	3.72147	0.326096	-2.01813	0.0435779	0.13616	-0.397284	2.74474	0.0060559	0.0370448
P61961	UFM1	0.204655	0.163228	0.199147	3.38691	4.2465	3.48058	0.326306	-1.41514	0.157027	0.326874	0.286949	-1.227	0.219822	0.444878
Q8BNV1	TRMT2A	0.520844	0.415391	0.476038	1.33082	1.66866	1.45607	0.32638	-0.547747	0.583866	0.757479	0.196607	-0.460144	0.645413	0.810023
Q8JZX4	RBM17	0.283505	0.226066		2.44492	3.06613		0.326632
P08905	LYZ2	0.738074	0.588454	0.551558	0.93913	1.17791	1.25671	0.326837	-1.09783	0.27228	0.469311	-0.0934152	0.616851	0.537333	0.741005
P53995	ANAPC1	0.24152	0.192543	0.148429	2.86994	3.59996	4.6699	0.326963	-0.655787	0.511961	0.69737	-0.37541	0.736501	0.461426	0.682108
Q8R1A4	DOCK7	0.189911	0.151392	0.149487	3.64984	4.57848	4.63683	0.327033	-1.67349	0.0942299	0.230364	-0.0182699	0.0396105	0.968404	0.985431
Q99P58	RAB27B	0.333298	0.26569	0.271313	2.07966	2.60886	2.55479	0.32707	-0.93885	0.347808	0.547389	0.0302135	-0.117571	0.906407	0.957448
Q07417	ACADS	0.0871414	0.0694637	0.0811558	7.95428	9.97855	8.54094	0.327099	-2.08797	0.0368009	0.121037	0.224435	-0.898357	0.368995	0.605348
P50427	STS	0.168257	0.134112		4.11957	5.16841		0.327225	-0.522369	0.601413	0.767858
Q8BTE0	SDHAF4	0.547776	0.436427		1.26538	1.58823		0.327846	-0.657548	0.510828	0.69737
Q58A65	SPAG9	0.365907	0.291433	0.211408	1.89432	2.37841	3.27872	0.328316	-1.84928	0.0644173	0.176373	-0.463133	2.77227	0.00556668	0.0344122
Q8VDM6	HNRNPUL1	0.212867	0.169508	0.149228	3.25624	4.08917	4.64487	0.3286	-1.86986	0.0615035	0.172091	-0.183833	0.497999	0.618485	0.793154
Q9QYS9	QKI	0.740939	0.589974	0.786764	0.935498	1.17488	0.88101	0.328703	-2.61597	0.00889748	0.0419472	0.41528	-2.92692	0.00342334	0.024123
Q9CWP6	MOSPD2	0.238705	0.190042	0.149016	2.90379	3.64733	4.65151	0.328907	-0.737822	0.460622	0.653005	-0.350855	1.44914	0.1473	0.343615
Q9DBG7	SRPRA	0.339618	0.270281	0.270391	2.04096	2.56454	2.5635	0.329452	-0.907567	0.364107	0.565226	0.000585041	0.461645	0.644336	0.809138
O88447	KLC1	0.2788	0.22179	0.231236	2.48618	3.12524	2.99758	0.330034	-2.10971	0.0348831	0.116378	0.0601682	-0.35453	0.722942	0.862457
P11276	FN1	0.0536534	0.0426647	0.0562552	12.919	16.2464	12.3215	0.330627	-2.59147	0.00955658	0.0443977	0.398943	-2.73673	0.00620537	0.0375916
O70194	EIF3D	0.248996	0.197984	0.167175	2.78377	3.50102	4.14623	0.330738	-2.45411	0.0141234	0.05907	-0.244025	1.46552	0.142779	0.339178
Q9D1K2	ATP6V1F	0.477237	0.37946	0.386225	1.45242	1.82667	1.79467	0.330758	-1.00124	0.316709	0.515438	0.0254933	0.306231	0.759429	0.884801
Q8BY89	SLC44A2	0.394654	0.313754	0.326623	1.75634	2.20921	2.12216	0.330953	-1.55339	0.120331	0.271404	0.0579909	-0.25009	0.802517	0.908049
Q9CPN8	IGF2BP3	0.215844	0.171541	0.110864	3.21133	4.04072	6.25224	0.331438	-0.678552	0.497422	0.686567	-0.629763	1.88554	0.0593565	0.191746
Q60597	OGDH	0.109379	0.0869235	0.0889123	6.33712	7.97422	7.79585	0.331515	-3.40297	0.000666569	0.00591073	0.0326364	-0.442524	0.65811	0.820751
P62858	RPS28	0.125035	0.0993626	1.17707	5.5436	6.97594	0.588874	0.331563				3.56636
Q8VDN2	ATP1A1	0.132443	0.10524	0.158416	5.23354	6.58632	4.37549	0.331687	-3.94571	7.95629e-05	0.00106499	0.590029	-4.73539	2.18637e-06	7.07969e-05
Q8BSE0	RMDN2	0.119465	0.0948649	0.0553536	5.80211	7.30667	12.5222	0.332638	-1.09321	0.274301	0.470948	-0.777197	2.72225	0.00648399	0.0390187
P08226	APOE	0.455128	0.361399	0.405176	1.52297	1.91796	1.71073	0.332681	-1.52941	0.126162	0.280584	0.164956	-0.646682	0.517838	0.72679
Q9CQR4	ACOT13	0.0956597	0.0759529	0.103755	7.24597	9.12601	6.68059	0.332807	-1.19263	0.233016	0.426304	0.45001	-1.81511	0.0695077	0.212907
P03953	CFD	0.937111	0.743968	0.601844	0.739664	0.93169	1.15171	0.332981	-1.06853	0.285281	0.484008	-0.30585	1.01607	0.309598	0.543295
Q9CQZ1	HSBP1	0.28794	0.228569	0.274842	2.40726	3.03256	2.52199	0.333141	-2.71824	0.00656299	0.0335875	0.265974	-1.23003	0.218686	0.443238
Q9QZQ1	AFDN	0.187104	0.148511	0.134457	3.7046	4.66732	5.15515	0.333276	-2.97927	0.00288934	0.017915	-0.143419	1.00788	0.313514	0.546903
P00329	ADH1	0.0975354	0.0774094	0.0960434	7.10662	8.9543	7.21702	0.333416	-4.6162	3.90832e-06	8.71036e-05	0.311177	-3.05111	0.00227998	0.0180074
P56135	ATP5MF	0.0792275	0.0628767	0.0710811	8.74882	11.0239	9.75149	0.333476	-3.10824	0.00188207	0.0130394	0.176941	-1.44474	0.148532	0.345407
Q60710	SAMHD1	0.107487	0.0852674	0.120237	6.44865	8.1291	5.76484	0.334098	-3.16949	0.00152707	0.0111623	0.495815	-3.6552	0.000256984	0.00349498
Q91ZX7	LRP1	0.536041	0.425146	0.50657	1.29309	1.63037	1.36831	0.334383	-5.18214	2.19354e-07	7.51699e-06	0.252803	-3.78392	0.00015438	0.00232965
B2RQC6	CAD	0.17832	0.141318	0.11044	3.88709	4.90488	6.27622	0.335525	-1.11464	0.265004	0.461596	-0.355679	1.2764	0.201813	0.417438
Q9CRB6	TPPP3	0.182253	0.144404	0.199982	3.80321	4.80006	3.46604	0.335836	-2.85113	0.0043564	0.0246168	0.469762	-2.83164	0.00463098	0.0298489
Q8CIB5	FERMT2	0.0862933	0.0683686	0.0840768	8.03246	10.1384	8.24422	0.335915	-2.41829	0.0155936	0.0633888	0.298374	-2.1038	0.0353958	0.138469
Q8K4F5	ABHD11	0.0359414	0.0284468		19.2855	24.3664		0.337379	-0.698383	0.484938	0.674889
O70310	NMT1	0.383214	0.303185	0.323077	1.80877	2.28622	2.14546	0.337951	-0.888364	0.374345	0.574603	0.091677	0.128238	0.89796	0.95611
O35594	IFT81	0.562224	0.444761	0.272442	1.23287	1.55847	2.5442	0.338113	-0.544866	0.585845	0.758397	-0.707082	1.48681	0.137066	0.331986
O08579	EMD	0.224341	0.177367	0.309575	3.0897	3.90799	2.23903	0.338958	-1.04015	0.298271	0.496029	0.803555	-2.25124	0.0243706	0.105723
O89103	CD93	0.349293	0.276037	0.281084	1.98443	2.51107	2.46598	0.339575	-3.47878	0.000503707	0.00480633	0.0261387	-0.310103	0.756482	0.883104
P70227	ITPR3	0.282962	0.223466	0.184448	2.44961	3.10181	3.75795	0.340555	-2.3768	0.0174637	0.0698329	-0.276835	0.828808	0.407213	0.637663
O35604	NPC1	0.554294	0.437684	0.592169	1.2505	1.58367	1.17052	0.340763	-1.02268	0.306457	0.504483	0.43612	-1.72412	0.0846863	0.239909
Q921I9	EXOSC4	0.0970457	0.0766116	0.0818297	7.14248	9.04755	8.4706	0.341102	-1.94104	0.0522531	0.154749	0.0950624	-0.479698	0.631442	0.801457
Q61545	EWSR1	0.242222	0.191216	0.261982	2.86161	3.62495	2.64578	0.341131	-0.544013	0.586432	0.758397	0.454265	-0.792046	0.428334	0.654165
Q60634	FLOT2	0.0716928	0.0565859	0.0635466	9.6683	12.2495	10.9077	0.341385	-3.14929	0.00163667	0.0117215	0.167372	-1.09395	0.273976	0.508496
Q3UJB9	EDC4	0.242283	0.191222		2.8609	3.62482		0.34144
Q9EQH3	VPS35	0.118768	0.0937198	0.114829	5.83612	7.39595	6.03635	0.341726	-2.58357	0.00977846	0.0450998	0.293058	-1.61373	0.106585	0.280485
Q9WV60	GSK3B	0.281138	0.221761	0.29396	2.46551	3.12565	2.35797	0.342272	-0.653822	0.513227	0.698102	0.406613	-1.63116	0.102857	0.274714
P51660	HSD17B4	0.180912	0.142632	0.300116	3.83141	4.85969	2.3096	0.342989	-1.52782	0.126558	0.28127	1.07322	-3.92997	8.49571e-05	0.00145335
Q5XG73	ACBD5	0.479	0.377307	0.457299	1.44707	1.83709	1.51574	0.344285	-1.58434	0.113116	0.261043	0.277399	-1.20609	0.227781	0.456906
Q9Z315	SART1	0.571245	0.449711	0.410561	1.2134	1.54132	1.68829	0.345113	-2.24775	0.0245923	0.0910945	-0.131401	1.06225	0.288124	0.523986
Q9CWK8	SNX2	0.148618	0.116924	0.12286	4.66395	5.92821	5.64176	0.346043	-2.66757	0.00764029	0.0374609	0.0714508	-0.0871054	0.930588	0.967214
P61922	ABAT	0.189841	0.149157	0.196223	3.65121	4.64709	3.53244	0.347954	-0.834999	0.403718	0.604061	0.395661	-0.984728	0.324758	0.560453
Q8C3R1	BRAT1	0.154756	0.121548	0.228643	4.47897	5.70267	3.03157	0.34847	-0.181717	0.855805	0.922682	0.911573	-1.76575	0.0774374	0.227708
P57776	EEF1D	0.184012	0.144509	0.232512	3.76686	4.79656	2.98112	0.34864	-1.80244	0.0714767	0.190622	0.686146	-3.88123	0.000103928	0.00172368
F8VPU2	FARP1	0.179423	0.14089	0.190202	3.86321	4.91977	3.64426	0.348789	-2.07699	0.0378026	0.123187	0.432964	-1.78967	0.0735077	0.220346
Q9D6N5	DRAP1	0.355274	0.278925	0.322259	1.95102	2.48506	2.1509	0.349054	-2.3119	0.0207833	0.0798991	0.208341	-0.996094	0.319204	0.554075
Q9QZ08	NAGK	0.11437	0.0897779		6.06056	7.72069		0.349278	-0.750481	0.452965	0.648141
P19157	GSTP1	0.105374	0.0827103	0.0976715	6.57799	8.38042	7.09672	0.349376	-3.51199	0.000444772	0.00434812	0.23987	-2.22233	0.0262613	0.111961
Q5FWI3	CEMIP2	0.15026	0.117895	0.129299	4.61299	5.87935	5.36081	0.349955	-0.810977	0.417379	0.615943	0.133205	-0.114435	0.908893	0.957985
Q8R2Y2	MCAM	0.153943	0.120662	0.200702	4.50263	5.74451	3.45362	0.351418	-2.7869	0.00532148	0.0287938	0.734077	-4.80825	1.5226e-06	5.22708e-05
P11031	SUB1	0.16735	0.13116	0.127691	4.1419	5.28474	5.42833	0.351539	-2.19398	0.028237	0.100616	-0.0386757	0.0684556	0.945423	0.977033
P68510	YWHAH	0.211748	0.165887	0.186422	3.27345	4.17844	3.71816	0.352153	-2.15615	0.0310719	0.107989	0.168373	-0.815544	0.414761	0.644657
Q99KH8	STK24	0.16712	0.130816	0.154756	4.14759	5.29863	4.47896	0.353345	-2.40805	0.0160379	0.0649463	0.242456	-1.46751	0.142237	0.339101
Q9D6Z1	NOP56	0.0827137	0.0647427	0.0937349	8.38008	10.7062	7.39476	0.353409	-1.31296	0.189197	0.371107	0.533868	-1.8227	0.0683491	0.210782
P14576	SRP54	0.398631	0.311918	0.26069	1.73882	2.22221	2.65889	0.353889	-1.33512	0.181837	0.362161	-0.258831	0.978415	0.327869	0.563363
Q9CWZ3	RBM8A	0.382846	0.299467	0.358117	1.81051	2.3146	1.93553	0.354364	-1.50075	0.133421	0.292041	0.258034	-1.00233	0.316184	0.549886
P40336	VPS26A	0.154457	0.120783	0.08962	4.48764	5.73876	7.73429	0.354784	-1.68029	0.0929004	0.227924	-0.43053	1.20918	0.226594	0.455532
P17710	HK1	0.0982506	0.0767974	0.0564887	7.05489	9.02566	12.2705	0.355408	-1.87442	0.0608728	0.170776	-0.443094	3.73	0.000191479	0.00275568
Q8CFX1	H6PD	0.235634	0.184105	0.201853	2.94163	3.76495	3.43393	0.356014	-2.11303	0.0345984	0.115839	0.13277	-0.0615585	0.950914	0.979013
Q9Z204	HNRNPC	0.296483	0.231169	0.270792	2.33789	2.99844	2.5597	0.359004	-3.2176	0.00129267	0.00971634	0.228237	-1.38203	0.166963	0.370187
Q9DC50	CROT	0.279641	0.218032	0.385806	2.47871	3.17911	1.79662	0.359035	-1.01403	0.31057	0.508888	0.823338	-1.38366	0.166462	0.369613
O88843	CRADD	0.402996	0.314056	0.291295	1.71999	2.20708	2.37954	0.359743	-1.01304	0.311041	0.509177	-0.108542	0.33483	0.737754	0.872095
Q71LX4	TLN2	0.0565377	0.0440575	0.056077	12.2599	15.7328	12.3606	0.359826	-2.14535	0.0319251	0.109757	0.348023	-2.06359	0.0390569	0.146104
Q9D824	FIP1L1	0.335767	0.261542		2.06437	2.65024		0.360419	-0.712725	0.476016	0.666841
Q62425	NDUFA4	0.114676	0.0893172	0.0907346	6.04442	7.76052	7.63928	0.360549	-1.22245	0.221539	0.411753	0.022715	-0.083718	0.933281	0.968205
Q3U0V2	TRADD	0.315848	0.245994	0.419241	2.19456	2.81774	1.65334	0.360607	-0.963242	0.335426	0.536918	0.769157	-2.38897	0.0168956	0.0811945
Q7TT50	CDC42BPB	0.123416	0.0961122		5.61636	7.21185		0.360734	-1.78759	0.0738423	0.195461
O54984	GET3	0.171856	0.133767	0.1257	4.03329	5.18176	5.51428	0.361485	-1.76197	0.0780741	0.202459	-0.08973	0.683624	0.494213	0.707504
A2ARV4	LRP2	0.818472	0.63675	0.559638	0.846879	1.08857	1.23856	0.362206	-0.942008	0.346189	0.545847	-0.186233	0.518168	0.604341	0.783512
Q99JR5	TINAGL1	0.0984656	0.0765279	0.0892901	7.03948	9.05744	7.76287	0.363634	-2.50275	0.0123231	0.0532165	0.222514	-1.1846	0.236174	0.467387
O35685	NUDC	0.322452	0.250609	0.270163	2.14961	2.76585	2.56567	0.363644	-2.15568	0.0311085	0.107999	0.108388	-0.204861	0.837681	0.922467
P08071	LTF	0.512064	0.397899	0.513622	1.35364	1.74202	1.34953	0.36392	-0.799528	0.423984	0.622404	0.368304	-1.203	0.228977	0.458629
Q64521	GPD2	0.102408	0.0795539	0.0616388	6.76846	8.71293	11.2453	0.36433	-3.39671	0.000682013	0.00598782	-0.368094	1.96019	0.0499733	0.171795
Q8CIZ8	VWF	0.192305	0.149362	0.195288	3.60442	4.64072	3.54935	0.364581	-1.08831	0.276459	0.472933	0.386793	-1.95589	0.0504784	0.172706
D3YVF0	AKAP5	0.224376	0.174225	0.238021	3.08922	3.97847	2.91212	0.364968	-4.04788	5.16843e-05	0.000735348	0.450142	-3.35085	0.000805627	0.00833196
Q9QXT0	CNPY2	0.300316	0.233163	0.232547	2.30806	2.9728	2.98068	0.365142	-2.1371	0.0325895	0.111202	-0.00381803	0.0553911	0.955827	0.981436
Q6PER3	MAPRE3	0.126514	0.0982103	0.205796	5.4788	7.05778	3.36813	0.365354	-1.12285	0.261502	0.459431	1.06727	-1.51755	0.129127	0.318275
Q99JY3	GIMAP4	0.127196	0.098733	0.128819	5.44942	7.02042	5.38079	0.365454	-4.95029	7.41011e-07	2.12757e-05	0.38374	-4.89344	9.90907e-07	3.69215e-05
P61087	UBE2K	0.270646	0.210073	0.222703	2.56109	3.29955	3.11243	0.365513	-2.25928	0.0238657	0.0886482	0.0842294	0.331347	0.740383	0.874127
Q9CQF3	NUDT21	0.217027	0.168436	0.151114	3.19383	4.11521	4.58691	0.365676	-2.97984	0.00288395	0.017915	-0.156556	0.825119	0.409304	0.639097
Q3TL44	NLRX1	0.0991088	0.0769183	0.0593627	6.9938	9.01147	11.6765	0.365686	-1.06352	0.287545	0.486932	-0.373771	1.12535	0.26044	0.491715
Q9Z0F8	ADAM17	0.223971	0.173633	0.173702	3.0948	3.99202	3.99044	0.367273	-0.957879	0.338124	0.539609	0.000570325	0.0114921	0.990831	0.995589
P51912	SLC1A5	0.654305	0.507232	0.748447	1.05936	1.36653	0.926114	0.367319	-1.94761	0.0514613	0.152992	0.561256	-3.44264	0.00057606	0.00654454
P63328	PPP3CA	0.119949	0.0929522		5.7787	7.45703		0.367856	-2.42798	0.0151831	0.0619749
P59708	SF3B6	0.489179	0.379029	0.280521	1.41696	1.82875	2.47093	0.368057	-1.35271	0.176148	0.355981	-0.434198	2.08307	0.0372444	0.142482
Q9JIY5	HTRA2	0.106834	0.082765	0.0447417	6.48806	8.37488	15.4922	0.368283	-2.24319	0.0248843	0.091971	-0.887402	3.92638	8.62327e-05	0.00146596
P20152	VIM	0.123734	0.0958547	0.127346	5.60193	7.23123	5.44301	0.368317	-5.91024	3.41618e-09	2.01618e-07	0.409837	-5.90849	3.45264e-09	2.68319e-07
Q8R1N4	NUDCD3	0.451348	0.349452	0.505727	1.53573	1.98353	1.3706	0.369147				0.533264	-4.36427	1.2755e-05	0.000327297
Q9DAR7	DCPS	0.124989	0.0967697	0.111931	5.54565	7.16285	6.19264	0.369178	-2.29033	0.0220024	0.0832652	0.209978	-0.436902	0.662182	0.823792
P22892	AP1G1	0.226014	0.174982	0.116327	3.06683	3.96124	5.9586	0.369204	-0.969142	0.332474	0.533532	-0.589021	1.76732	0.0771747	0.227427
Q9JHN8	STK19	0.266671	0.206276	0.187126	2.59926	3.36028	3.70418	0.370481	-0.942393	0.345991	0.545847	-0.14057	0.419748	0.674669	0.830738
Q00623	APOA1	0.861058	0.665797	0.7484	0.804994	1.04108	0.926172	0.371028	-3.14336	0.00167021	0.0119082	0.168727	-0.844074	0.398628	0.631858
Q61191	HCFC1	0.246949	0.190912	0.181157	2.80685	3.63071	3.82622	0.371303	-2.84793	0.00440045	0.0246471	-0.0756677	0.393958	0.693612	0.84262
O35326	SRSF5	0.531027	0.410337	0.379791	1.3053	1.68921	1.82508	0.371976	-1.70037	0.0890604	0.223141	-0.111604	0.731951	0.464199	0.684347
Q9CRA0	ART4	0.103289	0.0797929	0.0976943	6.71076	8.68683	7.09506	0.372355	-2.26292	0.0236407	0.0881658	0.292015	-0.703984	0.481443	0.697669
Q60967	PAPSS1	0.369711	0.285596	0.315521	1.87483	2.42702	2.19683	0.372423	-0.953651	0.34026	0.541934	0.143762	-0.429098	0.667852	0.826095
Q9JKF1	IQGAP1	0.142065	0.109727	0.112156	4.87907	6.31704	6.1802	0.372643	-5.12184	3.02576e-07	1.00449e-05	0.0315947	1.13153	0.257833	0.488714
P49138	MAPKAPK2	0.478029	0.369147	0.545902	1.45001	1.8777	1.26973	0.3729	-0.985558	0.32435	0.523659	0.564446	-1.59993	0.109614	0.284668
Q9ER00	STX12	0.275044	0.212321	0.212561	2.52014	3.26462	3.26093	0.373412	-2.51681	0.0118424	0.051701	0.00162833	0.315732	0.752206	0.880757
Q62261	SPTBN1	0.193738	0.149522	0.158674	3.57776	4.63576	4.36837	0.373748	-8.24276	1.68279e-16	2.2346e-14	0.0857122	0.368936	0.712175	0.853355
Q8R3B1	PLCD1	0.102305	0.0789484	0.0930327	6.77528	8.77975	7.45058	0.373898	-2.09913	0.0358055	0.11862	0.236827	-1.93418	0.0530916	0.178503
Q9WVJ3	CPQ	0.299311	0.230813	0.355647	2.31581	3.00306	1.94897	0.37492	-1.00224	0.316225	0.514977	0.623721	-1.38943	0.164701	0.368755
P32261	SERPINC1	0.561186	0.432584	0.411369	1.23515	1.60234	1.68498	0.3755	-3.52983	0.00041583	0.00410294	-0.0725452	0.792146	0.428276	0.654165
Q99JB2	STOML2	0.115435	0.0889762	0.072082	6.00468	7.79025	9.61609	0.375583	-2.14899	0.0316353	0.109114	-0.303781	1.98512	0.0471313	0.165844
O70318	EPB41L2	0.140331	0.10807	0.154523	4.93937	6.41385	4.48572	0.376862	-1.8663	0.0619995	0.173023	0.515851	-2.24917	0.0245015	0.106121
Q8CG03	PDE5A	0.198981	0.153225	0.154084	3.48349	4.52372	4.4985	0.376976	-2.29458	0.0217571	0.0827444	0.00806602	0.174541	0.86144	0.938307
Q5ND34	WDR81	0.258128	0.198769		2.68528	3.4872		0.376993	-1.23695	0.216105	0.407177
Q64433	HSPE1	0.113184	0.0871354	0.101737	6.12405	7.95483	6.81311	0.377344	-2.5571	0.0105548	0.0477135	0.223518	-1.45394	0.145963	0.342262
Q9D0S9	HINT2	0.155885	0.119979	0.106768	4.44654	5.77723	6.4921	0.377695	-1.5939	0.110959	0.257912	-0.168308	0.97134	0.331379	0.567352
P31001	DES	0.119556	0.0919283	0.113545	5.79769	7.54009	6.10462	0.379103	-3.97396	7.0688e-05	0.00097525	0.304679	-2.39928	0.0164274	0.0797905
Q62165	DAG1	0.171623	0.131946	0.309549	4.03879	5.25325	2.23921	0.379287	-2.07152	0.0383103	0.124535	1.23022	-4.88988	1.00898e-06	3.70867e-05
Q9DB05	NAPA	0.421536	0.324051	0.388129	1.64434	2.13901	1.78587	0.379437	-2.22883	0.0258251	0.0942779	0.260317	-1.73184	0.0833018	0.238295
Q62465	VAT1	0.109824	0.0843938	0.107191	6.31143	8.21324	6.46649	0.379985	-5.35854	8.3898e-08	3.42799e-06	0.344969	-4.75442	1.99014e-06	6.5219e-05
Q9CQH7	BTF3L4	0.254279	0.195333	0.231626	2.72593	3.54854	2.99253	0.380477	-3.91997	8.85606e-05	0.00115673	0.245861	-3.15993	0.00157807	0.0139816
Q00PI9	HNRNPUL2	0.137193	0.105382	0.144793	5.05236	6.57744	4.78715	0.380568	-2.02473	0.0428951	0.134952	0.458358	-1.38941	0.164707	0.368755
P70670	NACA	0.372969	0.286421	0.331659	1.85846	2.42003	2.08994	0.380916	-2.6702	0.00758066	0.0372259	0.21156	-1.58123	0.113825	0.29153
Q99M87	DNAJA3	0.255578	0.196114	0.18463	2.71208	3.53441	3.75425	0.382072	-1.8081	0.0705906	0.188791	-0.0870546	-0.045378	0.963806	0.982959
Q9D7N9	APMAP	0.153381	0.11766	0.114372	4.51911	5.89111	6.06045	0.382501	-1.59838	0.109958	0.256731	-0.0408859	0.0534525	0.957371	0.982009
Q3ULW8	PARP3	0.193158	0.148151	0.124475	3.58851	4.67866	5.56857	0.382711	-1.77679	0.0756029	0.198283	-0.251213	0.926003	0.354444	0.592829
Q8R5M8	CADM1	0.159642	0.122435	0.146214	4.34188	5.66135	4.74063	0.382825	-1.27779	0.201322	0.38698	0.256068	-0.50558	0.613152	0.790196
Q9ET54	PALLD	0.322407	0.247251	0.440267	2.14991	2.80342	1.57438	0.382911				0.832407
P46664	ADSS2	0.259074	0.198649	0.153269	2.67548	3.4893	4.52241	0.383137	-1.95527	0.0505513	0.151119	-0.374156	1.90565	0.0566961	0.186023
Q9ES52	INPP5D	0.10595	0.081195	0.115605	6.54218	8.53682	5.9958	0.383927	-1.00883	0.313055	0.511868	0.509748	-1.82567	0.0678994	0.209871
Q9WUB4	DCTN6	0.28837	0.220924	0.206789	2.40368	3.13749	3.35195	0.384367	-1.76455	0.0776402	0.201633	-0.0953914	-0.56244	0.573816	0.763217
Q9JL35	HMGN5	0.131442	0.100663	0.134055	5.27341	6.88584	5.1706	0.384898	-1.57771	0.114633	0.26359	0.413301	-1.19883	0.230596	0.460203
Q9ERG0	LIMA1	0.361062	0.276444	0.341093	1.91974	2.50737	2.03213	0.38526	-3.38758	0.000705115	0.00617363	0.303178	-2.16854	0.0301177	0.123374
Q9CW46	RAVER1	0.374772	0.286864	0.284106	1.84952	2.41629	2.43975	0.385648	-1.50816	0.131514	0.289858	-0.0139356	-0.917519	0.358871	0.596901
O88413	TULP3	0.208441	0.159503	0.421039	3.32539	4.34566	1.64628	0.386051	-0.973424	0.330343	0.530914	1.40037	-1.81085	0.0701634	0.213277
P11835	ITGB2	0.51696	0.395217	0.470828	1.34082	1.75384	1.47219	0.387405	-2.77333	0.00554865	0.0298205	0.252553	-1.87825	0.0603476	0.193969
Q9DD06	RARRES2	1.13507	0.867438	0.74174	0.610666	0.799074	0.934488	0.387945	-1.15951	0.246248	0.442551	-0.225846	0.591562	0.554144	0.751382
Q8VCC9	SPON1	0.679371	0.519011	0.191634	1.02028	1.33551	3.61704	0.388434	-1.71373	0.0865792	0.218643	-1.43741	3.43301	0.000596927	0.00668165
Q80U93	NUP214	0.224678	0.171609	0.158764	3.08507	4.03912	4.3659	0.388736	-1.75065	0.0800067	0.206198	-0.112238	0.118419	0.905736	0.957448
P16627	HSPA1L	0.214586	0.163762	0.193787	3.23016	4.23266	3.57685	0.389957	-2.44112	0.0146417	0.060626	0.242876	-1.66089	0.0967363	0.26286
Q6R891	PPP1R9B	0.520722	0.397366	0.428433	1.33113	1.74435	1.61787	0.390044	-2.02864	0.0424951	0.13449	0.1086	-0.248735	0.803566	0.908049
P06801	ME1	0.0963327	0.0735054	0.0900496	7.19535	9.42988	7.6974	0.390174	-3.83418	0.000125981	0.00156837	0.292868	-2.37324	0.0176327	0.0838477
Q3UMC0	SPATA5	0.0806827	0.0615615		8.59103	11.2594		0.39023	-0.877622	0.380149	0.579405
P09405	NCL	0.195574	0.149204	0.200941	3.54418	4.64563	3.44951	0.390423	-3.60759	0.000309054	0.00318395	0.429485	-3.54216	0.00039687	0.00502087
O88543	COPS3	0.146919	0.11207	0.140881	4.71789	6.18493	4.92008	0.390615	-3.11333	0.00184987	0.0128909	0.330075	-1.32423	0.185426	0.395266
Q99LI2	CLCC1	0.422489	0.322097	0.466633	1.64063	2.15198	1.48542	0.391419	-1.26664	0.205284	0.392601	0.534794	-1.91057	0.0560593	0.184156
O09159	MAN2B1	0.453938	0.346041	0.462305	1.52697	2.00308	1.49933	0.391551	-2.4165	0.0156704	0.0636198	0.417902	-2.53819	0.0111427	0.0582012
Q8JZU2	SLC25A1	0.0964473	0.0735217	0.0652881	7.1868	9.4278	10.6167	0.391571	-1.6957	0.0899418	0.223243	-0.171348	0.154566	0.877164	0.943352
Q9CVB6	ARPC2	0.107275	0.0817743	0.120842	6.4614	8.47635	5.73596	0.391597	-1.75353	0.0795109	0.205349	0.563409	-2.21675	0.0266401	0.112868
P41216	ACSL1	0.134925	0.102805	0.168366	5.13729	6.74238	4.11691	0.392249	-2.0977	0.0359314	0.118913	0.711695	-2.68673	0.00721545	0.0418465
Q8BH95	ECHS1	0.0841984	0.0641111	0.0810134	8.23231	10.8117	8.55596	0.393218	-1.82121	0.0685752	0.184742	0.337586	-1.53316	0.125237	0.311945
Q6PDL0	DYNC1LI2	0.270858	0.206182	0.235431	2.55908	3.36183	2.94416	0.393621	-1.76724	0.0771876	0.201142	0.191388	-0.459833	0.645636	0.810023
Q8BQ47	CNPY4	0.413521	0.314683	0.334033	1.67621	2.20268	2.07509	0.39406	-1.5954	0.110622	0.257521	0.086089	0.339621	0.734142	0.869715
P68040	RACK1	0.128855	0.0980565	0.0930895	5.37928	7.06885	7.44603	0.394064	-1.53732	0.124215	0.277416	-0.0749947	-0.522454	0.601354	0.78141
Q9R0H0	ACOX1	0.315001	0.239704	0.453214	2.20046	2.89168	1.5294	0.3941	-1.22064	0.222222	0.412717	0.918937	-3.3467	0.000817807	0.00842589
P56394	COX17	1.44767	1.10154	1.08631	0.478802	0.629255	0.638077	0.394214	-2.08537	0.0370357	0.121474	-0.0200868	0.0917605	0.926888	0.965942
Q3V4B5	COMMD6	0.644513	0.490394	0.420866	1.07546	1.41345	1.64696	0.394267	-1.13725	0.255435	0.452765	-0.220583	0.688686	0.491021	0.705162
P27601	GNA13	0.101227	0.0770212		6.84742	8.99943		0.394274	-3.00206	0.00268158	0.0168332
Q3TRM4	PNPLA6	0.333522	0.253663	0.22752	2.07826	2.73255	3.04653	0.39487	-1.55389	0.120211	0.271326	-0.156916	0.490843	0.623538	0.797067
P26443	GLUD1	0.0823366	0.0626159	0.0703018	8.41845	11.0698	9.8596	0.395006	-1.5029	0.132864	0.291623	0.167032	0.583735	0.559399	0.752989
Q9DCS2	METTL26	0.192119	0.145984	0.18461	3.6079	4.74811	3.75467	0.396191	-1.78151	0.0748296	0.197093	0.338668	-0.987299	0.323496	0.559027
Q3TIX9	USP39	0.178662	0.135751		3.87965	5.106		0.396269	-0.781872	0.43429	0.632001
P58871	TNKS1BP1	0.279438	0.212295	0.258379	2.48051	3.26501	2.68268	0.396454	-4.24129	2.22234e-05	0.00036321	0.283415	-1.45549	0.145534	0.341841
Q9D1J1	NECAP2	0.301967	0.229358	0.295688	2.29544	3.02211	2.34418	0.396788	-3.0752	0.00210359	0.0140928	0.366472	-1.91441	0.0555684	0.182986
Q8VDK1	NIT1	0.136207	0.103398	0.107609	5.08892	6.70368	6.44136	0.397595	-0.95642	0.33886	0.540514	0.0575886	-0.763231	0.445325	0.667144
Q99K48	NONO	0.214054	0.162381	0.199827	3.23819	4.26864	3.46874	0.398587	-3.00855	0.00262502	0.0165662	0.299363	-1.84761	0.0646591	0.203557
Q8BI29	SARG	0.159032	0.120603	0.179209	4.35855	5.74734	3.86782	0.399048	-4.46536	7.99345e-06	0.000154395	0.571376	-5.23512	1.64882e-07	7.54992e-06
O35286	DHX15	0.240672	0.182402	0.119512	2.88004	3.8001	5.79981	0.399946	-1.88953	0.0588213	0.166428	-0.609969	1.82166	0.0685065	0.211028
Q61581	IGFBP7	0.484628	0.367031	0.732463	1.43027	1.88853	0.946324	0.400977	-1.6966	0.0897719	0.223243	0.996854	-3.35264	0.000800433	0.00833196
Q8VD65	PIK3R4	0.296	0.22409	0.142617	2.34171	3.09316	4.8602	0.401519	-1.57616	0.114988	0.26359	-0.651933	2.60763	0.00911706	0.0505059
Q8BJS4	SUN2	0.308553	0.233573	0.249831	2.24644	2.96758	2.77447	0.401642	-1.31701	0.187837	0.36965	0.0970738	-0.534505	0.592992	0.777694
O08583	ALYREF	0.132757	0.100494	0.157608	5.22117	6.89738	4.39792	0.401676	-2.79463	0.00519588	0.0282581	0.649227	-4.6906	2.724e-06	8.51641e-05
Q9D8W7	OCIAD2	0.286081	0.216409	0.198273	2.42291	3.20294	3.49593	0.40266	-1.34522	0.178553	0.357968	-0.126276	0.0779111	0.937899	0.971752
Q9D051	PDHB	0.0721952	0.0546124	0.0541038	9.60101	12.6921	12.8114	0.402674	-3.16502	0.00155075	0.0112836	-0.0135	-0.191781	0.847914	0.930311
Q9D379	EPHX1	0.153567	0.116102	0.319067	4.51366	5.97018	2.17242	0.403477	-0.656598	0.51144	0.69737	1.45847	-4.11369	3.89378e-05	0.000802354
Q9D7H3	RTCA	0.130552	0.0986717	0.0827677	5.30934	7.02478	8.37461	0.403921	-0.577942	0.563304	0.740756	-0.253569	0.799235	0.424154	0.652541
Q9CXI5	MANF	0.232373	0.175626	0.189042	2.98291	3.94673	3.66662	0.40394	-2.2312	0.0256676	0.0940261	0.106206	-0.838319	0.401852	0.633527
Q99KI3	EMC3	0.183457	0.138603	0.127442	3.77825	5.00095	5.43891	0.404485	-0.717315	0.47318	0.664328	-0.121116	0.24554	0.806039	0.909343
P14211	CALR	0.214379	0.161813	0.208745	3.23328	4.28362	3.32055	0.405833	-2.56443	0.0103346	0.047027	0.367408	-1.70277	0.0886107	0.247455
Q2KN98	SPECC1L	0.224798	0.169622	0.333786	3.08342	4.08642	2.07662	0.406309	-1.20107	0.229724	0.423197	0.976599	-3.27927	0.00104077	0.0101103
Q9D666	SUN1	0.140298	0.105837		4.94053	6.5492		0.406653	-1.39489	0.163048	0.336333
P05784	KRT18	0.178759	0.134847	0.142594	3.87755	5.14026	4.86099	0.406695	-3.11166	0.00186038	0.0129173	0.0805929	-0.3844	0.700682	0.845796
P55284	CDH5	0.60497	0.456239	0.408186	1.14575	1.51926	1.69812	0.407076	-2.62292	0.00871797	0.0413608	-0.160563	1.04904	0.294162	0.529043
Q9R0X4	ACOT9	0.0854659	0.064449	0.061831	8.11022	10.755	11.2104	0.40719	-2.0499	0.0403738	0.128671	-0.0598284	1.65993	0.0969282	0.263118
Q8VCH8	UBXN4	0.454479	0.34255	0.259281	1.52515	2.02349	2.67334	0.407898	-1.3255	0.185005	0.365764	-0.401796	1.24538	0.212993	0.434288
Q9D1P4	CHORDC1	0.276194	0.208155	0.236242	2.50964	3.32996	2.93406	0.408023	-1.4533	0.14614	0.311197	0.182607	-0.747618	0.45469	0.676563
Q61655	DDX19A	0.288093	0.217052	0.195314	2.40599	3.19346	3.54889	0.408494	-1.28245	0.199685	0.385787	-0.152247	0.632782	0.526876	0.732326
Q60675	LAMA2	0.0437128	0.0329184	0.0338199	15.8569	21.0565	20.4952	0.409159	-0.960995	0.336555	0.538183	0.0389766	0.285546	0.775226	0.894636
Q9JLQ0	CD2AP	0.34029	0.256217	0.278216	2.03693	2.70531	2.4914	0.409398	-2.53423	0.0112693	0.0496376	0.118841	-0.909627	0.363019	0.60082
[truncated: 2,163 more rows]

## Sheet: B. Heart
Protein.Group	Genes	Kd_mean_8	Kd_mean_21	Kd_mean_60	Halflife_8	Halflife_21	Halflife_60	Oxy8vs21_Log2FC	Oxy8vs21_tval	Oxy8vs21_pval	Oxy8vs21_FDR	Oxy60vs21_Log2FC	Oxy60vs21_tval	Oxy60vs21_pval	Oxy60vs21_FDR
Q91XI1	DUS3L	0.0406836	0.280391		17.0375	2.47207		-2.78492
E9QAT4	SEC16A	0.0318625	0.149309	0.149396	21.7543	4.64236	4.63966	-2.22837	2.69786	0.00697875	0.0660324	0.000842077	-0.0016131	0.998713	1
Q9D0F3	LMAN1	0.0398011	0.148203		17.4153	4.67703		-1.89669	1.86596	0.0620469	0.269593
Q9Z1Y4	TRIP6	0.0430773	0.149701		16.0908	4.63022		-1.79708	1.50148	0.133232	0.413906
Q8CC36	CDNF	0.0544935	0.161181		12.7198	4.30043		-1.56452	5.11525	3.13319e-07	1.76978e-05
Q02819	NUCB1	0.0859997	0.252021	0.196345	8.05988	2.75036	3.53024	-1.55114	9.21375	3.14919e-20	7.33761e-18	-0.360148	2.97879	0.0028939	0.0568545
Q925I1	ATAD3	0.0331171	0.0924511	0.0277699	20.9302	7.49745	24.9604	-1.48111	5.02598	5.00877e-07	2.59343e-05	-1.73517	5.4361	5.44607e-08	1.25337e-05
P29699	AHSG	0.152706	0.395051	0.299251	4.53909	1.75458	2.31627	-1.37128	3.60838	0.000308112	0.00645304	-0.400682	1.22743	0.21966	0.635886
Q9ESD7	DYSF	0.0174379	0.0419765	0.0246585	39.7494	16.5127	28.1098	-1.26736	1.93617	0.0528472	0.246365	-0.767496	1.4875	0.136882	0.518865
Q61646	HP	0.308732	0.713067	0.471126	2.24514	0.972064	1.47126	-1.20768	4.09344	4.25019e-05	0.00139938	-0.597925	3.44174	0.00057799	0.0160542
Q8K370	ACAD10	0.0158013	0.0347896	0.0269257	43.8665	19.924	25.7429	-1.13861	3.10667	0.00189207	0.0255567	-0.36967	1.51958	0.128617	0.500416
Q6ZWX6	EIF2S1	0.130917	0.281823	0.0985561	5.29454	2.45951	7.03302	-1.10613	3.12579	0.00177325	0.024484	-1.51577	3.61465	0.000300752	0.010094
Q6PHZ2	CAMK2D	0.0760041	0.16291	0.0909421	9.11986	4.25479	7.62185	-1.09992	1.62421	0.104332	0.362149	-0.841053	1.51637	0.129425	0.500416
P24270	CAT	0.0697622	0.148959	0.142618	9.93586	4.65329	4.86018	-1.09439	9.68777	3.39859e-22	1.05583e-19	-0.0627588	0.0179748	0.985659	0.999303
Q61029	TMPO	0.0719385		0.0690833	9.63528		10.0335	-1.08655	0.0613882	0.95105	0.98871	-1.14498
Q61033	TMPO	0.170668	0.152773		4.06137	4.5371		-1.08655
Q8BSY0	ASPH	0.0432763	0.0896758	0.0918399	16.0168	7.72948	7.54735	-1.05114	3.44042	0.000580802	0.0103472	0.0344021	0.00860411	0.993135	0.999803
Q9CR57	RPL14	0.0729698	0.149271	0.0667521	9.4991	4.64354	10.3839	-1.03257	1.4583	0.144759	0.43451	-1.16105	2.17665	0.0295064	0.235321
Q3THK7	GMPS	0.0656043	0.129688		10.5656	5.34471		-0.983187	1.44553	0.148308	0.441607
Q4ACU6	SHANK3	0.187386	0.36999	0.0898163	3.69903	1.87342	7.71739	-0.981472				-2.04244
Q922Q1	MTARC2	0.0335386	0.0645595		20.6671	10.7366		-0.944804	2.08747	0.0368455	0.195114
P08607	C4BPA	0.163973	0.312986	0.180808	4.2272	2.21463	3.83362	-0.932639	1.73329	0.083044	0.316029	-0.791642	2.02593	0.0427722	0.302219
Q91Z83	MYH7	0.0373666	0.0695348		18.5499	9.96836		-0.895987	1.17728	0.239085	0.560552
Q9D2G2	DLST	0.0308771	0.0569556	0.0370595	22.4485	12.17	18.7036	-0.883298	4.32922	1.49637e-05	0.000569232	-0.619994	3.02445	0.00249083	0.050794
P02088	HBB-B1	0.0246989	0.044645	0.043375	28.0639	15.5257	15.9803	-0.854055	6.20308	5.53687e-10	5.2429e-08	-0.0416349	0.288647	0.772852	0.952612
P48193	EPB41	0.0472146	0.085062	0.097069	14.6808	8.14873	7.14077	-0.849281	1.58404	0.113185	0.379454	0.190496	-0.369818	0.711518	0.926254
Q6ZWV3	RPL10	0.0782947	0.140837		8.85305	4.92163		-0.847039	2.77206	0.0055703	0.0570466
P60843	EIF4A1	0.0843192	0.150682		8.22051	4.60006		-0.837576
Q65CL1	CTNNA3	0.0691618	0.121605	0.0905602	10.0221	5.69999	7.65399	-0.814154	4.29004	1.7864e-05	0.000652911	-0.425253	2.3437	0.0190935	0.184189
O08795	PRKCSH	0.153705	0.269408	0.134138	4.50958	2.57285	5.1674	-0.809627	1.74375	0.0812024	0.312042	-1.00607	2.01066	0.0443617	0.304113
P56873	ZNRD2	0.252878	0.438194		2.74103	1.58183		-0.793127	1.189	0.234439	0.555973
Q9CR95	NECAP1	0.0778077	0.134211	0.0902563	8.90846	5.16462	7.67976	-0.786515	1.17462	0.240145	0.560552	-0.5724	0.972081	0.33101	0.734654
Q8BH97	RCN3	0.136585	0.234195	0.190758	5.07485	2.9597	3.63365	-0.777915				-0.29597
Q6PDL0	DYNC1LI2	0.108323	0.185594	0.116886	6.3989	3.73475	5.9301	-0.776813	2.15425	0.0312208	0.175288	-0.667045	1.9478	0.0514392	0.324767
Q8K1R7	NEK9	0.145064	0.248373		4.77823	2.79075		-0.775821	1.46072	0.144092	0.433205
P70398	USP9X	0.128923	0.220434		5.37645	3.14446		-0.773842
Q64337	SQSTM1	0.542218	0.923342	0.868405	1.27836	0.750694	0.798184	-0.767992	2.39576	0.0165859	0.118663	-0.0884963	0.579926	0.561964	0.868833
P41105	RPL28	0.0486425	0.0814679		14.2498	8.50823		-0.744013	2.12331	0.033728	0.183291
Q9CPS6	HINT3	0.0410734	0.0687591		16.8758	10.0808		-0.743349	1.37525	0.169053	0.469895
O35678	MGLL	0.0601797	0.100391		11.518	6.90448		-0.738281	0.796322	0.425845	0.734977
P46414	CDKN1B	0.479978	0.795055	0.346919	1.44412	0.871823	1.99801	-0.728085	2.35706	0.0184204	0.128598	-1.19646	4.84231	1.28337e-06	0.000124199
Q9ERD7	TUBB3	0.0281607	0.0466388		24.614	14.862		-0.727849	1.31807	0.18748	0.494989
P01942	HBA	0.0288947	0.0478275	0.06001	23.9887	14.4926	11.5505	-0.727033	2.59717	0.0093995	0.0834317	0.327364	-1.74081	0.0817163	0.41588
Q9JJC6	RILPL1	0.283548	0.46604	0.29663	2.44455	1.48731	2.33674	-0.716861	2.4917	0.0127134	0.101273	-0.651787	2.53926	0.0111087	0.135068
O55042	SNCA	0.0394788	0.0648097	0.0305575	17.5575	10.6951	22.6834	-0.715132	3.49736	0.000469881	0.00888117	-1.08468	0.750088	0.453202	0.811624
Q9DB73	CYB5R1	0.0239505	0.0389044		28.9409	17.8167		-0.699881	0.974315	0.3299	0.650709
Q9D187	CIAO2B	0.231342	0.375406	0.176033	2.9962	1.84639	3.9376	-0.698421	1.16035	0.245907	0.567491	-1.0926	1.29723	0.194553	0.607414
Q9R1P4	PSMA1	0.072012	0.116808	0.0939908	9.62543	5.9341	7.37463	-0.697823	3.45866	0.000542863	0.0101072	-0.313542	1.03538	0.30049	0.701553
P17426	AP2A1	0.072144	0.116999		9.60783	5.9244		-0.697541	0.639518	0.522486	0.795073
Q8C1M2	ZNF428	0.188251	0.30336	0.326323	3.68204	2.2849	2.12411	-0.688376	1.89461	0.0581443	0.260088	0.105271	-0.31585	0.752116	0.94366
Q6PD31	TRAK1	0.165808	0.265799	0.208271	4.18041	2.60779	3.3281	-0.680818	1.97003	0.0488354	0.237478	-0.351873	1.50459	0.132428	0.510388
Q99LI2	CLCC1	0.0890703	0.141876	0.106806	7.78202	4.88558	6.48977	-0.671616	2.06593	0.0388352	0.20164	-0.409639	1.20281	0.229049	0.644943
Q8R5J9	ARL6IP5	0.0547507	0.086739		12.6601	7.99118		-0.663803	2.07204	0.038262	0.199777
Q61301	CTNNA2	0.112631	0.177069	0.174985	6.15415	3.91457	3.96118	-0.652707	1.34362	0.17907	0.483749	-0.0170758	0.0385476	0.969251	0.999303
Q9Z204	HNRNPC	0.130421	0.204816	0.179865	5.31469	3.38424	3.8537	-0.651154	5.77766	7.57478e-09	5.64775e-07	-0.187412	1.73404	0.0829118	0.41814
P13634	CA1	0.0221678	0.0348099		31.2682	19.9124		-0.651033	2.2565	0.0240393	0.154514
Q99KQ4	NAMPT	0.0673175	0.105428	0.0930633	10.2967	6.57461	7.44812	-0.647202	6.34508	2.22313e-10	2.4376e-08	-0.179972	2.38422	0.0171153	0.171532
Q9D824	FIP1L1	0.255635	0.395134	0.515164	2.71147	1.75421	1.34549	-0.628258				0.382688
P06537	NR3C1	0.401514	0.620372	0.409299	1.72634	1.11731	1.6935	-0.627686	1.74286	0.0813585	0.312042	-0.59998	1.68086	0.0927899	0.435202
Q91V41	RAB14	0.127927	0.197297	0.161289	5.41828	3.51321	4.29754	-0.625044	3.25319	0.00114119	0.0171546	-0.290719	1.87927	0.0602078	0.347651
Q3V009	TMED1	0.123325	0.188323	0.106194	5.62049	3.68063	6.5272	-0.610742	1.82315	0.0682799	0.284093	-0.826512	2.71412	0.00664517	0.095391
P61255	RPL26	0.0393949	0.0601429	0.0618535	17.5949	11.525	11.2063	-0.610387	3.56333	0.000366182	0.00741917	0.0404598	-0.186945	0.851704	0.971208
P46938	YAP1	0.227766	0.346783	0.311693	3.04324	1.99879	2.22382	-0.60648	1.75141	0.079876	0.310185	-0.153911	0.414632	0.678411	0.907437
Q9D8Y1	TMEM126A	0.0227526	0.0345415		30.4646	20.0671		-0.602303	1.81238	0.0699278	0.288067
P00920	CA2	0.0256892	0.0388688	0.0396933	26.982	17.833	17.4626	-0.597447				0.0302852
Q6P542	ABCF1	0.0247395	0.037427	0.0271645	28.0178	18.52	25.5167	-0.597264	1.13945	0.254515	0.57505	-0.462358	0.873084	0.382618	0.777297
Q8R016	BLMH	0.0584047	0.0872164	0.0880687	11.868	7.94745	7.87053	-0.578513	2.1279	0.0333451	0.182274	0.0140307	-0.056531	0.954919	0.995651
Q8BFY9	TNPO1	0.119004	0.177576		5.82458	3.90338		-0.577431	1.14918	0.250483	0.571478
Q9CYT6	CAP2	0.157557	0.234798	0.147262	4.39933	2.9521	4.70691	-0.575542	2.45384	0.0141338	0.109317	-0.673037	2.90662	0.00365362	0.0684417
Q8BJW6	EIF2A	0.115066	0.171155	0.169024	6.02393	4.04981	4.10088	-0.572849	1.16393	0.244453	0.567491	-0.018079	0.0296074	0.97638	0.999303
Q6NZB0	DNAJC8	0.198184	0.290989	0.176063	3.4975	2.38204	3.93694	-0.554126	2.27941	0.0226425	0.147572	-0.724875	2.69429	0.00705383	0.098815
Q60854	SERPINB6	0.033318	0.0488111	0.0384347	20.804	14.2006	18.0344	-0.550908	1.99111	0.0464688	0.229148	-0.344799	1.19561	0.231849	0.644943
Q3UQN2	FCHO2	0.132108	0.192071	0.216252	5.24684	3.60881	3.20527	-0.539928				0.171075
Q9QZ88	VPS29	0.046504	0.0676083	0.0747301	14.9051	10.2524	9.27534	-0.539845	2.32978	0.0198176	0.135809	0.144489	-0.516791	0.605302	0.880907
P26443	GLUD1	0.0223011	0.0323929	0.0183954	31.0814	21.3981	37.6805	-0.538565	2.13436	0.0328133	0.180425	-0.816332	2.36752	0.0179079	0.175912
P63248	PKIA	0.226508	0.328095	0.401319	3.06014	2.11264	1.72717	-0.534549	1.43799	0.150438	0.445004	0.290636	-0.813348	0.416019	0.802656
Q3U1J4	DDB1	0.157975	0.228823		4.3877	3.02919		-0.534535	0.58926	0.555687	0.816491
Q9Z315	SART1	0.289341	0.418262	0.251481	2.39561	1.65721	2.75626	-0.531637	1.81759	0.0691273	0.285706	-0.73396	1.75054	0.0800257	0.412902
Q9DBH5	LMAN2	0.108932	0.157378		6.3631	4.40436		-0.530799	1.28621	0.198369	0.509383
Q9QYE6	GOLGA5	0.142109	0.205309		4.87757	3.37612		-0.530793	0.508287	0.611252	0.856028
Q8VC52	RBPMS2	0.293606	0.42278		2.36081	1.6395		-0.526026	1.41022	0.158475	0.459805
Q8BFR6	ZFAND1	0.134836	0.1941		5.14068	3.57108		-0.525598	1.38627	0.165664	0.469298
Q9CX56	PSMD8	0.0894266	0.128472		7.75102	5.39534		-0.522673	0.995066	0.319704	0.642682
P80318	CCT3	0.0800648	0.115021	0.089891	8.65733	6.02626	7.71098	-0.522658	1.54133	0.123236	0.399499	-0.35565	0.940285	0.347071	0.747502
P35293	RAB18	0.122787	0.175481	0.100553	5.6451	3.94999	6.89336	-0.51515	1.66922	0.095073	0.339448	-0.803358	2.63414	0.00843502	0.11324
Q8BWW4	LARP4	0.417366	0.594373		1.66077	1.16618		-0.510056
Q8K0E8	FGB	0.250875	0.355438	0.297941	2.76292	1.95012	2.32646	-0.502628	5.24551	1.55849e-07	9.37102e-06	-0.254571	2.33372	0.0196102	0.186935
P14211	CALR	0.0936843	0.132571	0.088845	7.39875	5.22852	7.80175	-0.50088	2.23145	0.0256514	0.158851	-0.577397	3.0521	0.00227247	0.0487941
Q9JKF1	IQGAP1	0.111677	0.158018	0.133224	6.20671	4.3865	5.20289	-0.50076	0.698427	0.48491	0.776105	-0.246243	0.497789	0.618633	0.883527
P26883	FKBP1A	0.0476394	0.0673705	0.0546871	14.5499	10.2886	12.6748	-0.499963	4.70486	2.54045e-06	0.000112748	-0.300917	2.71185	0.00669099	0.095391
Q8BP67	RPL24	0.0699917	0.0989137	0.0502139	9.90328	7.0076	13.8039	-0.498987	1.35943	0.174011	0.477696	-0.978083	2.74063	0.00613208	0.090631
O70139	PKIG	0.213146	0.301185	0.247858	3.25198	2.3014	2.79655	-0.498809	1.8089	0.0704659	0.288678	-0.281135	1.03435	0.300975	0.701553
P45377	AKR1B8	0.0304152	0.0427575		22.7895	16.2111		-0.491385	0.790443	0.429269	0.735678
Q3V3R4	ITGA1	0.126833	0.177442	0.0707099	5.46502	3.90632	9.80268	-0.484415				-1.32737
Q3TVI8	PBXIP1	0.220273	0.308149	0.31993	3.14676	2.24939	2.16656	-0.484334	1.48355	0.137929	0.42281	0.0541253	-0.142515	0.886673	0.979719
Q811I0	ATPAF1	0.0605114	0.0846442	0.068256	11.4548	8.18895	10.1551	-0.484205	1.14373	0.252735	0.574001	-0.310455	0.693421	0.488045	0.824138
Q8R123	FLAD1	0.035551	0.0497216	0.0590387	19.4973	13.9406	11.7406	-0.483983	1.25817	0.208331	0.523752	0.247788	-0.888634	0.3742	0.774854
Q9JII6	AKR1A1	0.0401309	0.0558979	0.0505768	17.2721	12.4002	13.7048	-0.47808	1.512	0.130534	0.411005	-0.144317	0.117935	0.906119	0.992358
Q91VR5	DDX1	0.0772459	0.107471	0.0813893	8.97325	6.44961	8.51644	-0.47642	1.99943	0.0455616	0.226963	-0.401039	1.9695	0.0488953	0.321785
Q3THS6	MAT2A	0.222071	0.308384	0.289067	3.12128	2.24768	2.39788	-0.473703	1.36653	0.171773	0.473647	-0.0933212	0.32456	0.745514	0.941241
P70399	TP53BP1	0.204105	0.281737		3.39604	2.46026		-0.46504
P42225	STAT1	0.228007	0.314406	0.149477	3.04003	2.20462	4.63714	-0.463552	1.3701	0.170656	0.471962	-1.0727	3.05538	0.00224773	0.0487941
Q8BMJ3	EIF1AX	0.162637	0.223721	0.158063	4.26193	3.09827	4.38526	-0.460045	1.33873	0.180658	0.486628	-0.5012	1.64387	0.100204	0.448412
Q76LL6	FHOD3	0.024949	0.0342665	0.221507	27.7826	20.2281	3.12924	-0.457821	0.81295	0.416247	0.72605	2.69248	-5.01632	5.26712e-07	7.11608e-05
Q9R1P0	PSMA4	0.0504112	0.0691911	0.0608719	13.7499	10.0179	11.387	-0.456843	1.14197	0.253464	0.574068	-0.18481	0.482436	0.629496	0.890297
Q9ERS2	NDUFA13	0.0215019	0.0293959	0.0214499	32.2365	23.5797	32.3146	-0.45115	2.44789	0.0143696	0.109946	-0.454641	2.14997	0.0315575	0.243249
Q61599	ARHGDIB	0.092079	0.125731	0.12809	7.52774	5.51294	5.4114	-0.449395	1.18593	0.235651	0.557429	0.0268204	0.456585	0.647969	0.903791
Q8CH25	SLTM	0.169651	0.231563	0.127675	4.08573	2.99334	5.42899	-0.448841	1.19907	0.2305	0.552679	-0.85893	2.28333	0.0224107	0.203231
Q61735	CD47	0.0528116	0.0720671		13.1249	9.61808		-0.448487	0.905774	0.365056	0.688729
Q811U4	MFN1	0.25698	0.350005	0.253315	2.69728	1.98039	2.7363	-0.445716	1.3578	0.174528	0.478413	-0.466441	0.744551	0.456543	0.813597
Q8VH51	RBM39	0.254247	0.345737	0.252824	2.72627	2.00484	2.74162	-0.443441	2.0368	0.0416696	0.212801	-0.451542	2.55911	0.010494	0.131054
P62862	FAU	0.100608	0.136635	0.105435	6.88958	5.07297	6.57418	-0.441587	2.08812	0.0367875	0.195114	-0.373981	1.19441	0.232317	0.644943
Q01853	VCP	0.096996	0.131576	0.123452	7.14614	5.26805	5.6147	-0.439895	9.10831	8.36787e-20	1.73308e-17	-0.0919397	1.92668	0.0540194	0.329274
P60335	PCBP1	0.155296	0.210341	0.197156	4.46339	3.29535	3.51573	-0.437709	6.04272	1.51533e-09	1.31113e-07	-0.0933933	0.863897	0.387644	0.778672
P35980	RPL18	0.0484365	0.0655614	0.0806799	14.3104	10.5725	8.59133	-0.436751	0.73304	0.463534	0.759649	0.299362	-0.845389	0.397894	0.787674
Q60739	BAG1	0.0900358	0.121736	0.0887913	7.69857	5.69386	7.80648	-0.435184	1.17768	0.238926	0.560552	-0.455265	1.06606	0.286395	0.69171
P62320	SNRPD3	0.0697278	0.0941241	0.0710077	9.94076	7.36418	9.76157	-0.43283	2.16304	0.0305384	0.173636	-0.406589	2.25077	0.0244002	0.209089
Q8BUK6	HOOK3	0.111693	0.150342	0.119919	6.20583	4.61047	5.78014	-0.42871	1.28825	0.197659	0.509383	-0.32619	1.04428	0.296354	0.700357
Q922D8	MTHFD1	0.0788082	0.105829		8.79536	6.54966		-0.425323	0.948821	0.342712	0.664739
Q8BXN7	PPM1K	0.240558	0.322514		2.88142	2.1492		-0.422978	0.763538	0.445142	0.744834
Q8K021	SCAMP1	0.121272	0.162537	0.154994	5.71564	4.26454	4.47208	-0.422524	0.891791	0.372505	0.693655	-0.0685567	0.0995617	0.920692	0.995262
Q3TAS6	EMC10	0.200469	0.268021		3.45762	2.58616		-0.418966	0.873694	0.382285	0.702049
Q8BGC4	PTGR3	0.0159226	0.0212791		43.5322	32.5741		-0.418358
P46412	GPX3	0.233649	0.312237	0.170759	2.96662	2.21994	4.05922	-0.418299	1.12779	0.259408	0.582574	-0.870682	3.55754	0.000374349	0.0115976
Q8C052	MAP1S	0.117678	0.156811		5.89021	4.42027		-0.414185	0.653493	0.513439	0.793908
P11352	GPX1	0.0290567	0.0386469	0.0403791	23.855	17.9354	17.166	-0.411482	2.48726	0.0128733	0.101752	0.063257	-0.700553	0.483582	0.822674
P34022	RANBP1	0.0739971	0.0983924	0.112993	9.36722	7.04472	6.13442	-0.411079	2.77703	0.00548583	0.0567085	0.199616	-0.900271	0.367976	0.766894
D3Z1D3	CEFIP	0.361238	0.479569	0.376003	1.91881	1.44535	1.84346	-0.408789	2.05831	0.0395605	0.203704	-0.350997	2.45534	0.0140752	0.155631
O88487	DYNC1I2	0.0870193	0.115489	0.0762814	7.96544	6.00187	9.08671	-0.408342	1.45122	0.146719	0.438276	-0.598346	1.9292	0.0537058	0.329274
Q7TQH0	ATXN2L	0.162087	0.215091	0.164688	4.27638	3.22257	4.20885	-0.408178	1.43648	0.150865	0.445004	-0.385214	1.19418	0.232408	0.644943
Q8VI36	PXN	0.119816	0.158623	0.120847	5.78509	4.36979	5.73577	-0.404775	1.37738	0.168393	0.469895	-0.392422	0.773816	0.43904	0.807232
Q9JJZ2	TUBA8	0.0441331	0.0584046	0.0671979	15.7058	11.868	10.315	-0.404222	1.07677	0.281581	0.611059	0.202333	0.233878	0.81508	0.9617
Q8K1J6	TRNT1	0.0743772	0.0983928	0.075648	9.31935	7.04469	9.16279	-0.403692	1.6893	0.0911626	0.329525	-0.37925	1.35488	0.175456	0.574332
Q6NSR8	NPEPL1	0.0661115	0.0871319	0.120818	10.4845	7.95514	5.73714	-0.3983	0.27373	0.784292	0.931438	0.471557	-0.838005	0.402028	0.793328
P97797	SIRPA	0.424191	0.556883	0.352722	1.63405	1.24469	1.96514	-0.392661	0.800366	0.423499	0.732283	-0.658845	1.46942	0.141719	0.526313
Q61081	CDC37	0.180533	0.236891	0.178864	3.83945	2.92602	3.87527	-0.391962	1.47879	0.139198	0.423962	-0.405359	1.65011	0.0989204	0.447287
Q9R0L6	PCM1	0.203368	0.266623	0.265568	3.40834	2.59973	2.61005	-0.390706	1.85096	0.0641755	0.274154	-0.00571705	-0.0594245	0.952614	0.995651
Q8BMJ2	LARS1	0.116962	0.152621	0.153545	5.92626	4.54163	4.51431	-0.383911	0.840627	0.400557	0.713446	0.00870691	-0.0225178	0.982035	0.999303
Q9CWJ9	ATIC	0.043617	0.0568875	0.0560693	15.8917	12.1845	12.3623	-0.383223	1.39935	0.161708	0.461642	-0.0209005	0.0689582	0.945023	0.995651
P54823	DDX6	0.338298	0.441056	0.415436	2.04893	1.57156	1.66848	-0.382669	1.67963	0.0930289	0.333473	-0.0863379	0.415391	0.677856	0.907437
Q91YJ5	MTIF2	0.0562107	0.073281	0.0591873	12.3312	9.45876	11.7111	-0.382595	1.3993	0.161723	0.461642	-0.308151	1.27035	0.20396	0.625866
Q61738	ITGA7	0.0511623	0.0666629	0.0798286	13.548	10.3978	8.68294	-0.381802	2.36895	0.0178386	0.125951	0.260023	-1.46917	0.141788	0.526313
Q9JHJ8	ICOSLG	0.341087	0.444197		2.03217	1.56045		-0.38106	0.616634	0.537476	0.807948
Q8VDJ3	HDLBP	0.242504	0.31565	0.246869	2.85829	2.19594	2.80775	-0.380315	1.19711	0.231263	0.552679	-0.354578	1.00753	0.31368	0.71781
P70414	SLC8A1	0.0704932	0.0915228		9.83282	7.57349		-0.376647	1.21697	0.223615	0.541324
Q60737	CSNK2A1	0.191228	0.247906	0.193202	3.62471	2.79601	3.58768	-0.374497	0.817315	0.413748	0.724157	-0.359682	0.668761	0.503648	0.831038
Q9JLZ3	AUH	0.0293477	0.0380031	0.0275127	23.6185	18.2392	25.1937	-0.372871	1.78179	0.0747833	0.29722	-0.466021	2.38173	0.0172315	0.171532
Q9Z2W0	DNPEP	0.0550265	0.0711001	0.0696188	12.5966	9.74889	9.95633	-0.369726	2.80994	0.004955	0.0527779	-0.0303754	0.282848	0.777293	0.952983
P01901	H2-K1	0.282073	0.364349	0.404634	2.45733	1.90243	1.71302	-0.369249	0.772653	0.439728	0.741096	0.151297	-0.441932	0.658538	0.906268
P50247	AHCY	0.0217492	0.0280531	0.0315842	31.87	24.7084	21.946	-0.367197	1.24451	0.213311	0.529265	0.171043	-0.756285	0.449478	0.811624
O54786	DFFA	0.115265	0.148628	0.119073	6.01353	4.66363	5.82117	-0.366757	0.630612	0.528294	0.801736	-0.319856	0.75622	0.449517	0.811624
Q9CXX9	CUEDC2	0.568094	0.731786	0.515779	1.22013	0.9472	1.34388	-0.365291	0.751873	0.452128	0.750266	-0.504668	1.06013	0.289083	0.693568
Q9CVB6	ARPC2	0.0542965	0.0698528		12.766	9.92297		-0.363458	0.75205	0.452021	0.750266
Q8BLF1	NCEH1	0.0664641	0.085492		10.4289	8.10774		-0.363213	1.07478	0.282474	0.611059
Q9R0A0	PEX14	0.168392	0.215994	0.115723	4.11628	3.20911	5.98973	-0.359168	1.11823	0.263471	0.58675	-0.900319	3.83031	0.00012798	0.00549713
Q69ZW3	EHBP1	0.0459818	0.0589095	0.0473802	15.0744	11.7663	14.6295	-0.357438	1.48765	0.136844	0.420226	-0.314217	1.31743	0.187693	0.597576
Q9Z266	SNAPIN	0.0744567	0.0953305	0.0922465	9.30941	7.27099	7.51408	-0.356537	1.30089	0.193295	0.503216	-0.0474437	0.1362	0.891664	0.981586
Q6PDH0	PHLDB1	0.215495	0.275793	0.231222	3.21654	2.51329	2.99776	-0.355932	0.761819	0.446168	0.745213	-0.254306	0.609391	0.542265	0.860374
Q61598	GDI2	0.0583931	0.0747107	0.0667558	11.8704	9.27774	10.3833	-0.355518	3.1145	0.00184258	0.0252542	-0.162423	1.92226	0.0545724	0.329274
P26516	PSMD7	0.0782936	0.0999865	0.0971367	8.85317	6.9324	7.13579	-0.352839	1.51653	0.129386	0.410861	-0.0417175	-0.0469323	0.962567	0.997874
P00329	ADH1	0.0371848	0.0474668	0.0396913	18.6406	14.6028	17.4635	-0.352205	0.787789	0.43082	0.736067	-0.258096	0.26709	0.7894	0.956183
P62270	RPS18	0.0573868	0.0732172	0.0708845	12.0785	9.467	9.77854	-0.351464	1.95549	0.0505252	0.242624	-0.0467123	0.582646	0.560132	0.867739
Q8R307	VPS18	0.0193083	0.0246058		35.8989	28.17		-0.34978	0.987584	0.323357	0.646248
Q62426	CSTB	0.0507045	0.0644976	0.0597029	13.6703	10.7469	11.6099	-0.347131	2.42338	0.0153767	0.113739	-0.111445	0.680905	0.495932	0.825889
Q9JMA1	USP14	0.0921589	0.117219	0.0899739	7.52121	5.91325	7.70387	-0.347014	2.26659	0.0234154	0.15155	-0.381633	1.82845	0.0674819	0.371359
Q91ZX7	LRP1	0.42938	0.546124	0.405485	1.6143	1.26921	1.70943	-0.346975	0.90308	0.366483	0.689585	-0.429581	1.68093	0.0927758	0.435202
Q62448	EIF4G2	0.324562	0.41202	0.284887	2.13564	1.68231	2.43306	-0.344222	2.20366	0.0275485	0.166722	-0.532326	3.37001	0.000751653	0.0195309
Q8R1V4	TMED4	0.0772975	0.0980498		8.96727	7.06934		-0.343093	0.860211	0.389673	0.710896
Q8VHK1	CASKIN2	0.235797	0.298411	0.186686	2.9396	2.32279	3.7129	-0.33976	1.83899	0.0659161	0.277774	-0.676687	2.76195	0.00574573	0.0873243
P98156	VLDLR	0.231295	0.291899	0.270887	2.99681	2.37462	2.5588	-0.335735	1.22666	0.219951	0.535933	-0.107774	0.475634	0.634335	0.891824
Q9Z2U1	PSMA5	0.0831649	0.104893		8.33461	6.60812		-0.334875
Q7TSC1	PRRC2A	0.189138	0.238286	0.168842	3.66478	2.90888	4.10531	-0.333259	1.66071	0.0967723	0.34335	-0.497025	2.38136	0.0172491	0.171532
Q9QUR6	PREP	0.0542759	0.0683715		12.7708	10.138		-0.333083	3.37542	0.000737044	0.0125278
Q6ZWN5	RPS9	0.0699523	0.0878268	0.0823152	9.90885	7.89221	8.42065	-0.328289	3.66062	0.00025161	0.00565061	-0.0935024	1.15186	0.249378	0.657853
Q9D1L0	CHCHD2	0.449474	0.563152	0.395495	1.54213	1.23084	1.75261	-0.325284	1.81186	0.0700078	0.288067	-0.509863	2.79334	0.00521664	0.0825251
O70622	RTN2	0.037095	0.0464377	0.0444222	18.6857	14.9264	15.6036	-0.324071	1.63578	0.101886	0.356685	-0.0640139	0.333957	0.738412	0.935852
Q8VEJ9	VPS4A	0.255701	0.320034	0.190242	2.71077	2.16585	3.6435	-0.323766	1.47329	0.140672	0.426361	-0.750387	2.82587	0.00471518	0.0791266
Q8BP92	RCN2	0.131613	0.164653	0.163848	5.26657	4.20973	4.23043	-0.323136	0.356867	0.721191	0.909298	-0.00707731	-0.0228552	0.981766	0.999303
P62257	UBE2H	0.339726	0.424532		2.04031	1.63273		-0.321502
Q9CPP6	NDUFA5	0.0299808	0.0374319	0.0314775	23.1197	18.5176	22.0204	-0.320231	1.90749	0.0564569	0.254808	-0.249947	1.02786	0.304015	0.703735
Q8K0L9	ZBTB20	0.322752	0.402538		2.14761	1.72194		-0.318699
Q8BYL4	YARS2	0.0531003	0.0660258	0.0506911	13.0535	10.4981	13.6739	-0.31431				-0.381298
Q8CGC7	EPRS1	0.0864955	0.107446	0.127027	8.01368	6.4511	5.4567	-0.312918	2.58447	0.00975274	0.0849491	0.241518	-1.39885	0.161858	0.559557
Q9EPJ9	ARFGAP1	0.133921	0.16631	0.13977	5.17581	4.16779	4.95922	-0.312501	0.964619	0.334735	0.655406	-0.250829	0.958557	0.337782	0.741371
Q9CXT8	PMPCB	0.15263	0.18913	0.152103	4.54137	3.66492	4.5571	-0.309344	0.60901	0.542518	0.810778	-0.314334	0.468391	0.639505	0.896739
Q9Z1Q9	VARS1	0.062164	0.0769886		11.1503	9.00324		-0.308566	0.927492	0.353671	0.676146
Q60865	CAPRIN1	0.279672	0.346025	0.236821	2.47843	2.00317	2.92689	-0.307142	2.11623	0.0343254	0.185996	-0.547081	2.75248	0.00591463	0.0882265
P55284	CDH5	0.310443	0.383945	0.320731	2.23277	1.80533	2.16115	-0.306571				-0.259535
Q3TCJ1	ABRAXAS2	0.158648	0.195676		4.36909	3.54233		-0.302634	0.755445	0.449982	0.749823
Q99KX1	MLF2	0.240173	0.296051		2.88603	2.34131		-0.301773
Q8JZX4	RBM17	0.23174	0.285618		2.99105	2.42683		-0.301577	0.676266	0.498872	0.784576
Q8VE97	SRSF4	0.0830951	0.102169		8.34161	6.78435		-0.298117	0.447366	0.654611	0.881204
Q8QZR5	GPT	0.0608364	0.074783		11.3936	9.26878		-0.297775	1.00747	0.313709	0.637502
O88271	CFDP1	0.350075	0.429578	0.28434	1.97999	1.61355	2.43774	-0.295256	1.46585	0.14269	0.430378	-0.595305	2.85969	0.00424051	0.073479
P15626	GSTM2	0.0342184	0.041977	0.0349585	20.2565	16.5125	19.8277	-0.294825	1.17594	0.239618	0.560552	-0.263956	1.15253	0.249102	0.657853
Q60714	SLC27A1	0.0914543	0.112158	0.0797046	7.57917	6.18012	8.69646	-0.294404	1.40886	0.158877	0.459805	-0.492792	1.93636	0.0528235	0.329274
Q8BML9	QARS1	0.0943839	0.115377	0.109764	7.34391	6.00767	6.31486	-0.289744	1.01296	0.311082	0.634663	-0.0719452	0.191216	0.848357	0.970402
Q9EQI8	MRPL46	0.0281213	0.0343741	0.125678	24.6484	20.1648	5.51528	-0.289656	0.714292	0.475046	0.767742	1.87033	-1.68277	0.0924199	0.435202
Q9D1G1	RAB1B	0.109841	0.13416	0.0949132	6.31048	5.16657	7.30296	-0.288544	2.48699	0.0128828	0.101752	-0.499274	2.38229	0.0172051	0.171532
Q62351	TFRC	0.127928	0.156054	0.119999	5.41825	4.44173	5.77629	-0.286707	0.690386	0.489952	0.777913	-0.379023	0.819782	0.412341	0.801304
P08032	SPTA1	0.0319239	0.0389088	0.0530938	21.7125	17.8147	13.0551	-0.28546				0.448448
P60122	RUVBL1	0.133298	0.162379	0.1883	5.19997	4.26871	3.68108	-0.284703	0.67959	0.496764	0.783392	0.213672	-0.166834	0.8675	0.971208
Q8R2Q4	GFM2	0.0696885	0.0848678	0.0706705	9.94636	8.16737	9.80816	-0.284296	0.691702	0.489124	0.777261	-0.26411	0.407624	0.68355	0.910081
Q8R326	PSPC1	0.101717	0.12373	0.0839951	6.81445	5.60211	8.25224	-0.282626	0.811346	0.417167	0.72605	-0.558814	1.07437	0.282655	0.687851
Q62433	NDRG1	0.168659	0.205041	0.113314	4.10975	3.38053	6.11707	-0.281801	0.887057	0.375048	0.695612	-0.855593	2.94159	0.0032653	0.0633782
Q9CS72	FILIP1	0.306784	0.372249	0.277288	2.2594	1.86205	2.49974	-0.279046	1.70889	0.0874719	0.325444	-0.424884	2.26565	0.0234731	0.205477
Q61335	BCAP31	0.0816452	0.0990495	0.0840218	8.48975	6.99799	8.24961	-0.278781	0.577951	0.563297	0.820943	-0.237386	0.320138	0.748863	0.942515
Q80XQ2	TBC1D5	0.224619	0.272368	0.260803	3.08588	2.54489	2.65774	-0.278077	0.692984	0.48832	0.776645	-0.0625975	0.173209	0.862487	0.971208
Q80VP5	MTRFR	0.0586952	0.0711136		11.8093	9.74704		-0.276884
Q8BK64	AHSA1	0.178335	0.216015	0.189683	3.88677	3.20879	3.65424	-0.276542	1.28536	0.198665	0.509383	-0.187542	0.382883	0.701806	0.919195
Q9CXI5	MANF	0.105203	0.12732	0.10756	6.58867	5.44414	6.44426	-0.275283	1.83832	0.0660159	0.277774	-0.24331	1.51637	0.129425	0.500416
D3YZP9	CCDC6	0.170721	0.206403		4.06011	3.35822		-0.273824	0.46745	0.640178	0.874206
Q9Z1J3	NFS1	0.0422291	0.0510379	0.0522303	16.414	13.581	13.271	-0.273333	1.65684	0.0975509	0.344461	0.0333176	0.359154	0.71948	0.9296
Q8K4L3	SVIL	0.186892	0.225625	0.180357	3.70882	3.07212	3.84319	-0.271724	2.73305	0.00627513	0.0622172	-0.323068	3.38335	0.000716078	0.0189115
Q91VW5	GOLGA4	0.166095	0.200477	0.253582	4.17321	3.45749	2.73343	-0.271433	1.21705	0.223583	0.541324	0.339013	-1.86202	0.0626008	0.355259
P13541	MYH3	0.0478183	0.0576657	0.0598698	14.4954	12.0201	11.5776	-0.270152	2.84647	0.00442068	0.04837	0.0541152	-0.351232	0.725414	0.934128
Q9CXI0	COQ5	0.0443349	0.0533733	0.0418745	15.6344	12.9868	16.553	-0.267677	1.58101	0.113875	0.379719	-0.350047	1.59764	0.110124	0.473091
Q9DCZ4	APOO	0.0278938	0.0335499	0.0255738	24.8495	20.6602	27.1039	-0.266362	1.50243	0.132986	0.413832	-0.391643	1.9647	0.049449	0.321942
O54998	FKBP7	0.152023	0.182807	0.199845	4.55948	3.79169	3.46842	-0.266028	1.52903	0.126256	0.404429	0.128562	-0.650603	0.515303	0.842845
Q501J6	DDX17	0.194612	0.233857	0.127005	3.5617	2.96398	5.45764	-0.26503	0.841689	0.399962	0.713446	-0.880742	2.49937	0.0124414	0.145628
Q921H9	COA7	0.0449471	0.0539496	0.0457374	15.4214	12.8481	15.1549	-0.263382	1.35248	0.176223	0.479602	-0.238236	1.64538	0.0998924	0.448264
Q9QXY6	EHD3	0.0596234	0.0715348	0.0618892	11.6254	9.68965	11.1998	-0.262767	1.3853	0.165961	0.469424	-0.208959	1.08638	0.277311	0.686137
Q9CZD5	MTIF3	0.107051	0.12839		6.47493	5.39877		-0.262234	0.624718	0.532156	0.804028
Q8VEM8	SLC25A3	0.0296853	0.0355756	0.0269977	23.3499	19.4838	25.6743	-0.261142	1.16374	0.244528	0.567491	-0.398052	1.6742	0.0940906	0.439333
Q9DBD0	ICA	0.371724	0.444444		1.86468	1.55958		-0.257769	0.484423	0.628086	0.864023
P80317	CCT6A	0.0829503	0.0991268		8.35617	6.99253		-0.257027	-0.0584442	0.953395	0.989455
P14206	RPSA	0.0718891	0.085768	0.0977622	9.6419	8.08165	7.09014	-0.254668	1.6541	0.0981071	0.345693	0.188837	-0.368541	0.71247	0.926384
Q8BK72	MRPS27	0.0454838	0.0542293	0.0254788	15.2394	12.7818	27.2048	-0.253719	0.346101	0.729267	0.911558	-1.08977	3.83122	0.000127507	0.00549713
Q8BKC5	IPO5	0.123741	0.147527	0.128015	5.6016	4.69843	5.41456	-0.253662	0.295366	0.767715	0.927766	-0.204666	0.250927	0.801871	0.958319
Q8CG76	AKR7A2	0.0285268	0.0339489	0.0367367	24.2981	20.4173	18.868	-0.251048				0.113855
Q9Z1Q2	ABHD16A	0.07077	0.0841795		9.79437	8.23416		-0.25033	0.601234	0.547684	0.8132
P56812	PDCD5	0.127714	0.151865	0.17179	5.42733	4.56423	4.03485	-0.249873	3.03344	0.00241783	0.0304515	0.177854	-1.69173	0.0906966	0.435202
P97461	RPS5	0.0646669	0.0767648	0.0698993	10.7187	9.02949	9.91637	-0.247417	2.14847	0.0316765	0.175729	-0.135167	0.939165	0.347646	0.74774
Q9WUB3	PYGM	0.0640497	0.0759983	0.0692897	10.822	9.12056	10.0036	-0.246776	4.05533	5.00636e-05	0.00155531	-0.133326	2.79282	0.00522505	0.0825251
Q9CRB8	MTFP1	0.0291922	0.034594	0.0327371	23.7442	20.0366	21.1732	-0.244937	1.06314	0.287717	0.617521	-0.0795972	0.3135	0.7539	0.944427
Q9QZ06	TOLLIP	0.0784119	0.0928986		8.83982	7.46133		-0.244584	1.02162	0.306961	0.632366
Q811H0	ZBTB42	0.0325977	0.0386122	0.0307641	21.2637	17.9515	22.531	-0.244284	1.62727	0.10368	0.360561	-0.327808	1.58363	0.113279	0.47648
Q80X50	UBAP2L	0.246139	0.291459	0.231586	2.81608	2.3782	2.99304	-0.243817	3.10768	0.0018856	0.0255567	-0.331743	4.5594	5.13006e-06	0.000330581
P61022	CHP1	0.11191	0.132479	0.118813	6.19381	5.23214	5.83393	-0.243425	2.73718	0.00619676	0.0617687	-0.157066	1.2668	0.205227	0.627059
A3KMP2	TTC38	0.0609534	0.0721417	0.0579137	11.3718	9.60814	11.9686	-0.243127	1.05663	0.290682	0.618683	-0.316928	1.03709	0.299695	0.701553
Q9JKB1	UCHL3	0.0485537	0.0574657	0.0421701	14.2759	12.0619	16.4369	-0.243121	1.93209	0.0533483	0.246752	-0.446479	2.36382	0.0180875	0.1766
Q60692	PSMB6	0.0846962	0.100174	0.0689178	8.18392	6.91945	10.0576	-0.242134	1.50584	0.132107	0.412475	-0.539556	2.27025	0.0231924	0.205291
O35737	HNRNPH1	0.197744	0.233691	0.168545	3.50528	2.96609	4.11253	-0.240966	0.664684	0.506253	0.790331	-0.471465	1.46114	0.143977	0.528761
Q3ULJ0	GPD1L	0.0344917	0.0407396	0.0364775	20.0961	17.0141	19.002	-0.240186	1.09552	0.273289	0.600013	-0.159426	0.69936	0.484327	0.822674
P28271	ACO1	0.0555832	0.0656211		12.4704	10.5629		-0.239511	1.17208	0.241164	0.561913
Q9DBS5	KLC4	0.227981	0.269124	0.262626	3.04037	2.57557	2.6393	-0.239355	0.588346	0.5563	0.816491	-0.0352607	0.0971043	0.922644	0.995262
Q6ZWY3	RPS27L	0.0803044	0.0945813	0.0849591	8.6315	7.32858	8.15859	-0.236076	1.42521	0.154096	0.451627	-0.154786	0.752383	0.451821	0.811624
Q68EF0	RAB3IP	0.144237	0.169753	0.140831	4.8056	4.08327	4.92182	-0.23499	0.968551	0.332769	0.654306	-0.269468	1.28388	0.199183	0.61472
Q9JK53	PRELP	0.0621101	0.073086	0.0626192	11.16	9.48399	11.0692	-0.234768	1.19742	0.231144	0.552679	-0.22299	1.36607	0.171918	0.566379
P63028	TPT1	0.118434	0.139317	0.0889138	5.85258	4.97532	7.79572	-0.234283	1.88271	0.0597402	0.263252	-0.647893	4.84955	1.23745e-06	0.000124199
Q52KI8	SRRM1	0.145538	0.171158	0.363326	4.76265	4.04975	1.90779	-0.233929	0.528969	0.596827	0.844422	1.08594	-1.03959	0.298529	0.701553
Q9D1Q6	ERP44	0.104586	0.122739	0.101971	6.62752	5.64732	6.79751	-0.230903	0.938227	0.348128	0.67175	-0.267439	1.30346	0.192416	0.603079
Q8BI84	MIA3	0.243088	0.285199	0.265892	2.85142	2.4304	2.60688	-0.230489	0.784087	0.432989	0.738418	-0.10113	0.224931	0.822033	0.962471
Q6PIE5	ATP1A2	0.0788748	0.0924074	0.0725978	8.78795	7.50099	9.54777	-0.228444	0.65258	0.514027	0.793908	-0.348081	0.787272	0.431122	0.806197
Q9Z0E6	GBP2	0.105703	0.123771	0.12095	6.55747	5.60023	5.73086	-0.227655	1.00136	0.316653	0.638099	-0.0332678	0.0454702	0.963733	0.998425
Q9ER00	STX12	0.11867	0.138892	0.121837	5.84096	4.99056	5.68912	-0.227004	0.555894	0.578283	0.830447	-0.189006	0.552292	0.580748	0.876837
O35857	TIMM44	0.0510297	0.0597066	0.0528696	13.5832	11.6092	13.1105	-0.226556	1.85424	0.0637054	0.274154	-0.175453	2.57692	0.00996847	0.127454
Q8BW75	MAOB	0.0284309	0.0332394	0.0327607	24.38	20.8532	21.1579	-0.225432	0.85245	0.393964	0.711477	-0.0209285	0.0845734	0.932601	0.995651
Q9CQX2	CYB5B	0.0667605	0.0780133	0.0874125	10.3826	8.88499	7.92961	-0.224725	0.770531	0.440985	0.741204	0.16412	-0.508175	0.611331	0.880907
Q7TSQ8	PDPR	0.0702416	0.0820715		9.86805	8.44565		-0.224557
Q9EQS3	MYCBP	0.116821	0.136268		5.93339	5.08664		-0.222145	1.1825	0.237009	0.559221
Q3UGR5	HDHD2	0.0425754	0.0496509	0.0440891	16.2805	13.9604	15.7215	-0.2218	1.11386	0.265341	0.589506	-0.171397	0.867012	0.385936	0.778187
Q8C2Q3	RBM14	0.10537	0.12285	0.0902879	6.57825	5.64222	7.67708	-0.221441	0.802582	0.422216	0.732103	-0.444296	1.29458	0.195465	0.609079
P61014	PLN	0.126834	0.147873	0.146276	5.46498	4.68746	4.73861	-0.221411	1.00446	0.315158	0.637502	-0.0156596	0.0709918	0.943404	0.995651
O88522	IKBKG	0.309409	0.36033	0.250311	2.24023	1.92365	2.76914	-0.219803	0.342728	0.731803	0.911819	-0.525596	0.977438	0.328353	0.732654
P63037	DNAJA1	0.362968	0.422655	0.369794	1.90967	1.63998	1.87441	-0.21964	0.694079	0.487633	0.776215	-0.192758	1.09505	0.273495	0.684162
P43023	COX6A2	0.0428935	0.0499256	0.0459343	16.1597	13.8836	15.09	-0.219022	1.35668	0.174883	0.478543	-0.120207	0.749227	0.453721	0.811624
Q9D023	MPC2	0.0378769	0.0440866	0.0392139	18.3	15.7224	17.676	-0.219021	1.03867	0.298956	0.626746	-0.168973	1.24143	0.214446	0.635059
P63276	RPS17	0.079247	0.092234	0.0943393	8.74667	7.5151	7.34739	-0.218943	0.967421	0.333334	0.654725	0.0325603	-0.110152	0.912289	0.993217
Q52KR3	PRUNE2	0.588813	0.685195	0.422012	1.17719	1.01161	1.64248	-0.218704	1.1292	0.258812	0.582458	-0.69923	3.82709	0.000129665	0.00549713
Q99J99	MPST	0.0493365	0.057367		14.0494	12.0827		-0.217568	0.929589	0.352584	0.675453
P22599	SERPINA1B	0.386835	0.449696	0.2612	1.79184	1.54137	2.6537	-0.217234	1.25357	0.209999	0.526126	-0.783794	4.82239	1.41849e-06	0.000124199
Q9Z1M8	IK	0.480921	0.559044	0.512444	1.44129	1.23988	1.35263	-0.217161	0.730759	0.464926	0.760195	-0.125566	0.421923	0.673081	0.907437
Q8R1B4	EIF3C	0.199505	0.231627	0.131354	3.47434	2.99252	5.27695	-0.215381	1.36389	0.172603	0.475232	-0.818346	4.70363	2.55581e-06	0.000179018
Q7TMK9	SYNCRIP	0.065236	0.0757268	0.0765584	10.6252	9.15326	9.05384	-0.215137	1.29885	0.193994	0.503627	0.0157556	-0.168203	0.866424	0.971208
P53702	HCCS	0.0536258	0.0622119	0.055287	12.9256	11.1417	12.5373	-0.214264	1.28949	0.197228	0.509383	-0.170251	0.677858	0.497861	0.825889
Q920Q6	MSI2	0.0766923	0.0889667	0.0679406	9.03803	7.79109	10.2023	-0.214184	1.08781	0.276681	0.605321	-0.388992	1.54304	0.122822	0.490984
Q9QZ57	HSPB3	0.129248	0.149923	0.137392	5.36294	4.62335	5.04505	-0.214087	2.30637	0.0210898	0.140901	-0.125931	2.02804	0.0425563	0.302019
Q9D1L9	LAMTOR5	0.171482	0.198767		4.04211	3.48724		-0.213024	0.272637	0.785132	0.931438
Q8BKY8	MTERF2	0.0482637	0.0558929		14.3617	12.4013		-0.211727	0.886146	0.375539	0.69583
Q6NVE9	PPTC7	0.0759965	0.0879956	0.0854017	9.12077	7.87706	8.11632	-0.211498	0.619533	0.535565	0.807028	-0.0431678	0.0544553	0.956572	0.995651
Q6NVF9	CPSF6	0.1238	0.143339	0.193475	5.59895	4.8357	3.58262	-0.21143	0.428121	0.668563	0.890144	0.432712	-1.21873	0.222946	0.638029
P62274	RPS29	0.0640178	0.0740957		10.8274	9.35475		-0.210917	0.790204	0.429409	0.735678
Q8CI94	PYGB	0.071481	0.0826779	0.0789248	9.69695	8.3837	8.78238	-0.209943	2.17098	0.0299329	0.17274	-0.0670244	1.32552	0.185	0.594844
Q99JF8	PSIP1	0.106838	0.123457	0.0938906	6.48783	5.61449	7.3825	-0.208581	0.652962	0.51378	0.793908	-0.394955	1.6522	0.0984934	0.447287
P11438	LAMP1	0.358489	0.413813	0.252643	1.93352	1.67503	2.74359	-0.207049	0.356472	0.721487	0.909298	-0.711878	1.08433	0.278216	0.686137
Q07456	AMBP	0.641011	0.739413	0.639009	1.08133	0.937429	1.08472	-0.206032				-0.210543
G5E8K5	ANK3	0.120291	0.138745	0.0941799	5.76225	4.99584	7.35982	-0.205903	0.618702	0.536113	0.8072	-0.558942	2.05682	0.0397039	0.288122
Q9DBX1	RGCC	0.746026	0.860288	0.452964	0.929119	0.805716	1.53025	-0.205593	0.654394	0.512858	0.793908	-0.925422	2.53402	0.0112763	0.135567
Q9D7J4	COX20	0.0359788	0.0414041	0.0357717	19.2654	16.741	19.377	-0.202629	1.16182	0.245309	0.567491	-0.210958	1.06521	0.286783	0.69171
P08752	GNAI2	0.070564	0.0812004	0.0875731	9.82295	8.53626	7.91507	-0.202553	1.00757	0.313659	0.637502	0.109002	-0.393787	0.693738	0.915326
Q91ZU6	DST	0.284127	0.326822	0.360049	2.43957	2.12087	1.92515	-0.201972	0.829901	0.406595	0.717023	0.139688	-0.0846791	0.932516	0.995651
P11276	FN1	0.313795	0.36074	0.409182	2.20892	1.92146	1.69398	-0.201137	0.458356	0.646696	0.876	0.181784	-0.379456	0.704349	0.921399
P62267	RPS23	0.0770336	0.0885436	0.0798519	8.99798	7.82831	8.68041	-0.2009	1.93858	0.0525526	0.246365	-0.149062	1.68014	0.0929295	0.435202
Q921U8	SMTN	0.248663	0.285683	0.312629	2.7875	2.42628	2.21716	-0.200225	0.823354	0.410307	0.720161	0.130035	-0.704045	0.481405	0.82155
P62754	RPS6	0.0686308	0.0788219	0.0917169	10.0996	8.79384	7.55747	-0.199739	1.55372	0.120252	0.392557	0.218591	-1.26656	0.205312	0.627059
Q9WVL0	GSTZ1	0.0271871	0.0311924		25.4954	22.2217		-0.198269	0.419721	0.674689	0.890291
Q9Z1R2	BAG6	0.193599	0.22195	0.210648	3.58033	3.12298	3.29054	-0.197168	0.498687	0.618	0.857367	-0.0754002	0.140669	0.888132	0.979986
P14142	SLC2A4	0.162691	0.186318	0.138981	4.26052	3.72024	4.98736	-0.195635	0.71387	0.475308	0.767742	-0.422881	1.36983	0.170739	0.56365
Q8CBC4	CNST	0.146926	0.168257	0.150995	4.71765	4.11957	4.59054	-0.195574	0.581406	0.560967	0.819771	-0.156173	0.238874	0.811203	0.961324
P62869	ELOB	0.159579	0.182583	0.177481	4.3436	3.79634	3.90548	-0.194281	1.73104	0.0834455	0.316143	-0.0408881	0.403227	0.686781	0.910621
Q08288	LYAR	0.142333	0.162752	0.134961	4.86989	4.25892	5.1359	-0.193402				-0.27013
Q6NZJ6	EIF4G1	0.260868	0.29822	0.245604	2.65708	2.32428	2.82221	-0.193057	0.925775	0.354563	0.676464	-0.280041	1.54489	0.122374	0.490408
Q5SW19	CLUH	0.237937	0.271963	0.231069	2.91315	2.54868	2.99974	-0.192831	0.593062	0.55314	0.815062	-0.235089	1.25574	0.209212	0.632437
Q9EQN3	TSC22D4	0.174289	0.19914	0.262429	3.97701	3.48071	2.64128	-0.192304	0.270825	0.786526	0.931438	0.398144	-1.13132	0.25792	0.66952
Q9D8E6	RPL4	0.0669607	0.0764391	0.0628236	10.3516	9.06796	11.0332	-0.190997	1.5372	0.124245	0.401642	-0.283006	2.54219	0.0110159	0.135068
P97927	LAMA4	0.0432931	0.0494058	0.0432484	16.0106	14.0297	16.0271	-0.190542	0.499159	0.617667	0.857367	-0.192032	1.15402	0.248493	0.657853
P28650	ADSS1	0.0647473	0.0738423	0.0708216	10.7054	9.38685	9.78723	-0.189629	2.31892	0.0203993	0.138775	-0.0602592	0.721321	0.470712	0.816834
Q9CZY3	UBE2V1	0.0750169	0.0855375		9.23988	8.10343		-0.189341
P53986	SLC16A1	0.0737282	0.0840235	0.0806538	9.40138	8.24944	8.5941	-0.188575	0.942432	0.345971	0.67012	-0.05905	0.303206	0.761733	0.947607
P08113	HSP90B1	0.146983	0.167475	0.146594	4.71584	4.13881	4.72835	-0.188298	1.38133	0.167176	0.469895	-0.19212	1.491	0.13596	0.517806
Q8R1G2	CMBL	0.0383298	0.043631	0.0392174	18.0838	15.8866	17.6745	-0.186887	0.835099	0.403662	0.715602	-0.15386	1.13238	0.257475	0.66952
Q9CQE5	RGS10	0.258307	0.293938	0.218409	2.68342	2.35814	3.17363	-0.186422	0.489533	0.624464	0.862258	-0.42848	1.32898	0.183855	0.593263
Q99K48	NONO	0.130728	0.148736	0.126586	5.30223	4.66026	5.4757	-0.186189	1.03295	0.301628	0.629043	-0.232634	1.39311	0.163586	0.559844
O88653	LAMTOR3	0.193494	0.220038	0.136095	3.58227	3.15012	5.09311	-0.185466	0.329526	0.741758	0.91766	-0.693141	1.6066	0.108142	0.468324
Q9Z2I8	SUCLG2	0.0588828	0.0668804	0.0557926	11.7716	10.364	12.4236	-0.183739	1.94107	0.0522502	0.246365	-0.26151	3.00441	0.002661	0.0529242
Q8K4Z5	SF3A1	0.188856	0.21432	0.140887	3.67024	3.23418	4.91986	-0.182476	1.22422	0.22087	0.53747	-0.60522	2.87235	0.00407428	0.073479
P81117	NUCB2	0.277411	0.314771	0.166395	2.49863	2.20207	4.16567	-0.182278	0.369614	0.71167	0.904948	-0.91969	1.62437	0.104296	0.459074
Q69ZR2	HECTD1	0.455843	0.517125	0.247103	1.52058	1.34038	2.8051	-0.181976	0.3273	0.743441	0.918339	-1.0654	2.0117	0.0442514	0.304113
Q9D7X3	DUSP3	0.071328	0.0808923	0.082334	9.71774	8.56876	8.41873	-0.181534	1.37599	0.168825	0.469895	0.0254852	-0.174605	0.86139	0.971208
E9Q557	DSP	0.133766	0.15165	0.125245	5.18178	4.5707	5.53435	-0.181032	4.47237	7.7359e-06	0.000320438	-0.275997	5.34084	9.25146e-08	1.65601e-05
Q6A0A9	FAM120A	0.178591	0.202123	0.173418	3.8812	3.42934	3.99697	-0.178573	1.0965	0.272862	0.599782	-0.220979	1.37523	0.169061	0.562886
O88685	PSMC3	0.114859	0.129905	0.125907	6.03478	5.3358	5.50524	-0.177597	1.52841	0.126411	0.404429	-0.0451016	0.401888	0.687766	0.910869
Q07113	IGF2R	0.402764	0.455349	0.337364	1.72098	1.52223	2.0546	-0.177038	0.655583	0.512092	0.793908	-0.432665	2.20798	0.0272453	0.225755
Q9CYH2	PRXL2A	0.0377707	0.042669	0.0464582	18.3514	16.2447	14.9198	-0.17592	0.347437	0.728263	0.911062	0.122744	-0.369446	0.711795	0.926254
P52825	CPT2	0.0248097	0.0280054	0.0267412	27.9385	24.7505	25.9206	-0.1748	1.33117	0.183132	0.48967	-0.0666406	0.482571	0.6294	0.890297
P63166	SUMO1	0.277992	0.313738		2.49341	2.20932		-0.174517	0.459699	0.645732	0.876
Q8JZN7	RHOT2	0.119524	0.134874	0.12565	5.79925	5.13922	5.51649	-0.174318	0.881512	0.378041	0.698948	-0.102201	0.498505	0.618128	0.883527
Q9CRA7	DMAC2L	0.0393088	0.0443397	0.0364972	17.6334	15.6327	18.9918	-0.173745	0.4459	0.65567	0.881204	-0.280812	0.725854	0.467929	0.816834
Q91ZJ5	UGP2	0.0997554	0.112379	0.0891548	6.94847	6.16793	7.77465	-0.171908	0.706864	0.479651	0.773102	-0.33399	1.03354	0.30135	0.701553
Q9CQE8	RTRAF	0.113538	0.127851	0.121937	6.10497	5.42154	5.68446	-0.171282	1.09393	0.273987	0.600131	-0.0683204	0.194431	0.845838	0.968476
P50396	GDI1	0.0485017	0.0546116		14.2912	12.6923		-0.171173
Q5SVD0	RFLNB	0.255323	0.287354		2.71479	2.41217		-0.170506	0.325219	0.745015	0.918723
O35226	PSMD4	0.132806	0.149357	0.135637	5.21926	4.64086	5.1103	-0.169452	1.05273	0.292465	0.620199	-0.139016	0.702716	0.482233	0.822092
Q8BTI8	SRRM2	0.314639	0.35374	0.240544	2.20299	1.95948	2.88159	-0.168992	1.25222	0.21049	0.526522	-0.556391	3.78484	0.00015381	0.00619469
O88696	CLPP	0.0552078	0.0619746	0.0516417	12.5552	11.1844	13.4222	-0.166804	0.768898	0.441954	0.742164	-0.263141	0.950132	0.342045	0.744529
P10126	EEF1A1	0.0829653	0.092986	0.0962925	8.35466	7.45432	7.19835	-0.164505	0.765346	0.444066	0.744369	0.0504098	-0.152797	0.878558	0.974249
P47962	RPL5	0.05187	0.0581101	0.0612419	13.3632	11.9282	11.3182	-0.163889	1.99454	0.0460926	0.228502	0.0757287	-0.062558	0.950118	0.995651
P14131	RPS16	0.0760026	0.0851437	0.0777286	9.12005	8.14091	8.91753	-0.163852	0.879001	0.379401	0.700201	-0.131454	0.980092	0.327041	0.731569
Q99N96	MRPL1	0.0427961	0.0479335		16.1965	14.4606		-0.163555	0.487878	0.625636	0.863202
Q9QZD9	EIF3I	0.190367	0.213147	0.141721	3.64112	3.25198	4.89092	-0.163065	0.400709	0.688634	0.896378	-0.58879	1.45155	0.146625	0.531666
O88543	COPS3	0.112647	0.126056		6.15327	5.49871		-0.162261	0.0471239	0.962414	0.99205
Q61171	PRDX2	0.0605708	0.0677332	0.0840356	11.4436	10.2335	8.24826	-0.16124	1.23492	0.216861	0.531182	0.311138	-2.24383	0.0248433	0.21176
P62830	RPL23	0.0750774	0.0839437	0.076255	9.23243	8.25729	9.08986	-0.161043	1.64083	0.100833	0.353958	-0.13859	1.00204	0.316325	0.721061
P12815	PDCD6	0.0894173	0.099955		7.75182	6.93459		-0.160724	0.29039	0.771518	0.928853
Q9CQE3	MRPS17	0.0366495	0.0409427		18.9129	16.9297		-0.159812	0.397322	0.69113	0.897074
P11404	FABP3	0.0585294	0.0653629	0.0610993	11.8427	10.6046	11.3446	-0.15931	0.984389	0.324924	0.646248	-0.0973146	0.359047	0.71956	0.9296
O09114	PTGDS	0.797507	0.890398	0.735901	0.869143	0.778469	0.941903	-0.158954	0.823506	0.41022	0.720161	-0.274939	1.31442	0.188706	0.597584
Q60876	EIF4EBP1	0.11206	0.125038	0.0891334	6.1855	5.54351	7.77652	-0.15809	0.39867	0.690137	0.89706	-0.488324	1.25249	0.210392	0.632437
Q99LC3	NDUFA10	0.025546	0.0284944	0.0258414	27.1333	24.3258	26.8232	-0.157582	1.12408	0.260979	0.583292	-0.140996	0.533689	0.593556	0.877583
Q8C1D8	IWS1	0.267993	0.298906	0.348833	2.58644	2.31895	1.98705	-0.157498	0.511774	0.608809	0.854533	0.222845	-0.395585	0.692411	0.914323
Q60590	ORM1	0.402396	0.448809	0.33275	1.72255	1.54442	2.08309	-0.157483	0.646258	0.518112	0.794792	-0.431662	2.8833	0.00393528	0.0720424
Q99MD9	NASP	0.252054	0.280896	0.24629	2.75	2.46763	2.81435	-0.156303	0.503039	0.614937	0.857367	-0.189676	0.468295	0.639574	0.896739
Q9D8X2	CCDC124	0.232284	0.258786	0.221025	2.98405	2.67845	3.13606	-0.155874	0.648919	0.516391	0.794792	-0.227553	1.10687	0.268352	0.682914
P49710	HCLS1	0.217041	0.241694	0.244252	3.19362	2.86787	2.83784	-0.155212	0.0836753	0.933315	0.980112	0.0151866	-0.0672122	0.946413	0.995651
Q76MZ3	PPP2R1A	0.0891804	0.0992914	0.0923991	7.77242	6.98094	7.50167	-0.154943	1.43733	0.150624	0.445004	-0.103791	1.94773	0.0514471	0.324767
Q9CXW4	RPL11	0.0611335	0.0680129	0.0611837	11.3382	10.1914	11.3289	-0.153843	0.80488	0.420889	0.730481	-0.15266	0.75355	0.451119	0.811624
Q9D358	ACP1	0.0469207	0.052178	0.050556	14.7728	13.2843	13.7105	-0.153219	0.758907	0.447908	0.747449	-0.0455605	0.0689241	0.94505	0.995651
P53026	RPL10A	0.0563041	0.0626017	0.0635383	12.3108	11.0723	10.9091	-0.15296	1.31239	0.189389	0.498618	0.0214262	0.0526433	0.958016	0.995651
Q9JK92	HSPB8	0.232323	0.258307	0.192024	2.98355	2.68342	3.6097	-0.152954	1.11848	0.263362	0.58675	-0.427803	2.93348	0.00335182	0.064283
Q3UZA1	RCSD1	0.238305	0.264775	0.205735	2.90866	2.61787	3.36912	-0.151958	0.859527	0.39005	0.710896	-0.363976	2.5837	0.00977465	0.125976
Q924X2	CPT1B	0.0369126	0.0409759	0.0383803	18.778	16.916	18.06	-0.15066	1.39539	0.162899	0.463391	-0.094407	0.845211	0.397993	0.787674
Q8K4Z3	NAXE	0.0322114	0.0357388	0.0311412	21.5187	19.3948	22.2582	-0.149918	0.609796	0.541997	0.810778	-0.198669	0.727636	0.466836	0.816834
P62305	SNRPE	0.0721301	0.0798783	0.0794295	9.60968	8.67754	8.72657	-0.147202	0.378544	0.705026	0.903209	-0.00812933	0.0205044	0.983641	0.999303
Q8R001	MAPRE2	0.0693664	0.0767483		9.99254	9.03143		-0.145897	0.465884	0.641299	0.875086
P51660	HSD17B4	0.0958779	0.106041	0.0772465	7.22948	6.53661	8.97319	-0.14535	0.5755	0.564953	0.821593	-0.457079	2.01073	0.0443537	0.304113
P51410	RPL9	0.0562024	0.0621473		12.3331	11.1533		-0.145062
Q91YE3	EGLN1	0.239184	0.264315	0.303035	2.89797	2.62243	2.28735	-0.144136	0.410886	0.681156	0.89288	0.197226	-0.608875	0.542607	0.860374
P54116	STOM	0.0750128	0.0828772	0.0779338	9.24038	8.36355	8.89405	-0.143837				-0.0887254
A2AAJ9	OBSCN	0.0475381	0.0524686	0.0550151	14.5809	13.2107	12.5992	-0.142369	1.52486	0.127294	0.406294	0.0683743	0.335472	0.737269	0.935852
O88811	STAM2	0.290104	0.320171	0.313629	2.38931	2.16493	2.21009	-0.142273	0.386835	0.698878	0.900283	-0.0297859	0.164644	0.869224	0.972272
Q9D0I9	RARS1	0.0752387	0.0830026	0.0788691	9.21264	8.35091	8.78857	-0.141682	0.235998	0.813435	0.938022	-0.0736954	0.278899	0.780322	0.95307
P62908	RPS3	0.0649337	0.0715283	0.0729962	10.6747	9.69053	9.49566	-0.139546	1.05527	0.2913	0.618683	0.0293069	-0.16083	0.872227	0.972272
Q76LS9	MINDY1	0.21674	0.238727		3.19806	2.90352		-0.139395	0.241161	0.80943	0.936345
Q91WU5	AS3MT	0.0859596	0.0946603	0.109467	8.06364	7.32247	6.33203	-0.139101	0.890354	0.373276	0.693723	0.209661	0.205109	0.837487	0.966945
P62918	RPL8	0.0706461	0.0777623	0.0754719	9.81154	8.91367	9.18417	-0.13846	1.60775	0.107889	0.368324	-0.0431297	0.611254	0.541031	0.859567
P19324	SERPINH1	0.205273	0.22592	0.213419	3.37671	3.06812	3.24783	-0.138266	1.92603	0.0541012	0.247032	-0.0821221	0.879502	0.379129	0.77707
Q3UN02	LCLAT1	0.114893	0.126411		6.03298	5.48328		-0.137831	0.171679	0.86369	0.957395
P47963	RPL13	0.0633137	0.069657	0.0695975	10.9478	9.95086	9.95937	-0.137751	2.19821	0.0279343	0.16766	-0.00123239	1.13093	0.258083	0.66952
Q64520	GUK1	0.0512465	0.0563717	0.0506357	13.5257	12.296	13.6889	-0.137516	0.644379	0.51933	0.794792	-0.154815	0.71223	0.476323	0.818934
Q8K2Q7	BROX	0.187905	0.20666		3.68881	3.35404		-0.137257	0.36874	0.712321	0.904948
Q8K0C8	COX19	0.122892	0.135112	0.103477	5.64029	5.13018	6.69858	-0.13676	0.468091	0.639719	0.874206	-0.384844	1.15996	0.246063	0.655512
P51150	RAB7A	0.190739	0.209666	0.149113	3.634	3.30596	4.64848	-0.13649	0.440161	0.65982	0.882918	-0.49169	1.57614	0.114993	0.478743
Q6R891	PPP1R9B	0.453159	0.498052	0.11522	1.52959	1.39172	6.01587	-0.136281	0.262273	0.793111	0.933646	-2.11191	3.00731	0.00263571	0.0529242
Q99JI6	RAP1B	0.0618864	0.0679731		11.2003	10.1974		-0.135341	0.293759	0.768942	0.927766
Q9D8B3	CHMP4B	0.265986	0.291611	0.222568	2.60595	2.37696	3.11431	-0.132695	1.39396	0.16333	0.463391	-0.389798	3.04824	0.00230189	0.0487941
Q9DC70	NDUFS7	0.0350814	0.0384544	0.039533	19.7583	18.0252	17.5334	-0.132444	1.15229	0.249201	0.571354	0.0399073	0.003763	0.996998	1
Q91VN4	CHCHD6	0.0305909	0.0335145	0.0264589	22.6586	20.682	26.1972	-0.131683	0.698617	0.484791	0.776105	-0.341036	1.31191	0.18955	0.597584
Q8BWM0	PTGES2	0.0389231	0.0426168		17.8081	16.2647		-0.130795	0.818897	0.412845	0.723255
Q03173	ENAH	0.259269	0.283762	0.235971	2.67346	2.4427	2.93742	-0.130231	0.788398	0.430464	0.736067	-0.266073	1.56329	0.117984	0.481538
Q8CGK3	LONP1	0.0369566	0.0404442	0.157221	18.7557	17.1383	4.40875	-0.130103	0.933535	0.350544	0.67229	1.95879	-3.03995	0.00236615	0.0494306
Q6ZQ58	LARP1	0.322838	0.353276	0.301752	2.14704	1.96206	2.29707	-0.129985	0.664737	0.506218	0.790331	-0.227431	0.783201	0.433509	0.806197
O55143	ATP2A2	0.0831655	0.0909155	0.0891185	8.33455	7.62408	7.77782	-0.128542	2.85087	0.00435996	0.04837	-0.0288019	1.1113	0.266438	0.682914
Q9D6Z0	ALKBH7	0.244938	0.26758	0.317076	2.82988	2.59043	2.18606	-0.12755	0.223678	0.823008	0.943757	0.244859	-0.336373	0.73659	0.935852
Q61207	PSAP	0.154927	0.169199	0.155845	4.47403	4.09663	4.44766	-0.127136	1.54771	0.121693	0.395898	-0.118608	1.19301	0.232865	0.644943
Q9CQ45	NENF	0.297444	0.324746	0.25383	2.33034	2.13443	2.73075	-0.126693	0.819593	0.412448	0.72324	-0.355451	1.66007	0.0969004	0.447287
Q9JMG1	EDF1	0.445176	0.485949	0.40457	1.55702	1.42638	1.7133	-0.126432	0.979754	0.327208	0.648846	-0.264418	1.55628	0.119641	0.484275
O89017	LGMN	0.293326	0.320082	0.260131	2.36306	2.16553	2.66461	-0.125934	0.506782	0.612308	0.85622	-0.299204	0.626995	0.530662	0.854897
O08784	TCOF1	0.131823	0.143846	0.134603	5.25817	4.81868	5.14957	-0.125924	0.407247	0.683827	0.893802	-0.0958164	0.350808	0.725733	0.934128
Q99PR8	HSPB2	0.0677621	0.0739134	0.0735347	10.2291	9.37782	9.42612	-0.125358	1.57194	0.115965	0.383421	-0.00741127	0.424996	0.67084	0.907437
P11499	HSP90AB1	0.116363	0.126871	0.120285	5.95675	5.46341	5.76256	-0.124726	1.62921	0.103268	0.359797	-0.0769096	0.985819	0.324222	0.728482
Q99P87	RETN	0.0645668	0.0703775	0.0595861	10.7353	9.84899	11.6327	-0.124321	0.529025	0.596788	0.844422	-0.240138	1.01004	0.312475	0.716496
P62264	RPS14	0.0919828	0.100242	0.086382	7.53561	6.91472	8.02421	-0.124054	1.4043	0.160228	0.460762	-0.214688	1.65047	0.0988474	0.447287
P46935	NEDD4	0.444599	0.484382	0.409675	1.55904	1.43099	1.69194	-0.123639	-0.0956415	0.923805	0.977329	-0.241664	1.08517	0.277847	0.686137
P49813	TMOD1	0.0601842	0.0655527	0.0656853	11.5171	10.5739	10.5525	-0.123269	1.1474	0.251217	0.571756	0.00291625	0.06852	0.945372	0.995651
O70251	EEF1B	0.0911402	0.0992576	0.113493	7.60529	6.98331	6.10742	-0.123091	1.05714	0.290448	0.618683	0.193349	-1.71595	0.0861713	0.425834
P46471	PSMC2	0.109708	0.119473	0.127364	6.31812	5.80172	5.44227	-0.123014	0.297101	0.766389	0.927766	0.0922728	-0.335094	0.737554	0.935852
Q3TL44	NLRX1	0.0889855	0.0968897	0.0530367	7.78944	7.15399	13.0692	-0.122772	0.40746	0.68367	0.893802	-0.869351	2.15746	0.0309702	0.242151
Q68FD5	CLTC	0.0767858	0.0835973	0.0558201	9.02702	8.2915	12.4175	-0.122617	0.848431	0.396198	0.711477	-0.582671	1.65117	0.0987038	0.447287
Q91X72	HPX	0.301772	0.328075	0.274053	2.29693	2.11277	2.52925	-0.12057	2.52621	0.0115299	0.0950965	-0.259574	3.48954	0.000483849	0.0141724
Q9D6Y9	GBE1	0.0562731	0.0611354	0.0535086	12.3176	11.3379	12.9539	-0.119563	0.297453	0.76612	0.927766	-0.192237	0.385012	0.700228	0.918205
P53994	RAB2A	0.169327	0.183944		4.09353	3.76824		-0.119454	0.194666	0.845655	0.954539
Q8CIN4	PAK2	0.182779	0.198439	0.192101	3.79226	3.493	3.60825	-0.11859	0.206227	0.836613	0.950882	-0.0468306	0.280293	0.779253	0.95307
P52196	TST	0.0325673	0.0353497	0.0330361	21.2835	19.6083	20.9815	-0.118272	0.416765	0.676851	0.890291	-0.0976512	0.342462	0.732003	0.935852
Q9CQM9	GLRX3	0.110487	0.119919	0.12602	6.27358	5.78011	5.50027	-0.118192	0.389605	0.696829	0.898927	0.0715927	0.410443	0.681481	0.908182
Q99PG2	OGFR	0.24937	0.270628	0.16621	2.77959	2.56125	4.17031	-0.118024	0.347517	0.728203	0.911062	-0.703305	1.44407	0.14872	0.531889
Q9JKB3	YBX3	0.226175	0.245394	0.183963	3.06465	2.82463	3.76787	-0.117661	0.341639	0.732623	0.912141	-0.415689	2.75843	0.00580798	0.0874453
Q9DCT2	NDUFS3	0.0341266	0.0369978	0.0300631	20.3111	18.7348	23.0564	-0.116544	0.849542	0.39558	0.711477	-0.299446	1.73196	0.0832811	0.41814
P68037	UBE2L3	0.0784987	0.0850251	0.0805097	8.83004	8.15227	8.60949	-0.115218	1.23042	0.21854	0.534543	-0.078726	1.17079	0.241682	0.654682
Q8C6I2	SDHAF2	0.111873	0.121171	0.11045	6.19584	5.7204	6.27566	-0.115182	0.390142	0.696432	0.898927	-0.133651	0.426619	0.669657	0.907437
Q61147	CP	0.17125	0.185383	0.144781	4.04758	3.739	4.78755	-0.114405	0.547729	0.583878	0.833983	-0.356636	1.73176	0.0833166	0.41814
P62702	RPS4X	0.0752837	0.0814898	0.081489	9.20713	8.50594	8.50602	-0.114281	0.815708	0.414667	0.725084	-1.35217e-05	0.224695	0.822217	0.962471
Q61160	FADD	0.0455023	0.0492527		15.2332	14.0733		-0.114263	0.393367	0.694049	0.898407
P11531	DMD	0.0348812	0.0377479	0.0348253	19.8717	18.3625	19.9036	-0.113946	1.30218	0.192855	0.502772	-0.11626	1.22139	0.221939	0.637332
Q8BIJ6	IARS2	0.0233667	0.0252866	0.0274255	29.6639	27.4116	25.2738	-0.113923				0.117143
P70699	GAA	0.371923	0.402326		1.86369	1.72285		-0.113361
Q9JM96	CDC42EP4	0.230927	0.249799	0.187826	3.00159	2.77482	3.69036	-0.113333	0.201229	0.840519	0.952981	-0.41137	0.660794	0.508744	0.83461
Q9QXD8	LIMD1	0.162247	0.175506	0.126576	4.27218	3.94942	5.47615	-0.113332	0.308674	0.75757	0.924714	-0.471522	1.31836	0.187384	0.597576
P47955	RPLP1	0.142058	0.153634	0.123023	4.87933	4.51169	5.63431	-0.113014	0.471292	0.637432	0.873525	-0.32057	1.19521	0.232005	0.644943
P62889	RPL30	0.0925374	0.100015	0.0583124	7.49045	6.93046	11.8868	-0.112101				-0.778336
Q9JM76	ARPC3	0.117247	0.126616	0.0982415	5.91186	5.47439	7.05555	-0.110914	0.166701	0.867605	0.957395	-0.366059	0.51071	0.609554	0.880907
P62281	RPS11	0.0599095	0.0646763	0.0571159	11.5699	10.7172	12.1358	-0.110453	0.0929511	0.925942	0.977329	-0.179345	0.396995	0.691371	0.913699
Q9D6F9	TUBB4A	0.0376141	0.0405899		18.4279	17.0769		-0.109848	0.41344	0.679284	0.89168
P63321	RALA	0.0520617	0.0561607	0.0488944	13.314	12.3422	14.1764	-0.109338	0.555894	0.578283	0.830447	-0.199891	1.0805	0.279918	0.686137
Q8BFR5	TUFM	0.0260859	0.0281388	0.0253037	26.5718	24.6332	27.3932	-0.109292	0.937413	0.348546	0.671861	-0.153214	1.05663	0.290679	0.694721
P59999	ARPC4	0.072946	0.0786535	0.0780065	9.50219	8.81267	8.88576	-0.108681	-0.0365667	0.970831	0.992936	-0.0119155	-0.621179	0.534482	0.85762
P23927	CRYAB	0.118137	0.127286	0.119993	5.86733	5.44561	5.77658	-0.107611	2.44808	0.0143621	0.109946	-0.0851236	1.80688	0.0707807	0.378853
Q9QY76	VAPB	0.0439356	0.0473256	0.0479457	15.7764	14.6463	14.4569	-0.107231	1.24045	0.214811	0.529542	0.0187797	0.0187184	0.985066	0.999303
P62301	RPS13	0.0982461	0.105826	0.125469	7.05522	6.5499	5.52443	-0.107217	0.389561	0.696861	0.898927	0.245648	-0.882017	0.377768	0.776184
P32261	SERPINC1	0.447797	0.48227	0.375689	1.5479	1.43726	1.845	-0.106996	1.33703	0.181213	0.487418	-0.360302	4.73652	2.17424e-06	0.000159214
Q8BGK2	ADPRHL1	0.0773238	0.0831934	0.0835472	8.96421	8.33176	8.29648	-0.105556	2.15254	0.0313551	0.175513	0.00612208	0.18419	0.853864	0.971208
P12970	RPL7A	0.0707333	0.0760904	0.0719456	9.79944	9.10953	9.63432	-0.105324	0.48181	0.629941	0.865937	-0.0808063	0.676049	0.499009	0.825889
Q9CSU0	RPRD1B	0.138215	0.148637	0.177405	5.015	4.66334	3.90716	-0.104886	0.499516	0.617416	0.857367	0.255245	-0.666613	0.505019	0.831038
P14115	RPL27A	0.0834074	0.0896931	0.0902693	8.31038	7.72799	7.67866	-0.104821	0.861339	0.389052	0.710896	0.00923864	0.131398	0.89546	0.983959
Q9CPR4	RPL17	0.0723071	0.0777437	0.0666659	9.58615	8.9158	10.3973	-0.104588	-0.0109482	0.991265	0.997295	-0.221777	1.04865	0.294341	0.699672
Q9WTX5	SKP1	0.217253	0.233165	0.182598	3.19051	2.97277	3.79604	-0.101979	0.426469	0.669766	0.890291	-0.352686	1.55121	0.120851	0.485512
P61164	ACTR1A	0.086834	0.0931658		7.98244	7.43993		-0.10154	0.924374	0.355292	0.677162
A2AQ25	SKT	0.153079	0.164198	0.120599	4.52803	4.22141	5.74755	-0.10116	0.449303	0.653213	0.881184	-0.445224	1.86989	0.0614984	0.352576
Q9D6R2	IDH3A	0.0304811	0.0326522	0.0280135	22.7402	21.2282	24.7433	-0.0992642	0.941976	0.346205	0.67012	-0.221059	1.33259	0.182666	0.590913
P70168	KPNB1	0.0831194	0.0890326	0.0818079	8.33918	7.78532	8.47286	-0.0991485	0.202713	0.83936	0.95242	-0.122092	0.289288	0.772361	0.952612
Q9JK42	PDK2	0.101444	0.108647	0.0864772	6.83283	6.37979	8.01538	-0.0989747	0.887976	0.374554	0.695387	-0.329262	2.39952	0.0164168	0.170575
P55302	LRPAP1	0.170596	0.182597	0.151131	4.06308	3.79605	4.5864	-0.0980735	0.644032	0.519555	0.794792	-0.27286	1.58526	0.112907	0.47616
Q80VJ2	SRA1	0.200076	0.214111	0.206918	3.46442	3.23732	3.34986	-0.0978118	0.271054	0.786349	0.931438	-0.0492994	0.113904	0.909314	0.993155
Q9Z2Y8	PLPBP	0.0468221	0.0500985	0.0496197	14.8038	13.8357	13.9692	-0.0975771	0.566039	0.571367	0.825794	-0.0138546	0.808857	0.418598	0.803273
O35344	KPNA3	0.205585	0.219913	0.155215	3.37158	3.15192	4.46573	-0.0971955	0.899927	0.368159	0.690391	-0.502667	2.81946	0.00481043	0.0798928
Q8BVI4	QDPR	0.0309573	0.0330954		22.3905	20.9439		-0.0963522	0.31871	0.749947	0.919067
Q6ZQ73	CAND2	0.118555	0.12661	0.134137	5.84665	5.47468	5.16744	-0.094835	-0.0740841	0.940944	0.984295	0.0833244	-0.4357	0.663054	0.906268
P22315	FECH	0.0575766	0.0614861	0.057585	12.0387	11.2732	12.0369	-0.0947774	0.794009	0.42719	0.735256	-0.0945681	0.594935	0.551887	0.862883
Q9R0N0	GALK1	0.0534034	0.0569991		12.9795	12.1607		-0.0940063	0.244472	0.806865	0.93533
P06151	LDHA	0.0594335	0.0634056	0.0654195	11.6626	10.9319	10.5954	-0.0933349	0.955009	0.339573	0.660025	0.0451089	-0.171215	0.864055	0.971208
P62849	RPS24	0.0770241	0.0821444	0.0524157	8.99909	8.43815	13.224	-0.0928518	0.419955	0.674518	0.890291	-0.648165	1.19229	0.233149	0.644943
Q8C7H1	MMAA	0.0576822	0.0615116	0.0586269	12.0167	11.2686	11.823	-0.092732	0.568799	0.569493	0.824813	-0.069296	0.211375	0.832594	0.964971
B2RY56	RBM25	0.229336	0.244448	0.154488	3.02241	2.83556	4.48674	-0.0920691	-0.108945	0.913246	0.976004	-0.662034	0.914779	0.360308	0.758766
Q9DAW9	CNN3	0.303656	0.323639	0.181592	2.28267	2.14173	3.81706	-0.0919498	0.369363	0.711857	0.904948	-0.833686	3.45629	0.000547672	0.0154789
P42567	EPS15	0.20341	0.216793	0.146354	3.40764	3.19728	4.73609	-0.0919281	0.266985	0.789481	0.932568	-0.566855	2.12257	0.0337897	0.256181
P67984	RPL22	0.0844716	0.0899971	0.107947	8.20569	7.70188	6.4212	-0.091413	0.732785	0.46369	0.759649	0.262368	-0.481562	0.630117	0.890297
P29595	NEDD8	0.101603	0.108118		6.82211	6.41101		-0.0896673	0.362707	0.716824	0.907631
Q62261	SPTBN1	0.0802301	0.0853098	0.0841085	8.63949	8.12506	8.24111	-0.0885683	2.11359	0.03455	0.186327	-0.02046	1.19761	0.231069	0.644943
O88322	NID2	0.0307085	0.0326474	0.0233801	22.5718	21.2313	29.6468	-0.0883313	0.574213	0.565823	0.821593	-0.481685	1.4493	0.147254	0.531666
P56395	CYB5A	0.0520149	0.0552908	0.0708041	13.3259	12.5364	9.78965	-0.088115	0.595867	0.551264	0.814874	0.356791	-1.9799	0.0477152	0.317249
Q9DBF1	ALDH7A1	0.0555957	0.059092	0.0452617	12.4676	11.73	15.3142	-0.0879889	0.243167	0.807876	0.93533	-0.384672	0.894016	0.371313	0.770858
P59325	EIF5	0.144477	0.153486	0.194279	4.79764	4.51602	3.5678	-0.087275	1.40046	0.161375	0.461642	0.340017	-1.09616	0.27301	0.684011
P17095	HMGA1	0.0456502	0.0484669	0.0452099	15.1839	14.3015	15.3318	-0.0863791	0.460905	0.644867	0.876	-0.100361	0.438126	0.661295	0.906268
P15508	SPTB	0.0471021	0.0500045		14.7158	13.8617		-0.0862643	-0.354033	0.723314	0.91016
P29758	OAT	0.0919734	0.0976243	0.094729	7.53639	7.10015	7.31716	-0.0860231	0.188618	0.850392	0.954539	-0.0434334	0.239471	0.81074	0.961324
Q9CQZ5	NDUFA6	0.0328177	0.034821	0.0397168	21.1211	19.906	17.4523	-0.0854845	0.422064	0.672978	0.890291	0.18979	-0.933492	0.350566	0.750613
Q91V64	ISOC1	0.0503218	0.0533836	0.0450884	13.7743	12.9843	15.3731	-0.085214	0.249492	0.80298	0.933676	-0.243638	0.650555	0.515334	0.842845
Q9DCI9	MRPL32	0.0691809	0.0733745	0.0471453	10.0193	9.4467	14.7023	-0.0849062	0.564735	0.572254	0.826245	-0.638164	4.28065	1.86352e-05	0.00107204
Q71FD7	FBLIM1	0.21362	0.226545	0.226664	3.24476	3.05964	3.05803	-0.0847504	0.648157	0.516883	0.794792	0.000757379	-0.573244	0.56648	0.869142
Q9JIF9	MYOT	0.0969502	0.102816	0.104065	7.14952	6.74164	6.66074	-0.084746	-0.0696989	0.944433	0.984295	0.0174162	-0.52362	0.600543	0.880508
Q99MN9	PCCB	0.0246491	0.0261346	0.0235832	28.1206	26.5222	29.3915	-0.084426	0.398858	0.689998	0.89706	-0.148199	0.537706	0.59078	0.877583
P20918	PLG	0.432799	0.458853	0.0797081	1.60154	1.51061	8.69607	-0.0843335	0.187555	0.851226	0.954663	-2.52523	7.89309	2.94807e-15	4.74934e-12
Q8C129	LNPEP	0.0823486	0.087299	0.0940342	8.41723	7.93993	7.37123	-0.0842209	0.350914	0.725653	0.910822	0.107221	-0.437342	0.661864	0.906268
A2AR02	PPIG	0.272221	0.288473		2.54627	2.40282		-0.0836603	0.198082	0.842981	0.952981
Q9CR86	CARHSP1	0.0859677	0.0909973	0.105283	8.06288	7.61723	6.58367	-0.0820282	0.188446	0.850527	0.954539	0.210374	-0.404967	0.685502	0.910486
P47754	CAPZA2	0.0511768	0.054163	0.0687315	13.5442	12.7974	10.0849	-0.0818186	0.962753	0.335672	0.65655	0.343664	-2.22359	0.0261758	0.220781
Q8R2Y2	MCAM	0.101759	0.107673	0.0719712	6.81163	6.43754	9.63089	-0.0814888				-0.581159
P62843	RPS15	0.0852717	0.0901861		8.12869	7.68575		-0.0808381	0.45887	0.646327	0.876
O88667	RRAD	0.271941	0.287575	0.256101	2.54888	2.41032	2.70654	-0.0806428	0.368239	0.712695	0.904948	-0.167225	0.542315	0.587602	0.877583
O08677	KNG1	0.469663	0.496376	0.367501	1.47584	1.39642	1.88611	-0.079807	0.492712	0.622216	0.860394	-0.433685	4.79213	1.65016e-06	0.00013292
Q61941	NNT	0.0696759	0.0736352	0.0704134	9.94817	9.41326	9.84397	-0.0797367	0.795489	0.426329	0.735132	-0.0645466	0.45156	0.651586	0.906268
Q8K215	LYRM4	0.0303846	0.0320682		22.8124	21.6148		-0.0777995	0.276893	0.781862	0.931438
P82348	SGCG	0.0395845	0.0417683	0.0389772	17.5106	16.595	17.7834	-0.0774722	0.254592	0.799038	0.933676	-0.09978	0.279324	0.779997	0.95307
P36552	CPOX	0.0823021	0.0867909	0.0796116	8.42199	7.98641	8.70661	-0.0766139	0.502008	0.615662	0.857367	-0.124564	0.719052	0.472109	0.816834
O70252	HMOX2	0.104099	0.109742	0.107966	6.65855	6.31618	6.42004	-0.0761558	0.0976707	0.922194	0.977011	-0.0235304	0.196776	0.844003	0.967062
Q9WUA2	FARSB	0.0711499	0.0749936	0.119111	9.74207	9.24275	5.81936	-0.0759061	0.446349	0.655345	0.881204	0.667461	-0.538388	0.590309	0.877583
Q8BHN3	GANAB	0.179498	0.189195	0.159541	3.86159	3.66367	4.34464	-0.0759048				-0.245949
Q8CC27	CACNB2	0.238794	0.251627	0.207209	2.9027	2.75466	3.34517	-0.0755179	0.353604	0.723636	0.91016	-0.280201	1.24542	0.212977	0.63369
P07759	SERPINA3K	0.332289	0.350075	0.255846	2.08597	1.98	2.70924	-0.0752228	1.53686	0.124328	0.401642	-0.452388	5.0151	5.30062e-07	7.11608e-05
P97447	FHL1	0.0888534	0.0936035	0.0976724	7.80102	7.40514	7.09666	-0.0751348	0.305037	0.760338	0.924776	0.0613882	-0.14668	0.883385	0.977426
Q3URD3	SLMAP	0.0753723	0.0793797	0.0881828	9.19631	8.73205	7.86034	-0.0747349	1.28336	0.199367	0.509766	0.151728	-1.12081	0.262369	0.679543
P97371	PSME1	0.108257	0.113856	0.117649	6.40281	6.08792	5.89165	-0.072756	1.37412	0.169404	0.469895	0.0472763	0.178708	0.858167	0.971208
Q9CQN1	TRAP1	0.0823924	0.0866372	0.0776269	8.41275	8.00057	8.92921	-0.0724751	0.936425	0.349054	0.672146	-0.15843	1.76938	0.0768304	0.403172
P50136	BCKDHA	0.106164	0.111544	0.106048	6.52903	6.21413	6.53617	-0.0713164	1.22929	0.218963	0.534543	-0.072893	1.25374	0.209937	0.632437
Q8VCR7	ABHD14B	0.0395285	0.0415141	0.039019	17.5354	16.6967	17.7644	-0.0707077	0.338627	0.734891	0.913834	-0.089425	-0.0610254	0.951339	0.995651
Q9R0Q7	PTGES3	0.110808	0.116366	0.11465	6.25537	5.95662	6.04575	-0.0706018	0.682525	0.494907	0.782356	-0.0214267	-0.151852	0.879304	0.974249
Q61584	FXR1	0.36852	0.386932	0.34696	1.88089	1.79139	1.99777	-0.0703379	0.420177	0.674356	0.890291	-0.157311	1.02244	0.306572	0.705554
Q8BG51	RHOT1	0.0470543	0.0494003	0.0338651	14.7308	14.0312	20.4679	-0.0701932	9.05816e-16	1	1	-0.544723	6.41436e-15	1	1
P62077	TIMM8B	0.202304	0.212271	0.183379	3.42626	3.26539	3.77987	-0.0693814	0.426406	0.669812	0.890291	-0.21108	1.47351	0.140614	0.524374
Q99LF4	RTCB	0.101145	0.106103	0.07963	6.853	6.53279	8.7046	-0.0690363	0.0856122	0.931775	0.980112	-0.414078	2.4162	0.0156833	0.166553
P14148	RPL7	0.0749927	0.0786666	0.0747431	9.24286	8.8112	9.27373	-0.0690002	0.303444	0.761551	0.924776	-0.0738108	0.0268791	0.978556	0.999303
Q61543	GLG1	0.304775	0.319422	0.27468	2.27429	2.17001	2.52347	-0.0677158	0.220546	0.825446	0.944525	-0.217711	1.23167	0.218074	0.63583
Q9CQ54	NDUFC2	0.019986	0.0209349	0.0214846	34.6816	33.1096	32.2626	-0.0669216	0.249274	0.803149	0.933676	0.0373881	-0.136624	0.891328	0.981586
Q9JIK9	MRPS34	0.0726237	0.0760716	0.0523524	9.54437	9.11177	13.24	-0.0669189	0.420003	0.674484	0.890291	-0.539102	2.31905	0.0203923	0.192117
P83882	RPL36A	0.0867755	0.0908505	0.0985704	7.98782	7.62954	7.032	-0.0662064	0.289911	0.771885	0.928853	0.117659	-0.510014	0.610042	0.880907
Q8WTY4	CIAPIN1	0.195265	0.204428	0.165713	3.54977	3.39066	4.18282	-0.0661585	0.848632	0.396086	0.711477	-0.302909	3.32722	0.000877185	0.0224309
Q920M5	CORO6	0.135837	0.14218		5.1028	4.87514		-0.0658471	0.0709818	0.943412	0.984295
Q5U458	DNAJC11	0.0409454	0.0428526		16.9286	16.1751		-0.065682	0.181365	0.856081	0.956103
Q5DTX6	JCAD	0.230868	0.24158		3.00235	2.86922		-0.0654316	0.250642	0.802091	0.933676
Q9DCV4	RMDN1	0.0303807	0.0317683	0.0310553	22.8154	21.8188	22.3198	-0.0644336	0.368344	0.712617	0.904948	-0.0327488	0.26897	0.787953	0.955345
Q8K0D5	GFM1	0.128538	0.134381	0.117291	5.39255	5.15806	5.90962	-0.0641369	1.02211	0.306729	0.632366	-0.196236	1.57767	0.114641	0.478743
Q9D2N4	DTNA	0.0293865	0.0307039	0.0249351	23.5873	22.5752	27.798	-0.0632695	0.275696	0.782781	0.931438	-0.300244	1.09066	0.275422	0.685787
Q8BGD9	EIF4B	0.14569	0.152206	0.146124	4.75768	4.554	4.74354	-0.063124	0.45013	0.652617	0.881184	-0.0588303	0.795482	0.426333	0.80613
P62334	PSMC6	0.116031	0.121028	0.129437	5.97382	5.72718	5.35507	-0.0608297	0.476088	0.634012	0.870249	0.0969187	-0.618535	0.536223	0.858703
Q9R0P9	UCHL1	0.0610145	0.0636101	0.0618032	11.3604	10.8968	11.2154	-0.0601036	0.518422	0.604164	0.848653	-0.0415748	0.208169	0.835097	0.965188
O88844	IDH1	0.0548001	0.0570952	0.0501668	12.6486	12.1402	13.8168	-0.0591904	-0.0576272	0.954046	0.989455	-0.186637	0.915599	0.359877	0.758766
P97855	G3BP1	0.0905274	0.0941757	0.0927407	7.65677	7.36015	7.47403	-0.057001	0.537891	0.590652	0.839469	-0.0221527	0.434557	0.663884	0.906268
Q9CWG8	NDUFAF7	0.0786722	0.0818071		8.81057	8.47295		-0.0563722	0.0976894	0.922179	0.977011
P47738	ALDH2	0.057953	0.0602604	0.0555223	11.9605	11.5025	12.4841	-0.0563263	1.40757	0.159258	0.459805	-0.118142	1.57228	0.115886	0.47993
P35979	RPL12	0.0646267	0.0671313	0.0752205	10.7254	10.3252	9.21487	-0.0548557	0.269451	0.787583	0.932098	0.164141	-1.19349	0.232676	0.644943
Q8BMK4	CKAP4	0.0898887	0.0933589	0.0937883	7.71118	7.42454	7.39055	-0.0546485	0.308022	0.758066	0.924714	0.00662	0.108092	0.913923	0.993217
Q61581	IGFBP7	0.503153	0.522334	0.512932	1.37761	1.32702	1.35134	-0.0539747	0.0426614	0.965971	0.99205	-0.0262046	0.283971	0.776433	0.952983
P63325	RPS10	0.096815	0.100492	0.09371	7.1595	6.89757	7.39673	-0.0537712	1.01273	0.311188	0.634663	-0.100799	0.93059	0.352066	0.751229
Q06138	CAB39	0.153248	0.158992	0.120235	4.52303	4.35964	5.76495	-0.0530795	0.129868	0.896671	0.971247	-0.403099	1.27636	0.20183	0.620511
P07724	ALB	0.153551	0.159279	0.155181	4.5141	4.35179	4.46671	-0.0528313	2.3129	0.020728	0.139712	-0.0376046	1.59816	0.110007	0.473091
P07901	HSP90AA1	0.0978184	0.101439	0.173775	7.08606	6.83314	3.98875	-0.0524345	0.363329	0.716359	0.907631	0.776611	-2.5948	0.00946455	0.123963
Q8CJ53	TRIP10	0.159519	0.165423	0.164474	4.34523	4.19016	4.21432	-0.0524273	0.859339	0.390154	0.710896	-0.0082952	0.38913	0.69718	0.916863
Q99JW2	ACY1	0.063475	0.0658206	0.0654454	10.92	10.5308	10.5912	-0.0523512	0.137725	0.890457	0.968523	-0.00824801	0.020866	0.983353	0.999303
Q80YC5	F12	0.54654	0.566596	0.319265	1.26825	1.22335	2.17107	-0.051991	0.190495	0.848921	0.954539	-0.827564	2.04729	0.0406297	0.290909
P09405	NCL	0.130369	0.135136	0.126055	5.3168	5.12926	5.49877	-0.0518088	0.249914	0.802654	0.933676	-0.100358	1.48895	0.136502	0.518642
Q62241	SNRPC	0.227246	0.235442	0.141984	3.05021	2.94402	4.88186	-0.0511181	0.0936399	0.925395	0.977329	-0.72964	3.76679	0.000165362	0.00628536
Q9CZX9	EMC4	0.124564	0.129014	0.0884762	5.56459	5.37264	7.83428	-0.0506465	0.0945309	0.924687	0.977329	-0.544171	0.861045	0.389213	0.779879
O08528	HK2	0.110809	0.114713	0.101955	6.25533	6.04247	6.79854	-0.0499485	0.685915	0.492767	0.780388	-0.170088	1.39585	0.162759	0.559844
Q62165	DAG1	0.0526405	0.0544783	0.0531896	13.1676	12.7234	13.0316	-0.0495088	0.139516	0.889042	0.968523	-0.0345357	0.127145	0.898826	0.98571
P18760	CFL1	0.105309	0.108899	0.111949	6.58203	6.36504	6.19164	-0.0483627	0.996978	0.318775	0.641681	0.0398482	-0.360567	0.718423	0.9296
Q5SRX1	TOM1L2	0.216822	0.224084	0.152539	3.19685	3.09325	4.54406	-0.0475293	0.431317	0.666238	0.888317	-0.554859	3.42995	0.000603702	0.0164841
Q9WUA3	PFKP	0.106295	0.109821	0.077604	6.52096	6.31162	8.93185	-0.047075	0.212163	0.83198	0.94831	-0.500949	1.92299	0.0544813	0.329274
Q9CZ13	UQCRC1	0.0238234	0.0246086	0.0228474	29.0953	28.1668	30.3381	-0.046788				-0.107133
Q8R050	GSPT1	0.107554	0.111068	0.163221	6.44464	6.24072	4.24668	-0.0463865				0.555377
Q9DCM2	GSTK1	0.024869	0.0256793	0.0260493	27.872	26.9925	26.6091	-0.0462575	0.159109	0.873583	0.959743	0.020637	-0.190745	0.848725	0.970402
P58252	EEF2	0.101302	0.104597	0.100691	6.84238	6.62681	6.88389	-0.0461836	0.657801	0.510666	0.793908	-0.0549094	1.32444	0.185358	0.594844
P50752	TNNT2	0.0988694	0.102066	0.10174	7.01074	6.79114	6.81294	-0.0459114	0.173234	0.862468	0.957395	-0.0046237	-0.22726	0.820221	0.9617
O70310	NMT1	0.118583	0.122367	0.113633	5.84525	5.66447	6.09985	-0.0453234	0.0912099	0.927326	0.977678	-0.106833	0.215138	0.82966	0.964194
Q80UU9	PGRMC2	0.0968207	0.0998933	0.0933825	7.15908	6.93887	7.42266	-0.0450729	0.0812529	0.935241	0.981582	-0.0972356	0.41751	0.676305	0.907437
Q62000	OGN	0.0751028	0.0774653	0.0736268	9.22931	8.94785	9.41433	-0.0446825	0.357052	0.721053	0.909298	-0.0733175	0.320993	0.748215	0.942436
Q4U4S6	XIRP2	0.359597	0.370864	0.260376	1.92756	1.86901	2.6621	-0.0445076	0.507282	0.611957	0.85622	-0.510291	2.86297	0.00419692	0.073479
Q921I1	TF	0.273101	0.281562	0.235174	2.53806	2.46179	2.94738	-0.0440176	1.28457	0.198943	0.509383	-0.259726	5.70261	1.17986e-08	3.16792e-06
O08600	ENDOG	0.0957354	0.0986883	0.0787555	7.24024	7.0236	8.80125	-0.0438277	0.189028	0.850071	0.954539	-0.325499	2.01695	0.0437003	0.304113
Q9CXW3	CACYBP	0.292946	0.301957		2.36613	2.29551		-0.0437105	-0.199944	0.841525	0.952981
P21460	CST3	0.595482	0.613609	0.313581	1.16401	1.12962	2.21042	-0.0432602	0.128342	0.897878	0.971247	-0.968479	2.45459	0.0141044	0.155631
Q9CYZ2	TPD52L2	0.193081	0.198796	0.14963	3.58994	3.48673	4.6324	-0.0420818	0.527191	0.598061	0.844534	-0.409884	5.06012	4.18992e-07	6.74996e-05
P23242	GJA1	0.0553867	0.0570072	0.0504362	12.5147	12.1589	13.743	-0.0416048	0.581099	0.561174	0.819771	-0.176684	1.56167	0.118367	0.481538
Q8VDQ8	SIRT2	0.0650988	0.0669992	0.0579264	10.6476	10.3456	11.966	-0.0415131	0.098441	0.921582	0.977011	-0.209924	0.285505	0.775257	0.952983
Q9CQS4	SLC25A46	0.0391963	0.0403306		17.684	17.1866		-0.0411592	0.11707	0.906805	0.974227
Q5M8N4	SDR39U1	0.0295933	0.0304399	0.0282871	23.4224	22.771	24.504	-0.0406909	0.279589	0.779793	0.931438	-0.105815	0.598164	0.54973	0.862883
Q61316	HSPA4	0.0928512	0.0954847	0.110559	7.46514	7.25925	6.2695	-0.0403489	0.268592	0.788244	0.932288	0.21147	-1.23687	0.216134	0.63583
Q9CQJ6	DENR	0.0643466	0.0661265	0.0631042	10.7721	10.4821	10.9842	-0.039365	-0.046422	0.962974	0.99205	-0.0674916	0.54716	0.584269	0.877583
Q9WV55	VAPA	0.0632624	0.0649413	0.0618018	10.9567	10.6734	11.2156	-0.0377873	0.849628	0.395532	0.711477	-0.0714881	1.0548	0.291515	0.694721
Q8CIZ8	VWF	0.0918671	0.0942864	0.102745	7.54511	7.35151	6.74626	-0.0375016	0.0781947	0.937673	0.983027	0.123952	-0.404963	0.685504	0.910486
Q9JHQ5	LZTFL1	0.259318	0.265936	0.186002	2.67296	2.60644	3.72656	-0.0363563	0.330876	0.740738	0.91766	-0.515765	2.11071	0.0347972	0.260736
Q05D44	EIF5B	0.219426	0.224995	0.199142	3.15892	3.08072	3.48067	-0.0361626	0.229861	0.8182	0.940274	-0.176097	0.410336	0.681559	0.908182
P61089	UBE2N	0.0617373	0.0632902	0.0625099	11.2274	10.9519	11.0886	-0.0358403	0.0100959	0.991945	0.997295	-0.0178968	0.0133636	0.989338	0.999303
P47915	RPL29	0.0904184	0.0926627	0.0924553	7.666	7.48032	7.49711	-0.0353734	0.391751	0.695243	0.898927	-0.00323378	0.386202	0.699347	0.918205
O70318	EPB41L2	0.129777	0.13295	0.115831	5.34105	5.21361	5.98412	-0.0348405	0.127742	0.898353	0.971247	-0.198856	0.599047	0.549142	0.862883
Q99K41	EMILIN1	0.0909166	0.0931361	0.100464	7.62399	7.44231	6.89946	-0.0347959	0.609945	0.541898	0.810778	0.109267	-0.446314	0.65537	0.906268
O88441	MTX2	0.0267494	0.027397		25.9126	25.3001		-0.0345123	0.508841	0.610863	0.856028
Q8BP27	SFR1	0.447063	0.457645	0.71835	1.55045	1.5146	0.964915	-0.0337502	0.279069	0.780192	0.931438	0.650458	-1.33627	0.181461	0.588196
Q8CGY6	UNC45B	0.265942	0.27219	0.170842	2.60639	2.54656	4.05724	-0.0335036	0.249442	0.803019	0.933676	-0.671952	2.82829	0.00467972	0.0791266
P0CW02	LY6C1	0.122421	0.125231	0.122487	5.66202	5.53495	5.65892	-0.0327457	0.0916536	0.926973	0.977678	-0.0319578	-0.013029	0.989605	0.999303
P83870	PHF5A	0.169458	0.173325	0.13726	4.09037	3.99911	5.04988	-0.0325523	0.0929463	0.925946	0.977329	-0.336569	1.16309	0.244792	0.655512
Q9CQ60	PGLS	0.0417287	0.0426542	0.0532353	16.6108	16.2504	13.0204	-0.0316501	-0.167827	0.866719	0.957395	0.319694	-1.38708	0.165416	0.559844
P62962	PFN1	0.0824497	0.0842656	0.0849982	8.40691	8.22574	8.15485	-0.0314305	0.623021	0.533271	0.804803	0.0124877	0.245451	0.806107	0.959113
P47911	RPL6	0.0843829	0.086214	0.0833017	8.2143	8.03984	8.32092	-0.0309711	0.345485	0.72973	0.911558	-0.0495764	0.787052	0.431251	0.806197
Q9D0S9	HINT2	0.0457722	0.0467383	0.0489795	15.1434	14.8304	14.1518	-0.0301327	-0.0187405	0.985048	0.994746	0.0675734	-0.334208	0.738223	0.935852
Q8BZF8	PGM5	0.0529999	0.0540997	0.0693544	13.0783	12.8124	9.99428	-0.0296307	-1.06902	0.285061	0.614282	0.358366	-1.2383	0.215605	0.63583
Q9QZH6	ECSIT	0.127291	0.129909		5.44538	5.33562		-0.0293759	0.0841966	0.9329	0.980112
O09131	GSTO1	0.0668643	0.0681894	0.0736072	10.3665	10.165	9.41684	-0.0283118	0.335313	0.737389	0.915681	0.1103	-0.712517	0.476145	0.818934
Q99N93	MRPL16	0.0605106	0.0617029		11.455	11.2336		-0.0281515	0.0700252	0.944174	0.984295
P62852	RPS25	0.107836	0.109944	0.089854	6.4278	6.30457	7.71415	-0.0279281	0.304148	0.761015	0.924776	-0.29111	1.5319	0.125547	0.494515
Q9WUR2	ECI2	0.0338367	0.0344831	0.0283121	20.4851	20.101	24.4824	-0.0273045	0.123756	0.901509	0.972202	-0.284472	0.940603	0.346908	0.747502
Q8BFZ3	ACTBL2	0.0695139	0.0708277	0.0706119	9.97134	9.78638	9.8163	-0.0270124	-0.240084	0.810265	0.936345	-0.00440417	-0.197673	0.843301	0.966945
P47757	CAPZB	0.0606978	0.0618321	0.0546992	11.4196	11.2102	12.672	-0.0267098	0.358757	0.719777	0.909123	-0.176836	1.09404	0.273938	0.684208
Q922R8	PDIA6	0.156334	0.159215	0.150333	4.43377	4.35353	4.61074	-0.0263465	0.407433	0.68369	0.893802	-0.0828107	0.540563	0.588809	0.877583
Q60605	MYL6	0.0917501	0.0934162	0.111468	7.55473	7.41999	6.21838	-0.0259624	0.43594	0.662881	0.884473	0.25488	-3.03652	0.00239329	0.0494306
P09103	P4HB	0.142805	0.145355	0.140372	4.85379	4.76863	4.93794	-0.0255345	0.372267	0.709694	0.904948	-0.0503335	1.07827	0.280915	0.686137
Q02566	MYH6	0.055141	0.0561171	0.0584746	12.5704	12.3518	11.8538	-0.0253148	0.781658	0.434416	0.738836	0.0593687	-1.18711	0.235186	0.647429
P35235	PTPN11	0.110431	0.112324	0.0993056	6.27672	6.17098	6.97994	-0.0245104	0.208237	0.835044	0.949678	-0.177714	1.56669	0.117187	0.481538
Q8VHX6	FLNC	0.11815	0.120168	0.114555	5.86667	5.76813	6.05081	-0.024439	0.872019	0.383198	0.703032	-0.0690234	3.12069	0.00180429	0.0421263
O88851	RBBP9	0.0369072	0.0375246		18.7808	18.4718		-0.0239348
O35295	PURB	0.0526422	0.0534799	0.0574751	13.1671	12.9609	12.06	-0.0227752	0.746848	0.455155	0.752803	0.103941	-0.851258	0.394626	0.783301
Q7TSI3	PPP6R1	0.223918	0.227431	0.192113	3.09554	3.04772	3.60802	-0.0224613	0.0693749	0.944691	0.984295	-0.243476	0.186877	0.851757	0.971208
Q06770	SERPINA6	0.362921	0.368531		1.90991	1.88084		-0.0221293
Q3TC72	FAHD2	0.0258314	0.0262301	0.0263284	26.8335	26.4257	26.327	-0.0220962	0.10091	0.919622	0.977011	0.00539645	-0.0232068	0.981485	0.999303
Q922Q8	LRRC59	0.14215	0.144277	0.11353	4.87615	4.80427	6.10542	-0.021427	0.41619	0.677271	0.890291	-0.345774	2.00143	0.0453456	0.307193
P61222	ABCE1	0.0744611	0.0754624		9.30885	9.18533		-0.0192715	0.0175711	0.985981	0.994746
Q8BGX2	TIMM29	0.0323797	0.0328144	0.0264873	21.4068	21.1233	26.169	-0.0192352	0.255973	0.797972	0.933676	-0.309023	1.84483	0.065062	0.362709
Q923T9	CAMK2G	0.118892	0.12047	0.0825816	5.83006	5.75369	8.39348	-0.0190224	-0.150488	0.880379	0.961915	-0.544782	1.48513	0.13751	0.519075
Q99NB1	ACSS1	0.0375565	0.0380518	0.0378832	18.4561	18.2159	18.2969	-0.0189009	0.271733	0.785828	0.931438	-0.00640367	0.238085	0.811815	0.961324
Q91YN9	BAG2	0.164491	0.166638	0.138006	4.21388	4.15961	5.02259	-0.0187018	0.255903	0.798026	0.933676	-0.271985	1.4327	0.151945	0.538206
Q1XH17	TRIM72	0.0835591	0.0846187	0.084606	8.29529	8.19142	8.19265	-0.0181783	0.898905	0.368703	0.690629	-0.000216333	0.779992	0.435395	0.806197
Q9JLH8	TMOD4	0.0910084	0.0921598	0.0739905	7.6163	7.52115	9.36806	-0.0181383	-0.365683	0.714602	0.906751	-0.316798	0.624912	0.532029	0.855451
Q9JJV2	PFN2	0.0610734	0.0617882		11.3494	11.2181		-0.0167871	0.0427791	0.965878	0.99205
Q924M7	MPI	0.0521097	0.0526601	0.0402719	13.3017	13.1627	17.2117	-0.0151579	-0.0312751	0.97505	0.992936	-0.386936	1.30863	0.190659	0.599132
P47934	CRAT	0.0274729	0.0277514	0.0261215	25.2302	24.977	26.5355	-0.0145545	-0.234308	0.814746	0.93862	-0.0873249	0.0930635	0.925853	0.995651
O55111	DSG2	0.0398483	0.0402448	0.0416939	17.3947	17.2233	16.6247	-0.0142845	0.32845	0.742572	0.917874	0.0510335	-0.268759	0.788115	0.955345
P28665	MUG1	0.352014	0.3554	0.223486	1.96909	1.95033	3.10153	-0.0138087	-0.402474	0.687335	0.895313	-0.669261	3.22722	0.00125	0.0309809
Q61838	PZP	0.265476	0.267997	0.192743	2.61096	2.5864	3.59623	-0.0136365	0.14867	0.881814	0.962354	-0.475541	3.14684	0.00165048	0.0391017
Q9JHR7	IDE	0.0941999	0.0950616	0.0759282	7.35826	7.29156	9.12898	-0.0131371	0.035292	0.971847	0.992936	-0.324227	0.606424	0.544233	0.861384
Q91YT0	NDUFV1	0.0411398	0.0415099	0.0411154	16.8486	16.6984	16.8586	-0.0129216	0.493213	0.621862	0.860394	-0.0137755	0.182189	0.855434	0.971208
Q3UH68	LIMCH1	0.203817	0.20564	0.211054	3.40083	3.37068	3.28421	-0.0128467	0.243456	0.807652	0.93533	0.037492	-0.223344	0.823268	0.962471
Q02257	JUP	0.0563953	0.0568956	0.0575012	12.2909	12.1828	12.0545	-0.0127409	0.429864	0.667295	0.88909	0.0152744	0.152598	0.878715	0.974249
P63001	RAC1	0.0934654	0.0942752	0.0777234	7.41608	7.35238	8.91813	-0.0124454	0.0360212	0.971265	0.992936	-0.27853	1.92283	0.0545016	0.329274
Q61102	ABCB7	0.0562799	0.0567617	0.0584095	12.3161	12.2115	11.867	-0.012299	0.0326659	0.973941	0.992936	0.0412855	-0.0797598	0.936428	0.995651
Q8BJU9	MTRF1L	0.0851243	0.085728	0.0879797	8.14277	8.08542	7.87849	-0.0101965	0.051064	0.959275	0.991729	0.0374041	-0.173282	0.86243	0.971208
P05201	GOT1	0.0585475	0.0589444	0.0554796	11.8391	11.7593	12.4937	-0.00974722	-0.486133	0.626873	0.86363	-0.0873992	0.724006	0.469062	0.816834
Q9WVC3	CAV2	0.0509671	0.0513072	0.0522204	13.5999	13.5098	13.2735	-0.00959325	0.0402683	0.967879	0.992369	0.0254527	-0.106837	0.914919	0.993217
P06745	GPI	0.0463749	0.0466553	0.0459003	14.9466	14.8568	15.1012	-0.00869494	0.119575	0.90482	0.973042	-0.0235382	0.217636	0.827713	0.964194
Q8R0N6	ADHFE1	0.0654665	0.0658485	0.0580639	10.5878	10.5264	11.9377	-0.00839268	-0.258903	0.79571	0.933676	-0.181509	2.52293	0.011638	0.137859
P06801	ME1	0.0702537	0.0706481		9.86634	9.81127		-0.00807573
P52480	PKM	0.0655715	0.0659118	0.0699187	10.5709	10.5163	9.91362	-0.00746966	0.16164	0.871589	0.959193	0.0851398	-1.65279	0.0983733	0.447287
Q91VR8	BRK1	0.112262	0.112836		6.17439	6.14297		-0.00735922	0.0276598	0.977934	0.993711
Q9CZX8	RPS19	0.0746877	0.0750493	0.0808563	9.28061	9.23589	8.57258	-0.00696759	0.694842	0.487154	0.776116	0.107522	-0.856072	0.391958	0.781335
Q58A65	SPAG9	0.241491	0.242652	0.188083	2.87028	2.85655	3.68533	-0.00691973	0.0435994	0.965224	0.99205	-0.367522	1.1695	0.242204	0.654682
P19639	GSTM3	0.0356225	0.0357865		19.4581	19.3689		-0.00662827	0.198786	0.84243	0.952981
Q62422	OSTF1	0.195541	0.196426	0.180501	3.54477	3.52879	3.84014	-0.00651897	0.306768	0.75902	0.924714	-0.121985	0.615138	0.538463	0.858876
O54879	HMGB3	0.162119	0.162823	0.160756	4.27556	4.25707	4.31181	-0.0062511	-0.229995	0.818096	0.940274	-0.0184315	0.198202	0.842887	0.966945
Q9Z1D1	EIF3G	0.224196	0.225118	0.191575	3.0917	3.07904	3.61815	-0.00592092	0.0534089	0.957406	0.990347	-0.23277	1.22973	0.218799	0.63583
O08915	AIP	0.286243	0.287408		2.42153	2.41172		-0.00585884
Q3UMU9	HDGFL2	0.199251	0.199969	0.208152	3.47877	3.46628	3.33	-0.00519039	-0.130708	0.896006	0.971247	0.0578642	-0.249739	0.802789	0.958705
O70548	TCAP	0.165661	0.166234	0.245968	4.18414	4.16971	2.81804	-0.0049852	0.288482	0.772978	0.928864	0.565253	-4.06711	4.75988e-05	0.00232369
Q9D0K2	OXCT1	0.0452499	0.0453978	0.0410418	15.3182	15.2683	16.8888	-0.0047084	0.0176252	0.985938	0.994746	-0.145531	1.45064	0.146879	0.531666
P27659	RPL3	0.0645572	0.0647548	0.0498731	10.7369	10.7042	13.8982	-0.00440906	0.0172867	0.986208	0.994746	-0.376725	0.772925	0.439566	0.807232
P97863	NFIB	0.119786	0.120144		5.78656	5.76933		-0.00430256	0.00730918	0.994168	0.998927
P80314	CCT2	0.110791	0.111071	0.0922785	6.25637	6.2406	7.51147	-0.00364192	0.0413892	0.966986	0.992369	-0.267411	0.782197	0.434099	0.806197
P61979	HNRNPK	0.164625	0.165018	0.176674	4.21045	4.20042	3.92331	-0.00344069	0.0430039	0.965698	0.99205	0.0984627	-0.956897	0.338619	0.742198
Q62376	SNRNP70	0.0662437	0.0663465	0.0623751	10.4636	10.4474	11.1126	-0.00223731	0.174916	0.861146	0.957395	-0.08905	0.88382	0.376794	0.775242
Q9DB60	PRXL2B	0.0557407	0.0558143	0.0639804	12.4352	12.4188	10.8337	-0.00190259	0.668563	0.503774	0.788883	0.196994	-1.37437	0.169326	0.562886
P21981	TGM2	0.0583665	0.058433	0.0608313	11.8758	11.8623	11.3946	-0.00164107	0.0534626	0.957363	0.990347	0.0580303	0.1147	0.908683	0.993155
P62900	RPL31	0.0920911	0.0921487	0.0856936	7.52675	7.52205	8.08867	-0.000902292	0.278449	0.780668	0.931438	-0.104777	0.971955	0.331073	0.734654
P63017	HSPA8	0.0928026	0.0927905	0.0943491	7.46905	7.47002	7.34663	0.000189122	0.0477739	0.961896	0.99205	0.0240312	0.0394139	0.96856	0.999303
P70404	IDH3G	0.0442545	0.0442444	0.0463722	15.6627	15.6663	14.9475	0.000330845	0.00403087	0.996784	0.998927	0.0677657
P31786	DBI	0.0616724	0.0616486	0.0525019	11.2392	11.2435	13.2023	0.000558587	-0.0274186	0.978126	0.993711	-0.231698	2.16921	0.0300667	0.237755
P58774	TPM2	0.0814429	0.0814106	0.0801776	8.51084	8.51421	8.64514	0.000571619	-0.198846	0.842383	0.952981	-0.0220175	0.643706	0.519766	0.846276
O35887	CALU	0.160278	0.160074	0.154655	4.32467	4.33017	4.48189	0.0018363	-0.163945	0.869774	0.958191	-0.0496805	0.110872	0.911718	0.993217
Q00897	SERPINA1D	0.358579	0.357989	0.230624	1.93304	1.93622	3.00553	0.00237305	0.458784	0.646389	0.876	-0.634374	6.09809	1.07342e-09	4.32318e-07
Q99JY3	GIMAP4	0.0595585	0.0594505		11.6381	11.6592		0.00261946	-0.0127428	0.989833	0.997295
P62631	EEF1A2	0.0637958	0.0636505	0.0663315	10.8651	10.8899	10.4497	0.0032895	-0.157501	0.87485	0.959743	0.0595219	-1.11522	0.264758	0.682319
Q9CPV4	GLOD4	0.0415709	0.0414452	0.0376855	16.6739	16.7244	18.3929	0.00436732	-0.157696	0.874696	0.959743	-0.137197	0.830901	0.406029	0.797961
Q9JKS5	HABP4	0.378548	0.37734	0.553356	1.83107	1.83693	1.25262	0.00460811	-0.00528937	0.99578	0.998927	0.552341	-0.721412	0.470656	0.816834
Q8VCE1	DNAJC28	0.169854	0.169287	0.135304	4.08083	4.0945	5.1229	0.00482322	-0.285993	0.774884	0.928864	-0.323274	0.932858	0.350893	0.750613
Q80YR5	SAFB2	0.297771	0.296775	0.299431	2.32779	2.3356	2.31488	0.00483271	0.559333	0.575935	0.830199	0.0128542	-0.0275193	0.978046	0.999303
O54946	DNAJB6	0.159509	0.158955	0.134418	4.34552	4.36065	5.15664	0.00501678	-0.0105624	0.991573	0.997295	-0.241888	0.56353	0.573074	0.872236
Q6IRU2	TPM4	0.0764035	0.0761014	0.0744984	9.07219	9.1082	9.30418	0.00571487	-0.370772	0.710807	0.904948	-0.0307133	0.332696	0.739364	0.935852
P09581	CSF1R	0.467432	0.465583	0.369669	1.48288	1.48877	1.87505	0.00571884	-0.0222022	0.982287	0.994746	-0.332804	1.15156	0.249502	0.657853
P24472	GSTA4	0.0341617	0.0340162	0.0381307	20.2902	20.377	18.1782	0.00615962	-0.0341214	0.97278	0.992936	0.164732	-0.901216	0.367473	0.766839
Q9D8N0	EEF1G	0.0677419	0.0674121	0.0720572	10.2322	10.2822	9.61941	0.00704033	-0.182312	0.855338	0.956007	0.0961336	-0.643256	0.520058	0.846276
P30681	HMGB2	0.0462174	0.0459843	0.0418023	14.9975	15.0736	16.5816	0.00729562	0.103021	0.917946	0.977011	-0.137559	1.04499	0.296027	0.700357
Q8BGC0	HTATSF1	0.281632	0.279885		2.46118	2.47655		0.00897733	-0.0240012	0.980852	0.994727
Q8K199	CMC2	0.0650144	0.0646002	0.0610492	10.6614	10.7298	11.3539	0.00922193	-0.0244606	0.980485	0.994727	-0.0815656	0.929009	0.352884	0.75198
Q9EP52	TWSG1	0.288718	0.28687	0.223054	2.40078	2.41624	3.10753	0.00926368	-0.0324924	0.974079	0.992936	-0.363002	1.08475	0.278034	0.686137
O54734	DDOST	0.100793	0.10004	0.075405	6.87696	6.92867	9.19233	0.0108089	-0.155805	0.876187	0.959743	-0.40785	2.43018	0.0150914	0.162644
Q8C8R3	ANK2	0.113149	0.112299	0.0928789	6.12599	6.17232	7.46292	0.0108698	0.595008	0.551838	0.815062	-0.273927	1.57479	0.115304	0.47875
Q8K310	MATR3	0.233544	0.231733	0.155838	2.96795	2.99114	4.44788	0.0112309	0.191492	0.84814	0.954539	-0.572423	4.82688	1.38685e-06	0.000124199
Q9CZR8	TSFM	0.0340415	0.0337743	0.0341965	20.3618	20.5229	20.2695	0.0113673	-0.110148	0.912292	0.976004	0.0179222	-0.0741735	0.940872	0.995651
O70433	FHL2	0.0794715	0.0787989	0.0955323	8.72195	8.7964	7.25563	0.0122625	-0.68761	0.491699	0.779359	0.277813	-4.5975	4.27597e-06	0.000287025
Q9EPX2	PAPLN	0.0492933	0.0488689	0.0466255	14.0617	14.1838	14.8663	0.0124757	-0.414772	0.678309	0.891028	-0.0677966	0.763411	0.445218	0.811365
Q8R1Q8	DYNC1LI1	0.145087	0.14383	0.12928	4.77745	4.81922	5.36161	0.0125581	0.727854	0.466703	0.762432	-0.153868	1.90311	0.0570263	0.337755
Q9ERP3	TRIM54	0.389297	0.385818	0.345573	1.78051	1.79656	2.00579	0.0129516	0.0186816	0.985095	0.994746	-0.158931	1.15271	0.24903	0.657853
Q8K124	PLEKHO2	0.167407	0.165874	0.191807	4.14048	4.17876	3.61378	0.0132772	-0.0224129	0.982119	0.994746	0.209568	0.160241	0.872691	0.972272
Q9CX34	SUGT1	0.208839	0.206918	0.188602	3.31906	3.34986	3.67519	0.0133276	-0.57339	0.566381	0.821593	-0.133718	0.0670634	0.946531	0.995651
Q9D6K8	FUNDC2	0.0814077	0.0806545	0.0713681	8.51451	8.59403	9.71229	0.013411	-0.831675	0.405592	0.716611	-0.176476	0.667214	0.504635	0.831038
Q99LN9	DOHH	0.173703	0.172034	0.114733	3.99042	4.02914	6.0414	0.0139311	-0.0322997	0.974233	0.992936	-0.584413	1.502	0.133098	0.511592
Q8BL66	EEA1	0.136088	0.134771	0.102741	5.09336	5.14314	6.74653	0.0140303	0.099219	0.920964	0.977011	-0.391498	3.17248	0.0015114	0.0363414
D3Z7Q2	SMIM20	0.0849804	0.084151	0.0902967	8.15655	8.23694	7.67633	0.0141495	-0.0770405	0.938591	0.983437	0.101692	-0.53017	0.595994	0.879255
Q60749	KHDRBS1	0.207487	0.205398	0.19477	3.34067	3.37465	3.55881	0.0145998	-0.109308	0.912958	0.976004	-0.0766555	0.556116	0.578132	0.875348
P16332	MMUT	0.0435562	0.0431129	0.0524363	15.9139	16.0775	13.2189	0.0147571	-0.102036	0.918728	0.977011	0.282445	-1.69725	0.089649	0.435202
Q9CR41	HYPK	0.351748	0.348166	0.288036	1.97058	1.99085	2.40646	0.0147677	0.128369	0.897857	0.971247	-0.273525	0.716777	0.473512	0.817607
P14152	MDH1	0.0542515	0.0536986	0.056929	12.7766	12.9081	12.1756	0.0147788	-0.127152	0.89882	0.971247	0.0842802	-0.720718	0.471083	0.816834
P54071	IDH2	0.0295433	0.0292391	0.0193382	23.4621	23.7062	35.8434	0.0149305	-0.0941709	0.924973	0.977329	-0.596445	2.20233	0.0276421	0.225755
Q03958	PFDN6	0.124105	0.122789	0.0982597	5.58518	5.64502	7.05424	0.015375	-0.248247	0.803943	0.933676	-0.321511	2.28045	0.0225813	0.203231
Q9WVK4	EHD1	0.0500476	0.0495099	0.0493595	13.8498	14.0002	14.0428	0.0155831	0.0338564	0.972992	0.992936	-0.00438916	0.887477	0.374822	0.775061
Q8BG95	PPP1R12B	0.115556	0.11431	0.0976979	5.99837	6.06374	7.0948	0.0156369	-0.171616	0.863739	0.957395	-0.226555	3.56353	0.000365901	0.0115582
Q61166	MAPRE1	0.170241	0.168377	0.209435	4.07156	4.11664	3.3096	0.0158826	-0.959044	0.337537	0.658126	0.314808	-1.18656	0.2354	0.647429
A2AMZ4	NDUFAF8	0.0509732	0.0504033	0.0593994	13.5983	13.752	11.6693	0.0162216	-0.0632688	0.949552	0.988031	0.236929	-0.689363	0.490595	0.824138
Q9EQP2	EHD4	0.126017	0.124582	0.117808	5.50043	5.5638	5.88368	0.0165246	0.578292	0.563067	0.820943	-0.0806497	1.50092	0.133376	0.511592
P55264	ADK	0.0738373	0.0729876	0.0628996	9.38749	9.49678	11.0199	0.0166985	-0.358612	0.719885	0.909123	-0.214601	2.00109	0.045383	0.307193
P62858	RPS28	0.0939045	0.0928115	0.0898815	7.38141	7.46833	7.71179	0.0168905	-0.193979	0.846192	0.954539	-0.0462793	0.477629	0.632914	0.891824
Q9Z0U1	TJP2	0.146772	0.145038	0.130154	4.7226	4.77906	5.3256	0.0171464	-0.0498201	0.960266	0.991803	-0.156216	0.414174	0.678747	0.907437
O70373	XIRP1	0.27574	0.272473	0.210356	2.51377	2.54391	3.29512	0.0171949	-0.519826	0.603185	0.847916	-0.373283	4.81598	1.46479e-06	0.000124199
Q91WD5	NDUFS2	0.0319071	0.0315269	0.032038	21.7239	21.9859	21.6351	0.0172907	-0.0720398	0.94257	0.984295	0.0232002	-0.460447	0.645196	0.901312
Q8R3V5	SH3GLB2	0.184975	0.182735	0.091498	3.74724	3.79319	7.57555	0.0175846	-0.0350501	0.97204	0.992936	-0.997937	2.57138	0.0101294	0.128492
Q9WVL3	SLC12A7	0.133622	0.131963		5.18735	5.2526		0.0180321	-0.0272615	0.978251	0.993711
Q9WTI7	MYO1C	0.0377274	0.0372579	0.0314505	18.3725	18.604	22.0393	0.0180661	-0.252628	0.800555	0.933676	-0.244465	1.59315	0.111127	0.474867
Q9WUZ7	SH3BGR	0.0931342	0.091951	0.0851991	7.44246	7.53822	8.13562	0.0184448	0.264818	0.791149	0.933031	-0.110028	1.44342	0.148903	0.531889
P15116	CDH2	0.0600206	0.059235	0.0568864	11.5485	11.7016	12.1848	0.0190083	0.0199761	0.984062	0.994746	-0.0583652	1.37539	0.169012	0.562886
Q62407	SPEG	0.0685728	0.0676678	0.0577837	10.1082	10.2434	11.9956	0.0191678	-0.549237	0.582843	0.833144	-0.227808	1.89438	0.0581741	0.340428
P48722	HSPA4L	0.114747	0.1132	0.0712943	6.04064	6.12319	9.72234	0.0195816	-0.352568	0.724412	0.91047	-0.667019	1.52174	0.128075	0.500416
Q9CR16	PPID	0.104339	0.102927	0.105961	6.64319	6.73437	6.54151	0.0196674	-0.0563546	0.955059	0.989567	0.0419211	-0.107451	0.914431	0.993217
Q9CZ44	NSFL1C	0.116514	0.114898	0.113704	5.94907	6.03273	6.09604	0.0201469	-0.560993	0.574802	0.829281	-0.0150622	0.285878	0.774971	0.952983
Q921S7	MRPL37	0.0474324	0.0467718		14.6134	14.8198		0.0202354	-0.319072	0.749672	0.919067
Q9DCJ5	NDUFA8	0.0294723	0.0290529	0.0210793	23.5186	23.8581	32.8829	0.0206753	-0.104128	0.917068	0.977011	-0.462858	1.86182	0.0626279	0.355259
P63085	MAPK1	0.223299	0.220072	0.155231	3.10412	3.14963	4.46525	0.0210004	-0.00480168	0.996169	0.998927	-0.503557	1.45098	0.146786	0.531666
Q60864	STIP1	0.119173	0.117439	0.125539	5.81633	5.90217	5.52136	0.0211354	-0.29636	0.766955	0.927766	0.0962193	-1.35234	0.176266	0.574362
P23506	PCMT1	0.0504313	0.0496858	0.0584309	13.7444	13.9506	11.8627	0.0214879	-0.182391	0.855276	0.956007	0.233899	-1.1405	0.254077	0.665559
Q8CHP8	PGP	0.0468844	0.0461862	0.0428686	14.7842	15.0077	16.1691	0.0216469	-0.211733	0.832315	0.94831	-0.107541	0.88119	0.378215	0.776184
Q9JHS4	CLPX	0.177642	0.174968	0.173809	3.90194	3.96156	3.98797	0.0218768	0.271881	0.785714	0.931438	-0.0095878	-0.209896	0.833749	0.965188
Q9CZJ2	HSPA12B	0.0672883	0.0662562		10.3012	10.4616		0.0222987	-0.0628738	0.949867	0.988031
Q8C1B7	SEPTIN11	0.0719914	0.0708806	0.0842848	9.6282	9.77909	8.22387	0.0224342	-0.0983427	0.92166	0.977011	0.249882	-0.828765	0.407238	0.798126
Q9DCB8	ISCA2	0.0727037	0.0715411	0.0751232	9.53386	9.6888	9.2268	0.0232566	0.602188	0.547049	0.813158	0.0704868	0.170085	0.864944	0.971208
Q61191	HCFC1	0.148103	0.145584	0.161414	4.68018	4.76114	4.29423	0.0247424	-0.0841314	0.932952	0.980112	0.148908	-0.387393	0.698466	0.917804
Q8CI08	SLAIN2	0.40085	0.394008	0.390352	1.72919	1.75922	1.7757	0.0248392	-0.462003	0.644079	0.875685	-0.0134465	-0.444723	0.65652	0.906268
Q6PB66	LRPPRC	0.0665466	0.0653239	0.0640275	10.416	10.6109	10.8258	0.0267554	-0.880946	0.378347	0.698948	-0.0289185	0.740702	0.458874	0.814728
Q9WUD1	STUB1	0.213177	0.209208	0.143453	3.25151	3.3132	4.83188	0.0271172	-0.44383	0.657165	0.881204	-0.544358	3.06455	0.00217995	0.0487941
Q9ET26	RNF114	0.110919	0.108837	0.120675	6.24913	6.36867	5.74394	0.0273363	-0.437998	0.661388	0.884381	0.148952	-0.520084	0.603005	0.880907
Q9DB15	MRPL12	0.062297	0.0611119	0.0593303	11.1265	11.3423	11.6829	0.0277095	-0.203555	0.838702	0.95242	-0.0426849	0.252511	0.800646	0.958319
Q61595	KTN1	0.262743	0.257741	0.235923	2.63812	2.68932	2.93802	0.0277295	-0.0262651	0.979046	0.993977	-0.127603	1.93128	0.053449	0.329274
O09174	AMACR	0.0324575	0.0318384	0.0390184	21.3556	21.7708	17.7646	0.0277846	0.469017	0.639058	0.8741	0.29339	-0.747747	0.454613	0.811624
Q8R081	HNRNPL	0.0765078	0.0750441	0.0947719	9.05982	9.23653	7.31384	0.0278679	-1.0127	0.311203	0.634663	0.336721	-2.81191	0.00492477	0.0809572
Q8VE22	MRPS23	0.0872969	0.0856243	0.113942	7.94011	8.09522	6.08336	0.0279106	-0.102976	0.917982	0.977011	0.412202	-1.62485	0.104195	0.459074
Q5EBG6	HSPB6	0.147156	0.144292	0.14511	4.71027	4.80379	4.77672	0.0283611	0.00407559	0.996748	0.998927	0.00815272	0.176627	0.859802	0.971208
Q9QXS1	PLEC	0.0639075	0.0626622	0.0616805	10.8461	11.0616	11.2377	0.0283892	-0.0321155	0.97438	0.992936	-0.0227801	1.07769	0.281174	0.686137
Q9QZ23	NFU1	0.0766098	0.075113	0.0732345	9.04776	9.22806	9.46477	0.0284673	-0.39668	0.691604	0.897074	-0.0365396	1.08128	0.279572	0.686137
O55028	BCKDK	0.0791126	0.0775626	0.0777073	8.76152	8.93662	8.91997	0.0285468	-0.121201	0.903532	0.972392	0.00268931	-0.00802543	0.993597	0.999803
P62141	PPP1CB	0.2064	0.202333	0.127943	3.35827	3.42578	5.41765	0.0287122	-0.103347	0.917687	0.977011	-0.661236	1.95807	0.0502216	0.321942
Q8BWT1	ACAA2	0.0302056	0.0296013	0.024729	22.9477	23.4161	28.0297	0.0291551	-0.753241	0.451305	0.750266	-0.259454	0.634262	0.52591	0.850799
P97825	JPT1	0.279282	0.273676	0.221931	2.48189	2.53273	3.12326	0.0292528	-0.174117	0.861774	0.957395	-0.302361	1.85102	0.0641661	0.361439
Q7TPW1	NEXN	0.402466	0.394386	0.296894	1.72225	1.75754	2.33466	0.0292596	-0.0571565	0.95442	0.989455	-0.409659	5.36467	8.10964e-08	1.63308e-05
Q9CQU0	TXNDC12	0.171145	0.167666	0.172459	4.05006	4.1341	4.0192	0.0296275	0.261802	0.793474	0.933646	0.0406658	0.1098	0.912568	0.993217
Q9CQA6	CHCHD1	0.117529	0.115113	0.0897947	5.89766	6.02145	7.71925	0.0299702	-0.286328	0.774627	0.928864	-0.358348	1.49724	0.13433	0.51281
O70439	STX7	0.161545	0.158213	0.117269	4.29073	4.38111	5.91076	0.0300744	-0.0880875	0.929807	0.979187	-0.432046	1.43824	0.150366	0.534745
Q8K2H2	OTUD6B	0.168412	0.164893	0.159235	4.11577	4.20361	4.35299	0.0304655	-0.137854	0.890356	0.968523	-0.0503767	0.208764	0.834633	0.965188
Q64010	CRK	0.099479	0.0973992	0.086795	6.96778	7.11656	7.98603	0.0304822	-0.0732388	0.941616	0.984295	-0.166297	1.09216	0.274761	0.685202
Q3UQ28	PXDN	0.123373	0.120725		5.6183	5.74155		0.0313045	-0.107777	0.914173	0.976004
Q8VBT1	TXLNB	0.385155	0.376536	0.30912	1.79966	1.84085	2.24232	0.0326517	-0.154968	0.876846	0.959743	-0.28462	3.73872	0.00018496	0.00677206
Q64514	TPP2	0.108805	0.106368		6.37055	6.51651		0.0326809
Q8CDN6	TXNL1	0.163178	0.159446	0.143842	4.24779	4.34722	4.81882	0.0333799	-0.536922	0.591321	0.839469	-0.148587	1.21762	0.22337	0.638029
Q9JMG7	HDGFL3	0.0405821	0.039591	0.0284926	17.0801	17.5077	24.3272	0.0356729	-0.158254	0.874256	0.959743	-0.474582	1.63936	0.101138	0.450091
Q8BXK9	CLIC5	0.0902273	0.0879775	0.0819484	7.68223	7.87868	8.45834	0.0364292				-0.10242
O54988	SLK	0.201036	0.195956	0.193609	3.44788	3.53726	3.58013	0.0369236	-0.1303	0.896329	0.971247	-0.0173815	-0.0932086	0.925738	0.995651
F6ZDS4	TPR	0.220264	0.214636	0.224064	3.14689	3.22941	3.09353	0.0373421	-0.153164	0.878269	0.960172	0.0620167	-0.0196047	0.984359	0.999303
O54984	GET3	0.124468	0.121253	0.0710901	5.56887	5.71653	9.75027	0.0377551	-0.0734103	0.94148	0.984295	-0.770303	2.19968	0.0278293	0.225755
Q91WJ8	FUBP1	0.184914	0.180104	0.165437	3.74849	3.84859	4.1898	0.038021	-0.671206	0.502089	0.78779	-0.122551	1.10461	0.26933	0.682914
Q62417	SORBS1	0.0873479	0.0850716	0.0829017	7.93548	8.14781	8.36108	0.038096	0.208823	0.834586	0.949678	-0.0372762	1.22541	0.220422	0.636379
P47857	PFKM	0.1206	0.117448	0.113277	5.74751	5.90174	6.11905	0.0382033	-0.783325	0.433436	0.738506	-0.0521688	0.923434	0.355781	0.755763
Q8BGB8	COQ4	0.115706	0.112574	0.0918228	5.99056	6.15728	7.54874	0.0396017	-0.137566	0.890584	0.968523	-0.293943	0.911155	0.362214	0.7598
Q921H8	ACAA1A	0.114161	0.111025	0.0973794	6.07167	6.24316	7.11801	0.0401815	-0.121492	0.903301	0.972392	-0.189198	0.967115	0.333487	0.736964
Q9D820	PRORSD1	0.0966612	0.0939851	0.0758953	7.17089	7.37507	9.13294	0.0405052	0.155096	0.876746	0.959743	-0.308421	1.36465	0.172363	0.566688
Q9QZF2	GPC1	0.411585	0.400055	0.345398	1.68409	1.73263	2.00681	0.0409899	-0.121868	0.903004	0.972392	-0.211941	2.28571	0.0222711	0.203231
Q9CY58	SERBP1	0.238455	0.231744	0.183085	2.90683	2.991	3.78594	0.0411858	-0.75519	0.450135	0.749823	-0.340021	3.78692	0.000152526	0.00619469
P35564	CANX	0.122436	0.118968	0.121411	5.66132	5.82631	5.70912	0.0414444	-0.54953	0.582642	0.833144	0.0293154	-0.349857	0.726446	0.934128
Q9Z2M7	PMM2	0.0568953	0.0552799	0.0556696	12.1829	12.5389	12.4511	0.0415528	-0.153181	0.878256	0.960172	0.0101329	-0.0270015	0.978459	0.999303
Q02053	UBA1	0.06409	0.0622691	0.0587667	10.8152	11.1315	11.7949	0.0415823	-0.411839	0.680458	0.892592	-0.0835161	0.955071	0.339542	0.743106
Q9Z1W9	STK39	0.134317	0.130411	0.102346	5.16052	5.3151	6.7726	0.0425793	-0.607093	0.543789	0.810942	-0.349613	1.86241	0.0625451	0.355259
P57776	EEF1D	0.158798	0.154167	0.145844	4.36497	4.49609	4.75268	0.0426988	-0.374001	0.708404	0.904948	-0.0800703	0.34531	0.729861	0.935627
P48036	ANXA5	0.0602789	0.0585084	0.05541	11.499	11.847	12.5094	0.0430107	-0.444828	0.656444	0.881204	-0.078498	0.712585	0.476102	0.818934
Q8CGB3	UACA	0.175661	0.170501	0.119699	3.94593	4.06536	5.79074	0.0430201	-0.0763004	0.93918	0.983501	-0.510364	0.994563	0.319949	0.724947
P41216	ACSL1	0.0325886	0.0316237	0.0360599	21.2696	21.9186	19.2221	0.0433603	-0.398039	0.690602	0.89706	0.18939	-1.45784	0.144884	0.529271
Q99LJ0	CTTNBP2NL	0.488997	0.474176	0.30576	1.41749	1.46179	2.26697	0.0444004				-0.633024
P56959	FUS	0.184373	0.178771	0.163839	3.75948	3.87728	4.23066	0.0445117	-0.372612	0.709437	0.904948	-0.125835	1.68466	0.092054	0.435202
Q62048	PEA15	0.136306	0.132165	0.114207	5.08521	5.24456	6.06922	0.0445153	-0.130973	0.895797	0.971247	-0.210688	0.760351	0.447045	0.811624
Q9CQB5	CISD2	0.0612812	0.0594108	0.101621	11.3109	11.667	6.82088	0.0447199	0.230557	0.817659	0.940274	0.774408	-2.48826	0.0128371	0.148782
Q8R5H1	USP15	0.222883	0.215976		3.10991	3.20937		0.0454191	-0.189452	0.849739	0.954539
Q64669	NQO1	0.0414338	0.0401425	0.0424834	16.729	17.2672	16.3157	0.0456767	-0.288509	0.772957	0.928864	0.0817671	-0.389934	0.696585	0.916829
Q9D6Y7	MSRA	0.0418601	0.0405508	0.0361234	16.5586	17.0933	19.1883	0.0458456	-1.04825	0.294522	0.623143	-0.166797	0.791229	0.42881	0.806197
Q99LP6	GRPEL1	0.0657589	0.0636976	0.0538348	10.5407	10.8818	12.8755	0.0459474	-0.593376	0.552929	0.815062	-0.2427	2.49842	0.0124747	0.145628
Q6ZWV7	RPL35	0.0973163	0.0942554	0.114899	7.12262	7.35392	6.03265	0.0461056	-0.436614	0.662391	0.884453	0.285723	-1.80821	0.0705734	0.378853
A2AJI0	MAP7D1	0.341531	0.330701	0.28808	2.02953	2.09599	2.40609	0.0464853	-0.479836	0.631344	0.867226	-0.199058	0.988727	0.322797	0.728482
Q8K4G5	ABLIM1	0.0838575	0.0811968	0.0840927	8.26577	8.53663	8.24266	0.0465162	-0.961679	0.336211	0.656915	0.0505568	-0.401436	0.688099	0.910869
Q9EP69	SACM1L	0.07375	0.071401		9.3986	9.70781		0.0466994	0.0173108	0.986189	0.994746
P83940	ELOC	0.134321	0.129987	0.0967877	5.16038	5.33245	7.16152	0.0473214	-0.489498	0.624489	0.862258	-0.425467	1.97867	0.0478531	0.317249
Q9CZM2	RPL15	0.0809183	0.0782873	0.0830639	8.56601	8.85389	8.34475	0.0476881	-0.321901	0.747528	0.918723	0.0854428	-0.349726	0.726544	0.934128
P09470	ACE	0.157099	0.151908	0.107085	4.41217	4.56295	6.47287	0.0484768	-0.129137	0.897249	0.971247	-0.50444	1.17124	0.241501	0.654682
P54797	TANGO2	0.0678821	0.065624	0.0676836	10.2111	10.5624	10.241	0.0488072	-0.172691	0.862894	0.957395	0.0445822	-0.168328	0.866325	0.971208
P36993	PPM1B	0.128794	0.1245	0.105904	5.38184	5.56745	6.54506	0.0489183	0.0299623	0.976097	0.993147	-0.23339	1.42919	0.152948	0.540351
Q8CIB5	FERMT2	0.07775	0.0751546	0.0696261	8.91507	9.22295	9.95528	0.0489822	-0.243343	0.80774	0.93533	-0.110233	0.546936	0.584422	0.877583
P26231	CTNNA1	0.224397	0.216902	0.186033	3.08893	3.19567	3.72594	0.0490118	-0.739039	0.459883	0.757933	-0.221487	2.54041	0.0110723	0.135068
Q9WTQ5	AKAP12	0.162202	0.156707	0.131893	4.27337	4.42321	5.25538	0.0497196	-0.557038	0.577501	0.830447	-0.248703	1.92866	0.0537736	0.329274
P14824	ANXA6	0.0631018	0.0609519	0.0628204	10.9846	11.372	11.0338	0.0500108	-0.840554	0.400598	0.713446	0.0435617	-0.54553	0.585389	0.877583
Q9ESW4	AGK	0.0361026	0.0348696	0.0348616	19.1994	19.8783	19.8828	0.0501353	-0.166241	0.867967	0.957395	-0.000327862	0.000986734	0.999213	1
Q9DCT8	CRIP2	0.118668	0.114601	0.121153	5.84108	6.04837	5.72126	0.0503125	-0.310288	0.756342	0.923867	0.080215	-0.805689	0.420422	0.803273
Q8BWY3	ETF1	0.272583	0.263222	0.166518	2.54289	2.63332	4.1626	0.050413	-0.113487	0.909644	0.976004	-0.660604	1.64778	0.0993972	0.447287
Q71LX4	TLN2	0.0193079	0.0186339	0.03403	35.8996	37.1982	20.3687	0.0512644				0.868878
P49312	HNRNPA1	0.107396	0.103551	0.126173	6.45414	6.69378	5.49363	0.0525974	-0.294423	0.768435	0.927766	0.285061	-2.88706	0.00388866	0.0720072
Q91YS8	CAMK1	0.132558	0.127785	0.0972402	5.229	5.42431	7.1282	0.0529049	-0.161483	0.871713	0.959193	-0.394098	0.9427	0.345834	0.74709
Q8K411	PITRM1	0.0356044	0.0342866	0.0358341	19.468	20.2163	19.3432	0.054414	-0.147394	0.882821	0.96289	0.0636901	-0.0523087	0.958283	0.995651
P61358	RPL27	0.0874758	0.0841655	0.0928195	7.92387	8.23553	7.46769	0.0556556	-0.0345406	0.972446	0.992936	0.141199	-0.982553	0.325827	0.73107
Q8R1N4	NUDCD3	0.0958629	0.0922273	0.0823037	7.23061	7.51564	8.42182	0.0557791	-0.497768	0.618647	0.857367	-0.164236	1.17612	0.239548	0.653654
Q01339	APOH	0.740795	0.712649	0.267245	0.93568	0.972635	2.59368	0.0558832	-0.274997	0.783319	0.931438	-1.41503	7.4131	1.23382e-13	9.93842e-11
Q8BG32	PSMD11	0.125417	0.120631	0.098635	5.52676	5.74603	7.0274	0.0561316	-0.115865	0.907759	0.974691	-0.290424	1.44372	0.148819	0.531889
Q922F4	TUBB6	0.0419966	0.0403858	0.0461108	16.5048	17.1632	15.0322	0.056427	-0.696058	0.486393	0.776105	0.191257	-0.719051	0.47211	0.816834
P04247	MB	0.0471294	0.0452849	0.0438224	14.7073	15.3064	15.8172	0.0575974	-0.502358	0.615416	0.857367	-0.0473626	0.180871	0.856469	0.971208
Q8VBT0	TMX1	0.0689441	0.0662401	0.0752041	10.0538	10.4642	9.21688	0.0577222	-0.834034	0.404262	0.715602	0.183105	-0.567175	0.570596	0.869901
P01872	IGHM	0.303152	0.29118	0.414033	2.28646	2.38048	1.67413	0.0581336	-0.171162	0.864096	0.957395	0.507837	-1.11434	0.265135	0.682319
P05064	ALDOA	0.099535	0.0955949	0.0981251	6.96385	7.25088	7.06391	0.0582709	-0.552196	0.580814	0.832375	0.0376892	-0.50314	0.614866	0.882056
Q9Z0P4	PALM	0.0961291	0.0923184	0.0922459	7.21058	7.50823	7.51412	0.0583562	-0.193861	0.846285	0.954539	-0.00113283	0.215049	0.829729	0.964194
P29391	FTL1	0.148228	0.142308	0.0793627	4.67622	4.87075	8.73391	0.0588014	-0.255822	0.798088	0.933676	-0.842483	2.83534	0.00457771	0.0784542
Q9CQV8	YWHAB	0.0896953	0.0860805	0.0846463	7.7278	8.05231	8.18875	0.0593464	-0.69601	0.486422	0.776105	-0.0242391	-0.157553	0.874809	0.972614
P20029	HSPA5	0.14687	0.140946	0.148107	4.71946	4.91781	4.68003	0.0593942	-1.60322	0.108887	0.370373	0.0714981	-1.91229	0.0558396	0.333767
Q9JI91	ACTN2	0.0485187	0.0465473	0.0471742	14.2862	14.8913	14.6934	0.0598446	-2.29502	0.0217322	0.14392	0.0193009	-1.03632	0.300053	0.701553
P08226	APOE	0.748704	0.718235		0.925797	0.96507		0.0599388
Q64345	IFIT3	0.125454	0.120334		5.52511	5.7602		0.0601165
Q99M87	DNAJA3	0.0649654	0.0622833	0.0640012	10.6695	11.1289	10.8302	0.060828	-0.926055	0.354418	0.676464	0.0392536	-0.0604788	0.951774	0.995651
Q01768	NME2	0.0593682	0.0569018	0.055817	11.6754	12.1815	12.4182	0.0612162	-0.726487	0.46754	0.762869	-0.0277682	-0.0262718	0.979041	0.999303
P26638	SARS1	0.195565	0.187407	0.145828	3.54433	3.69862	4.75319	0.0614718	-0.87635	0.38084	0.70114	-0.361911	2.8596	0.0042418	0.073479
Q80Y14	GLRX5	0.0619679	0.0593608	0.0561338	11.1856	11.6769	12.3481	0.0620113	-0.33603	0.736848	0.915657	-0.0806406	0.281261	0.77851	0.95307
P63005	PAFAH1B1	0.150063	0.143729	0.0984706	4.61904	4.82259	7.03913	0.0622162	-0.202534	0.839499	0.95242	-0.545589	1.68856	0.0913042	0.435202
P62259	YWHAE	0.0798759	0.076485	0.0734207	8.6778	9.06252	9.44076	0.0625826	-1.10154	0.27066	0.595644	-0.0589914	0.379074	0.704633	0.921399
P62960	YBX1	0.133601	0.12792	0.126696	5.18817	5.41861	5.47093	0.0626957	-1.41644	0.156646	0.456232	-0.0138654	-0.778676	0.436171	0.806197
P56376	ACYP1	0.0573247	0.0548767	0.0622701	12.0916	12.631	11.1313	0.0629637	-0.794145	0.427111	0.735256	0.182346	-1.7808	0.0749444	0.395854
Q9D1J1	NECAP2	0.188397	0.180332	0.131165	3.67918	3.84373	5.28453	0.0631232	-0.221575	0.824645	0.944188	-0.459269	1.7494	0.0802225	0.412902
Q9CRD0	OCIAD1	0.10412	0.0996298	0.0946966	6.65719	6.95723	7.31966	0.0635996	-0.733042	0.463533	0.759649	-0.0732648	-0.158135	0.87435	0.972614
Q04750	TOP1	0.0616648	0.0589884		11.2406	11.7506		0.0640161	-0.304937	0.760414	0.924776
P10107	ANXA1	0.15258	0.145924	0.144477	4.54285	4.75005	4.79762	0.064347	-0.239443	0.810762	0.936345	-0.0143738	0.0333922	0.973362	0.999303
Q8CAQ8	IMMT	0.027597	0.0263898	0.0242757	25.1168	26.2657	28.5531	0.0645279	-0.423427	0.671984	0.890291	-0.120469	0.722948	0.469712	0.816834
Q922J3	CLIP1	0.254383	0.243232	0.187777	2.72481	2.84974	3.69133	0.064674	-0.63783	0.523584	0.795404	-0.37331	4.28186	1.85339e-05	0.00107204
P21614	GC	0.811461	0.775548	0.683592	0.854197	0.893751	1.01398	0.0653056	-0.592381	0.553595	0.815088	-0.18208
P97443	SMYD1	0.0377524	0.0360387	0.0354718	18.3603	19.2334	19.5408	0.0670245	-0.405355	0.685216	0.893802	-0.0228726	0.285267	0.77544	0.952983
Q9CPQ3	TOMM22	0.053573	0.051138		12.9384	13.5544		0.0671113	-0.463012	0.643356	0.87534
O35658	C1QBP	0.0368305	0.0351402	0.0314145	18.8199	19.7252	22.0646	0.0677789	-0.265794	0.790398	0.933031	-0.161695	0.414455	0.678541	0.907437
Q2TPA8	HSDL2	0.0461634	0.0440328	0.0486964	15.0151	15.7416	14.2341	0.0681687	-0.608527	0.542838	0.810778	0.145235	-1.42142	0.155194	0.545891
P60867	RPS20	0.0830244	0.0791448	0.0918121	8.34871	8.75796	7.54962	0.0690414	-0.216768	0.828389	0.94673	0.214191	-0.948804	0.34272	0.744529
Q9CWW6	PIN4	0.20071	0.191262	0.130592	3.45348	3.62407	5.30773	0.0695566	-0.165516	0.868538	0.957395	-0.550487	1.3601	0.173798	0.570241
Q99LB2	DHRS4	0.020586	0.019615	0.0184862	33.6708	35.3376	37.4954	0.0697044	-0.109443	0.912851	0.976004	-0.085509	0.230272	0.817881	0.9617
Q7TNC4	LUC7L2	0.216982	0.206735	0.178551	3.19449	3.35284	3.88208	0.0697977	-0.774663	0.438539	0.741096	-0.211447	1.88944	0.0588326	0.341282
Q61292	LAMB2	0.0248741	0.0236931	0.0219668	27.8662	29.2553	31.5543	0.0701799	-0.39053	0.696144	0.898927	-0.109142	0.460275	0.645319	0.901312
Q62446	FKBP3	0.156635	0.149164	0.125066	4.42524	4.64688	5.54223	0.0705052	-1.14973	0.250255	0.571478	-0.254206	2.28399	0.022372	0.203231
P09541	MYL4	0.067456	0.0642333	0.0678167	10.2755	10.7911	10.2209	0.070627	-0.315388	0.752467	0.92034	0.0783198	-0.366081	0.714304	0.92658
Q9WVQ5	APIP	0.101317	0.0964685	0.0877055	6.84138	7.18522	7.90312	0.0707447	-0.81142	0.417125	0.72605	-0.137391	1.1633	0.244707	0.655512
Q9CWE0	MTFR1L	0.1132	0.107778	0.109738	6.12318	6.43125	6.31641	0.0708183	-0.791397	0.428712	0.735678	0.0259953	-0.410754	0.681253	0.908182
Q9Z2E1	MBD2	0.0670904	0.0638584		10.3315	10.8544		0.0712303	-0.303506	0.761504	0.924776
Q9R020	ZRANB2	0.275146	0.261756	0.211383	2.5192	2.64807	3.2791	0.0719777	-0.25562	0.798244	0.933676	-0.30836	1.0046	0.31509	0.720015
P31001	DES	0.0852528	0.0810796	0.0816818	8.13049	8.54897	8.48595	0.0724088	-1.42027	0.15553	0.453689	0.0106754	-0.504823	0.613683	0.88193
Q63844	MAPK3	0.0964847	0.0917468		7.18401	7.555		0.0726428	-0.21439	0.830243	0.948129
P49443	PPM1A	0.13559	0.128794	0.10571	5.11208	5.38182	6.55706	0.0741826	-0.354542	0.722933	0.91016	-0.284957	1.16557	0.243789	0.655512
Q9CQ79	TXNDC9	0.95312	0.905232	0.847328	0.72724	0.765712	0.818039	0.0743697	-0.329329	0.741907	0.91766	-0.0953678	0.398216	0.690471	0.913258
P63242	EIF5A	0.101511	0.0963683	0.159166	6.8283	7.19269	4.35486	0.0750056	-0.173602	0.862178	0.957395	0.723906	-2.41309	0.0158179	0.166553
P53996	CNBP	0.393671	0.373705	0.342832	1.76073	1.8548	2.02183	0.0750906	-0.325508	0.744797	0.918723	-0.124397	0.82142	0.411407	0.801304
Q60902	EPS15L1	0.146626	0.139176	0.125464	4.72732	4.98035	5.52466	0.0752264	-0.259167	0.795506	0.933676	-0.149638	1.06394	0.287357	0.69171
Q60597	OGDH	0.065772	0.062413	0.061208	10.5386	11.1058	11.3245	0.0756258	-1.87319	0.0610427	0.267726	-0.0281264	1.25241	0.21042	0.632437
Q7TPV4	MYBBP1A	0.285604	0.270874	0.326325	2.42695	2.55893	2.1241	0.0763968	-0.141471	0.887498	0.967424	0.268689	-0.677878	0.497849	0.825889
P62911	RPL32	0.0687448	0.0651941	0.0502799	10.0829	10.6321	13.7858	0.07651	-0.168562	0.866141	0.957395	-0.374759	0.708013	0.478937	0.819074
Q9JIX8	ACIN1	0.208019	0.19727	0.164592	3.33213	3.5137	4.21131	0.0765456	-1.267	0.205156	0.519016	-0.261279	1.06323	0.287676	0.69171
A2ASS6	TTN	0.043161	0.0409125	0.0432354	16.0596	16.9422	16.0319	0.0771868	-5.68073	1.34124e-08	9.25954e-07	0.0796732	-4.98455	6.21056e-07	7.69631e-05
P09055	ITGB1	0.0772497	0.0731974	0.0700325	8.97281	9.46955	9.89751	0.077736	-0.682898	0.494671	0.782356	-0.0637697	1.08175	0.279363	0.686137
Q9DBJ1	PGAM1	0.0519755	0.049233	0.0414286	13.336	14.0789	16.7311	0.0782065	-0.350296	0.726117	0.910822	-0.249	0.980926	0.326629	0.731569
P45591	CFL2	0.0831774	0.078705	0.0904024	8.33336	8.8069	7.66736	0.0797363	-0.420191	0.674346	0.890291	0.199905	-1.37669	0.168608	0.562886
P06909	CFH	0.6041	0.571364	0.397179	1.1474	1.21314	1.74517	0.0803775	-1.24181	0.214306	0.529542	-0.524619	4.28068	1.86323e-05	0.00107204
P62897	CYCS	0.033138	0.0313419	0.0240744	20.917	22.1157	28.7918	0.0803958	-0.22609	0.821131	0.94248	-0.38059	1.65093	0.0987527	0.447287
Q9D967	MDP1	0.0782625	0.0740101	0.0706261	8.85669	9.36557	9.81432	0.0805996	-0.60018	0.548387	0.8132	-0.067521	0.200832	0.84083	0.966945
Q9CQZ6	NDUFB3	0.0372344	0.03521	0.046994	18.6158	19.6861	14.7497	0.0806481				0.416491
P28798	GRN	0.120383	0.113835	0.180188	5.75783	6.08906	3.84679	0.0806954	-0.689103	0.490759	0.778531	0.662565	-2.37346	0.0176222	0.174168
Q3UHZ5	LMOD2	0.532774	0.503714	0.461004	1.30101	1.37607	1.50356	0.0809191	-0.665913	0.505467	0.790331	-0.127827	0.798107	0.424808	0.805281
P14869	RPLP0	0.0604541	0.057125	0.0633745	11.4657	12.1339	10.9373	0.0817193	-0.362146	0.717243	0.907631	0.14978	-0.464221	0.642489	0.899636
P16546	SPTAN1	0.032678	0.0308692	0.0309027	21.2114	22.4543	22.43	0.0821516	-1.62268	0.104657	0.362605	0.00156484	0.273108	0.78477	0.954656
Q9DBR0	AKAP8	0.238153	0.224892	0.180944	2.91051	3.08213	3.83073	0.0826526	-0.167663	0.866848	0.957395	-0.313692
P63323	RPS12	0.0585264	0.0551637	0.0569711	11.8433	12.5653	12.1667	0.0853664	-0.810038	0.417918	0.726678	0.0465091	-0.229022	0.818852	0.9617
Q9DC77	SMPX	0.277352	0.26135	0.223303	2.49916	2.65218	3.10406	0.0857335	-0.421893	0.673103	0.890291	-0.226977	2.70182	0.00689606	0.0974523
Q99KB8	HAGH	0.057682	0.0543493	0.0600079	12.0167	12.7536	11.5509	0.0858599	-0.376454	0.706579	0.904577	0.142889	-1.20915	0.226604	0.643894
P18572	BSG	0.102173	0.0962683	0.0958462	6.78403	7.20016	7.23187	0.0858871	-1.73537	0.082675	0.316029	-0.00633914	0.181968	0.855608	0.971208
Q9QYC0	ADD1	0.126221	0.118869	0.0496011	5.49152	5.83117	13.9744	0.0865798	-0.348388	0.727549	0.911062	-1.26093	4.73912	2.14644e-06	0.000159214
Q6PCP5	MFF	0.105229	0.0990419	0.128488	6.58706	6.99853	5.39466	0.0874167	-1.61232	0.106892	0.365589	0.37552	-1.4105	0.158391	0.551115
Q9DBG6	RPN2	0.10664	0.100363		6.49987	6.90643		0.08753	0.343697	0.731075	0.911558
Q9DB26	PHYHD1	0.148713	0.139928		4.66097	4.95359		0.0878441	-0.343656	0.731105	0.911558
Q8K1E6	ALKBH3	0.132928	0.125064	0.100482	5.21444	5.54235	6.89826	0.087984	-0.171184	0.864079	0.957395	-0.315734	1.74969	0.0801723	0.412902
Q9Z1Z2	STRAP	0.187074	0.175994	0.170588	3.70519	3.93846	4.06328	0.0880842	0.189421	0.849763	0.954539	-0.0450109	0.0670099	0.946574	0.995651
O70305	ATXN2	0.394313	0.370862	0.377715	1.75786	1.86902	1.83511	0.0884596	-0.732641	0.463777	0.759649	0.0264154	-0.358008	0.720337	0.929859
Q8R0F8	FAHD1	0.0326911	0.0307338		21.203	22.5533		0.0890706	-0.537609	0.590847	0.839469
P23198	CBX3	0.132856	0.124799	0.102625	5.21727	5.5541	6.7542	0.0902592				-0.282233	1.19649	0.231504	0.644943
P09542	MYL3	0.0602817	0.056607	0.0603345	11.4985	12.2449	11.4884	0.0907402	-1.15566	0.247819	0.569587	0.0920022	-1.15775	0.246968	0.656544
Q9Z2U0	PSMA7	0.120925	0.113505	0.0684461	5.73206	6.10674	10.1269	0.09135	-0.300232	0.764	0.926543	-0.729719	1.68416	0.0921498	0.435202
P34914	EPHX2	0.0631192	0.0592417	0.0611754	10.9816	11.7003	11.3305	0.0914672	-0.704348	0.481216	0.7746	0.0463388	-0.300891	0.763498	0.94907
Q9DC61	PMPCA	0.0541231	0.0507755	0.060532	12.8069	13.6512	11.4509	0.0921129	-0.448494	0.653797	0.881184	0.253567	-0.866079	0.386447	0.778187
O08709	PRDX6	0.0642452	0.0602461	0.0656599	10.7891	11.5053	10.5566	0.0927217	-1.59113	0.111581	0.375522	0.124147	-1.71221	0.0868586	0.427918
Q91WK2	EIF3H	0.198021	0.18569	0.149963	3.50037	3.73283	4.62213	0.0927623	-0.227261	0.820221	0.942016	-0.30829	0.605303	0.544978	0.861384
P56399	USP5	0.0979916	0.0918235	0.0818949	7.07354	7.54869	8.46386	0.0937943	-0.445376	0.656048	0.881204	-0.16509	1.13913	0.254647	0.665969
Q9ESB3	HRG	0.605538	0.567236	0.416935	1.14468	1.22197	1.66248	0.0942688	-0.716268	0.473826	0.767343	-0.444125	3.23267	0.0012264	0.0308708
Q8R2U6	NUDT4	0.332661	0.311592	0.162858	2.08364	2.22453	4.25614	0.0943926	-0.321039	0.748181	0.918723	-0.936043	2.4725	0.0134174	0.152221
O09167	RPL21	0.05306	0.0496892	0.0493216	13.0634	13.9496	14.0536	0.0946927	-0.24868	0.803609	0.933676	-0.0107123	0.729116	0.465931	0.816834
Q99MR8	MCCC1	0.0328244	0.0307356	0.0292082	21.1168	22.552	23.7313	0.0948597	-0.57523	0.565135	0.821593	-0.0735364	0.459838	0.645633	0.901312
Q6P9R2	OXSR1	0.0867266	0.0811747	0.07282	7.99233	8.53895	9.51864	0.0954437	-1.57508	0.115237	0.383421	-0.156696	1.96104	0.0498739	0.321942
Q99JY0	HADHB	0.0449894	0.0420723	0.0415958	15.4069	16.4752	16.6639	0.0967159	-0.894138	0.371248	0.692699	-0.016431	0.252475	0.800674	0.958319
O08715	AKAP1	0.178568	0.166964	0.183668	3.8817	4.15149	3.7739	0.0969377	-0.26125	0.7939	0.933646	0.13757	-0.604937	0.545221	0.861384
Q9CR63	COX16	0.0904968	0.0846028		7.65935	8.19296		0.0971617	-0.248611	0.803661	0.933676
P51125	CAST	0.163095	0.152441	0.152815	4.24996	4.547	4.53586	0.0974678	-1.02295	0.30633	0.632366	0.00353941	0.443778	0.657203	0.906268
O55131	SEPTIN7	0.0865532	0.0808672	0.0767095	8.00833	8.57143	9.036	0.0980339	-0.77485	0.438428	0.741096	-0.0761482	0.540121	0.589113	0.877583
Q9ES83	BVES	0.0909399	0.084961	0.093898	7.62204	8.15841	7.38192	0.0981119	-1.07261	0.283448	0.61222	0.144293	-0.59872	0.549359	0.862883
P45952	ACADM	0.0464708	0.0434026	0.0347001	14.9158	15.9702	19.9754	0.0985405	-0.28436	0.776135	0.929765	-0.322843	0.964734	0.334678	0.737857
Q5ND29	RILP	0.291093	0.271581	0.196635	2.38119	2.55227	3.52504	0.100099	-0.900168	0.368031	0.690391	-0.465858	2.27562	0.0228686	0.203543
Q9WVB0	RBPMS	0.457477	0.426784	0.364468	1.51515	1.62412	1.9018	0.100193	0.0585377	0.95332	0.989455	-0.227714	1.96914	0.0489368	0.321785
Q60931	VDAC3	0.0289362	0.0269746	0.0265398	23.9543	25.6963	26.1172	0.101272	-0.585416	0.558268	0.817448	-0.0234434	0.174535	0.861445	0.971208
Q99JB8	PACSIN3	0.131113	0.122087	0.112548	5.28664	5.67747	6.15866	0.102896	-1.05591	0.29101	0.618683	-0.117367	1.7928	0.073005	0.388155
P14602	HSPB1	0.122199	0.113714	0.118886	5.67229	6.09551	5.83035	0.103815	-1.7682	0.0770273	0.301004	0.064164	-0.232429	0.816205	0.9617
Q8BTJ4	ENPP4	0.138263	0.128652	0.112508	5.01325	5.38778	6.16087	0.103946	-0.324594	0.745489	0.918723	-0.193442	0.560453	0.57517	0.872236
Q9D898	ARPC5L	0.102082	0.0949768	0.0919644	6.79012	7.29807	7.53712	0.104079	-0.906323	0.364765	0.688729	-0.0464995	-0.0111685	0.991089	0.999303
Q8CDG3	VCPIP1	0.170543	0.158624	0.209736	4.06436	4.36975	3.30485	0.104524	-0.19798	0.843061	0.952981	0.402967	-0.818662	0.412979	0.801578
Q9JHJ0	TMOD3	0.288233	0.268043	0.193067	2.40481	2.58596	3.5902	0.104776	-0.440192	0.659798	0.882918	-0.473363	2.20106	0.0277316	0.225755
P23953	CES1C	0.393608	0.36592	0.321321	1.76101	1.89426	2.15718	0.105233	-0.538095	0.590511	0.839469	-0.18751
O08532	CACNA2D1	0.0759456	0.070598	0.0738054	9.12688	9.81823	9.39155	0.105341	-0.262335	0.793063	0.933646	0.0640995	-0.757529	0.448733	0.811624
Q9JLV1	BAG3	0.168332	0.156453	0.145566	4.11774	4.43039	4.76172	0.105579	-2.19203	0.0283773	0.168377	-0.10405	2.34925	0.0188111	0.182558
Q9D1F4	AKT1S1	0.202477	0.188157	0.134481	3.42334	3.68388	5.15423	0.105821	-0.351972	0.724859	0.91047	-0.484531	1.9569	0.0503596	0.321942
Q9D883	U2AF1	0.191119	0.177545	0.217113	3.62679	3.90407	3.19256	0.106289				0.290267	-0.991588	0.321399	0.72721
Q4KML4	ABRACL	0.0675467	0.0626933	0.057538	10.2617	11.0562	12.0468	0.107574	-0.912449	0.361532	0.685463	-0.123795	0.895246	0.370656	0.770485
Q80XB4	NRAP	0.552438	0.51268	0.469771	1.25471	1.35201	1.4755	0.107754	-0.643217	0.520083	0.794792	-0.126101	0.575141	0.565196	0.869142
Q9CPU0	GLO1	0.0622107	0.0576557	0.0601126	11.1419	12.0222	11.5308	0.109701	-1.07488	0.28243	0.611059	0.0602046	-0.547539	0.584008	0.877583
Q9Z2D6	MECP2	0.0437767	0.0405528	0.0359389	15.8337	17.0924	19.2868	0.11036	-0.451212	0.651837	0.881184	-0.174257	1.825	0.0680018	0.371359
P62073	TIMM10	0.0527086	0.0488058	0.0533936	13.1506	14.2022	12.9818	0.110987	-0.319959	0.748999	0.919067	0.129616	-0.589701	0.555391	0.863577
Q9ERE7	MESD	0.124773	0.115516	0.130836	5.55527	6.00046	5.29782	0.111215	-0.695517	0.486731	0.776105	0.179674	-1.02782	0.304035	0.703735
P17182	ENO1	0.0364587	0.0337466	0.0336033	19.0118	20.5398	20.6274	0.111523	-0.771295	0.440532	0.741204	-0.00613819	0.0398652	0.968201	0.999303
Q9JIA1	LGI1	0.487879	0.451516	0.158183	1.42074	1.53516	4.38194	0.111748	-0.222698	0.82377	0.943766	-1.51318	1.94639	0.0516079	0.324767
Q99KN9	CLINT1	0.200173	0.18519	0.13344	3.46274	3.74291	5.19444	0.112245	0.0308897	0.975358	0.992936	-0.472809	2.68874	0.00717226	0.0996078
Q9WV35	APOBEC2	0.109822	0.101599	0.0955544	6.31155	6.82237	7.25396	0.112279	-1.06317	0.287705	0.617521	-0.088495	0.772436	0.439856	0.807232
Q9JKV1	ADRM1	0.225285	0.20833	0.160447	3.07676	3.32715	4.32011	0.112879	-0.701711	0.482859	0.77562	-0.37678	1.98178	0.0475037	0.317249
Q78JW9	UBFD1	0.147104	0.135998	0.104328	4.71194	5.09673	6.6439	0.11325	-0.50975	0.610227	0.855879	-0.382459	1.41053	0.158383	0.551115
O08788	DCTN1	0.0989136	0.0914169	0.0869239	7.0076	7.58226	7.97418	0.113707	-0.384413	0.700672	0.901348	-0.0727083	0.177128	0.859408	0.971208
Q9WTP7	AK3	0.0369995	0.0341918	0.0350507	18.734	20.2723	19.7756	0.113855	-1.39439	0.163201	0.463391	0.0357906	-0.647808	0.517109	0.844035
Q9EQU5	SET	0.147922	0.136602	0.116846	4.68589	5.0742	5.93214	0.114858	-0.0793046	0.93679	0.982655	-0.225374	1.40714	0.159385	0.552191
P62192	PSMC1	0.123823	0.114323	0.0989827	5.5979	6.06305	7.00271	0.11516	-2.04904	0.0404581	0.207752	-0.207868	1.95895	0.0501183	0.321942
Q8CC35	SYNPO	0.0844819	0.078	0.0828935	8.20468	8.8865	8.3619	0.115168	-2.16917	0.0300698	0.17277	0.0877847	-1.2654	0.205727	0.627059
P16125	LDHB	0.0665742	0.0614647	0.0644915	10.4116	11.2771	10.7479	0.115204	-1.47463	0.140312	0.425963	0.0693505	-0.769249	0.441746	0.807778
Q91WS0	CISD1	0.0312109	0.0288135	0.0318874	22.2085	24.0563	21.7373	0.115305	-0.647353	0.517403	0.794792	0.146244	-0.736833	0.461224	0.814728
P63101	YWHAZ	0.0742733	0.0685368	0.071346	9.33238	10.1135	9.71529	0.115966	-1.78682	0.0739662	0.295231	0.0579544	-0.633306	0.526534	0.850799
Q64105	SPR	0.0449183	0.0414416	0.0406747	15.4313	16.7259	17.0412	0.116225	-1.04297	0.29696	0.626746	-0.0269472	0.247939	0.804181	0.959113
P54775	PSMC4	0.10369	0.0956605	0.0789989	6.6848	7.24591	8.77414	0.116283				-0.276092
O35680	MRPS12	0.0854934	0.0788593	0.0783378	8.10761	8.78967	8.84819	0.116533	-0.551724	0.581137	0.832375	-0.00957216	0.0663664	0.947086	0.995651
P56480	ATP5F1B	0.0311161	0.0286988	0.0234789	22.2762	24.1525	29.5221	0.116671	-0.750728	0.452816	0.750266	-0.289624	1.78822	0.0737404	0.390775
Q9D6U8	FAM162A	0.0400461	0.036934	0.0316164	17.3087	18.7672	21.9237	0.116713	-0.696785	0.485937	0.776105	-0.224279	1.23905	0.215325	0.63583
P15105	GLUL	0.643895	0.593748	0.5182	1.07649	1.16741	1.33761	0.116975	-0.626499	0.530988	0.803456	-0.196343	1.22306	0.221309	0.636847
P63139	NFYB	0.190384	0.175506	0.130466	3.64079	3.94942	5.31287	0.11739	-0.252389	0.80074	0.933676	-0.427851	0.967247	0.333421	0.736964
Q99JR6	NMNAT3	0.0244367	0.0225072		28.365	30.7966		0.118661	-1.14844	0.250788	0.571478
P13597	ICAM1	0.148525	0.136779	0.162512	4.66686	5.06765	4.26519	0.118864	-0.443615	0.657321	0.881204	0.248706	-0.0295058	0.976461	0.999303
P99027	RPLP2	0.185359	0.170624	0.186476	3.73949	4.06243	3.71709	0.119499	-1.30747	0.191053	0.500877	0.128168	-1.31851	0.187333	0.597576
Q62234	MYOM1	0.0555648	0.0511466	0.0557154	12.4746	13.5522	12.4409	0.119533	-2.57103	0.0101397	0.0879092	0.123437	-1.59002	0.111831	0.475775
P27773	PDIA3	0.127946	0.117746	0.133497	5.41751	5.88682	5.19222	0.119857	-2.50247	0.0123331	0.100173	0.181136	-2.25273	0.0242763	0.209089
E9Q7G0	NUMA1	0.296023	0.272422	0.418421	2.34153	2.54439	1.65658	0.119864	-0.656425	0.511551	0.793908	0.61911	-2.38156	0.0172395	0.171532
Q9D5V6	SYAP1	0.289204	0.266111	0.274569	2.39674	2.60472	2.52449	0.120058	-0.46887	0.639162	0.8741	0.0451382	-0.253223	0.800096	0.958319
O35071	KIF1C	0.66005	0.606988	0.499669	1.05014	1.14195	1.38721	0.120909	-0.330337	0.741145	0.91766	-0.280695	0.592866	0.553271	0.862883
Q9CQ40	MRPL49	0.0683573	0.0628535	0.0567914	10.1401	11.028	12.2051	0.121103	-1.10536	0.269005	0.593403	-0.146319	1.17415	0.240335	0.65402
Q9CQR2	RPS21	0.0920404	0.0846267	0.093245	7.5309	8.19064	7.43361	0.121154	-0.824816	0.409476	0.720161	0.139914	-0.804976	0.420833	0.803273
P30416	FKBP4	0.0974762	0.0895526	0.108894	7.11094	7.74011	6.36535	0.122315	-0.0860304	0.931442	0.980112	0.282115	-0.574614	0.565553	0.869142
Q9DCL8	PPP1R2	0.217499	0.199808	0.16528	3.1869	3.46907	4.19379	0.122394	-0.25694	0.797225	0.933676	-0.273704	1.93361	0.0531608	0.329274
Q61206	PAFAH1B2	0.0916915	0.0842232	0.0801631	7.55956	8.22988	8.64671	0.122571	-1.26802	0.20479	0.519016	-0.0712795	0.709981	0.477716	0.818934
Q921F2	TARDBP	0.106671	0.0978868	0.100331	6.49798	7.08111	6.90862	0.123984	-0.638821	0.522939	0.795073	0.0355766	-0.170183	0.864866	0.971208
Q91VX2	UBAP2	0.26522	0.243368	0.132752	2.61348	2.84815	5.22136	0.124052	-0.264526	0.791374	0.933031	-0.874401	2.29574	0.0216906	0.200825
P54227	STMN1	0.343259	0.31497	0.267761	2.01931	2.20067	2.58868	0.124081	-0.371096	0.710566	0.904948	-0.234269	1.06706	0.285943	0.69171
P97379	G3BP2	0.132086	0.121183	0.12249	5.24772	5.71983	5.6588	0.124282	-0.127297	0.898706	0.971247	0.0154747	0.227449	0.820074	0.9617
P97370	ATP1B3	0.0721083	0.0661368	0.0575596	9.61258	10.4805	12.0422	0.124712	-0.681264	0.495704	0.782382	-0.200396	1.75295	0.0796111	0.412902
Q99N84	MRPS18B	0.068129	0.0624825	0.0802426	10.174	11.0935	8.63814	0.124818	-1.03158	0.30227	0.629532	0.360918	-1.68157	0.0926516	0.435202
P63158	HMGB1	0.0526337	0.0482601	0.0425884	13.1693	14.3627	16.2755	0.125155	-2.41848	0.0155856	0.113881	-0.18037	1.56861	0.11674	0.480991
P62309	SNRPG	0.0803128	0.0736088	0.0785637	8.63059	9.41664	8.82274	0.125753	-1.02302	0.306299	0.632366	0.0939851	-0.72569	0.468029	0.816834
O35127	GRCC10	0.644611	0.590789	0.556066	1.0753	1.17326	1.24652	0.125787	-0.624529	0.53228	0.804028	-0.087386	0.453154	0.650438	0.906268
P47964	RPL36	0.0957866	0.0877844	0.0823791	7.23637	7.89602	8.41411	0.125859	-0.731053	0.464747	0.760195	-0.0916864	0.415178	0.678012	0.907437
Q5DTJ9	MYPN	0.244368	0.223892	0.254148	2.83649	3.0959	2.72733	0.126248	-0.740001	0.459299	0.757641	0.182866	-1.0769	0.281525	0.686137
P54103	DNAJC2	0.183262	0.167869	0.104834	3.78227	4.12909	6.61184	0.126572	-0.347804	0.727987	0.911062	-0.679227	1.31975	0.18692	0.597576
Q99JY9	ACTR3	0.0596799	0.0546611	0.0740677	11.6144	12.6808	9.35829	0.126733	-0.523305	0.600762	0.847706	0.438332	-1.55272	0.120491	0.485277
Q9DCW4	ETFB	0.0325519	0.0298051	0.0284838	21.2936	23.256	24.3348	0.127187	-0.380281	0.703737	0.902177	-0.0654168	0.252462	0.800684	0.958319
P47941	CRKL	0.144093	0.131923	0.132827	4.81041	5.25418	5.2184	0.127305	-0.681953	0.495268	0.782356	0.00985669	-0.294241	0.768574	0.95244
Q60631	GRB2	0.253925	0.232421	0.182555	2.72973	2.98229	3.79692	0.127664	-0.849368	0.395677	0.711477	-0.348408	2.52821	0.0114647	0.136812
P62137	PPP1CA	0.278244	0.254596		2.49115	2.72253		0.128138	-0.933522	0.350551	0.67229
Q9R0P5	DSTN	0.0872963	0.0797979	0.0818483	7.94016	8.68628	8.46868	0.12957	-0.484837	0.627792	0.864023	0.036601	-0.262897	0.79263	0.958077
Q8BFW7	LPP	0.0711427	0.0650043	0.0635669	9.74306	10.6631	10.9042	0.130179	-1.23846	0.215546	0.529542	-0.0322595	0.427346	0.669127	0.907437
Q78J03	MSRB2	0.0514122	0.0469661	0.0445571	13.4822	14.7584	15.5564	0.130489	-1.70283	0.0885995	0.326382	-0.0759643	0.836596	0.402819	0.793328
Q9QXT0	CNPY2	0.12401	0.113284	0.105165	5.58944	6.11865	6.59106	0.130509	-0.779624	0.435612	0.738836	-0.107297	0.778876	0.436053	0.806197
Q9JJU8	SH3BGRL	0.0611387	0.0558285	0.0550418	11.3373	12.4156	12.5931	0.131084	-0.16613	0.868054	0.957395	-0.0204758	0.0703201	0.943939	0.995651
Q00623	APOA1	0.693679	0.633391	0.519505	0.999233	1.09434	1.33424	0.131173	-0.956758	0.338689	0.659659	-0.285958	3.66251	0.000249756	0.00856078
Q7TQI3	OTUB1	0.0825969	0.0754174	0.104893	8.39193	9.19081	6.60815	0.13119	-1.46812	0.142073	0.429908	0.475945	-2.14561	0.0319043	0.244752
P97493	TXN2	0.0857665	0.078298	0.0796028	8.08179	8.85268	8.70758	0.131439	-1.10731	0.26816	0.593403	0.0238425	-0.0307195	0.975493	0.999303
P70670	NACA	0.191089	0.174438	0.162882	3.62736	3.97359	4.25551	0.131526	-2.88961	0.00385726	0.044658	-0.0988866	3.71349	0.000204418	0.00731818
O70250	PGAM2	0.050565	0.0461313	0.0500429	13.7081	15.0255	13.8511	0.132393	-1.26148	0.207137	0.522141	0.11742	-1.0314	0.302351	0.702767
E9Q5C9	NOLC1	0.416587	0.379979	0.243837	1.66387	1.82417	2.84266	0.132697	-0.111679	0.911078	0.976004	-0.640002	2.2662	0.0234389	0.205477
P57716	NCSTN	0.167628	0.15287	0.15323	4.13502	4.53424	4.52356	0.132965	-0.286857	0.774222	0.928864	0.00340227	-0.0701681	0.94406	0.995651
P70349	HINT1	0.0502103	0.0457872	0.0491094	13.8049	15.1384	14.1143	0.13304	-1.28116	0.200137	0.510679	0.101055	-0.962651	0.335723	0.737857
P07309	TTR	0.802395	0.73162	0.614701	0.863848	0.947415	1.12762	0.133218	-1.71934	0.0855529	0.320866	-0.25121	1.68333	0.0923117	0.435202
P97351	RPS3A	0.0833059	0.0759453	0.084196	8.32051	9.12693	8.23255	0.133458	-1.79853	0.072093	0.2915	0.14879	-0.528384	0.597233	0.879327
O35639	ANXA3	0.0648921	0.0591418	0.05786	10.6815	11.7201	11.9797	0.133863	-0.655518	0.512134	0.793908	-0.0316118	0.22763	0.819934	0.9617
Q8R2Z5	VWA1	0.053319	0.0485927		13	14.2644		0.133909	-0.0972856	0.9225	0.977011
Q91WQ3	YARS1	0.15042	0.137071		4.60808	5.05685		0.134072	-0.250596	0.802127	0.933676
Q9CQ89	CUTA	0.0601575	0.0548172	0.0529476	11.5222	12.6447	13.0912	0.134117	-1.17743	0.239025	0.560552	-0.0500624	0.27789	0.781097	0.953293
Q9CY57	CHTOP	0.250111	0.227778	0.188943	2.77136	3.04308	3.66855	0.134937	-1.03881	0.298893	0.626746	-0.269679	1.24822	0.211952	0.633495
Q8R361	RAB11FIP5	0.187106	0.170369	0.147691	3.70456	4.0685	4.69321	0.135195	-0.540369	0.588943	0.839288	-0.206079	0.820365	0.412008	0.801304
Q8R550	SH3KBP1	0.163076	0.148473	0.151889	4.25045	4.66851	4.5635	0.135348	-1.59705	0.110254	0.373659	0.0328224	-0.534347	0.593101	0.877583
O54962	BANF1	0.0788681	0.071789	0.0699772	8.78868	9.65534	9.90533	0.135679	-1.65139	0.0986597	0.346984	-0.0368792	0.496786	0.61934	0.883752
Q64314	CD34	0.120151	0.109341	0.0878454	5.76895	6.33932	7.89053	0.136018	-0.777472	0.43688	0.739641	-0.315796	2.07874	0.0376417	0.278169
P99026	PSMB4	0.0888404	0.0808457	0.0841591	7.80216	8.5737	8.23615	0.136044	-0.315807	0.752149	0.92034	0.0579476	-0.130707	0.896007	0.983959
P60766	CDC42	0.0990197	0.0900703	0.118375	7.00009	7.69562	5.85553	0.136664	-0.520365	0.602809	0.847916	0.394239	-0.802828	0.422074	0.803288
Q9D1X0	NOL3	0.106572	0.0969063	0.0784575	6.50402	7.15276	8.83469	0.137168	-0.678908	0.497196	0.78341	-0.304679	2.05935	0.0394603	0.28765
B2RRE7	OTUD4	0.190582	0.173292	0.154207	3.637	3.99988	4.49492	0.137211	-0.239553	0.810677	0.936345	-0.168339	0.276244	0.78236	0.953931
P23116	EIF3A	0.243698	0.221509	0.109376	2.84429	3.12921	6.33729	0.137732	-0.498143	0.618383	0.857367	-1.01807	4.9462	7.56743e-07	8.70796e-05
Q9JJW5	MYOZ2	0.0481224	0.0437367	0.0460457	14.4038	15.8482	15.0535	0.137865	-1.56828	0.116817	0.38471	0.074223	-0.561886	0.574193	0.872236
P06728	APOA4	1.1554	1.04986	0.968942	0.599921	0.660227	0.715365	0.138191	-1.0612	0.288598	0.617521	-0.115716	1.28072	0.200291	0.616957
Q9JHU4	DYNC1H1	0.112575	0.102284	0.0768267	6.1572	6.77668	9.02222	0.138305	-1.3338	0.18227	0.48885	-0.412903	2.64719	0.00811634	0.111756
Q9DCM0	ETHE1	0.033215	0.0301782	0.0360427	20.8685	22.9685	19.2313	0.138328	-0.642322	0.520664	0.794792	0.2562	-1.17725	0.239096	0.653654
Q9WV96	TIMM10B	0.0402814	0.0365936	0.0285389	17.2076	18.9418	24.2878	0.138524	-0.416275	0.677209	0.890291	-0.358659	0.884874	0.376224	0.775061
Q8BU85	MSRB3	0.27864	0.253104	0.220857	2.48761	2.73859	3.13844	0.138671	-0.864444	0.387344	0.708547	-0.196616	1.46573	0.142723	0.528565
Q9JMH9	MYO18A	0.236112	0.214425	0.191508	2.93567	3.23258	3.61942	0.138994	-0.302284	0.762436	0.925247	-0.163071
Q61249	IGBP1	0.153294	0.139211	0.127991	4.52169	4.97912	5.41558	0.139027	-0.702408	0.482424	0.77562	-0.121226	0.376214	0.706758	0.92268
P61961	UFM1	0.189587	0.172026	0.156223	3.65609	4.02933	4.4369	0.140236	-1.58478	0.113016	0.379454	-0.139014	0.242254	0.808583	0.961324
P18242	CTSD	0.14154	0.128406	0.124177	4.89718	5.39809	5.58195	0.140497	-2.1495	0.0315949	0.175729	-0.0483194	1.83691	0.0662231	0.366617
P05977	MYL1	0.0915126	0.0830037	0.127957	7.57434	8.3508	5.41704	0.140795	-0.575808	0.564745	0.821593	0.624411	-2.20655	0.0273455	0.225755
Q9JKS4	LDB3	0.0579442	0.0525411	0.0518268	11.9623	13.1925	13.3743	0.141218	-2.5946	0.00947001	0.0836592	-0.0197466	0.144128	0.885399	0.978983
Q8R4N0	CLYBL	0.0297908	0.0270107	0.0320599	23.2672	25.662	21.6204	0.141336	-0.744919	0.45632	0.754061	0.247241	-1.15978	0.246139	0.655512
O35855	BCAT2	0.0340544	0.0308521		20.3541	22.4668		0.142475	-0.604907	0.545241	0.811764
Q3TLH4	PRRC2C	0.300575	0.272089	0.211976	2.30607	2.5475	3.26993	0.143643	-0.798668	0.424483	0.733305	-0.360178	3.39408	0.000688601	0.0184889
Q64737	GART	0.0529887	0.0479321	0.0362764	13.081	14.461	19.1074	0.144694	-0.66017	0.509145	0.793517	-0.401959	1.61377	0.106578	0.466566
Q9DCA2	MRPS11	0.0567682	0.0513234	0.043529	12.2101	13.5055	15.9238	0.145464	-0.52012	0.60298	0.847916	-0.23764	0.692031	0.488918	0.824138
Q8BHG2	CZIB	0.148913	0.134627	0.11104	4.65471	5.14866	6.24232	0.145507	-0.668122	0.504055	0.788883	-0.277885	1.25654	0.208921	0.632437
Q8BUY5	TIMMDC1	0.0601607	0.0543664	0.056238	11.5216	12.7495	12.3252	0.146105	-0.846802	0.397106	0.71242	0.0488299	-0.254836	0.79885	0.958319
Q91VD9	NDUFS1	0.0317572	0.0286978	0.0301976	21.8265	24.1533	22.9537	0.146143	-1.33047	0.183363	0.48967	0.0734959	-0.490697	0.623641	0.886748
P56394	COX17	0.125514	0.113378	0.168039	5.52248	6.1136	4.12493	0.146705	-0.213894	0.83063	0.948129	0.567652	-2.31377	0.0206803	0.193698
[truncated: 1,518 more rows]

## Sheet: C. Brain
Protein.Group	Genes	Kd_mean_8	Kd_mean_21	Kd_mean_60	Halflife_8	Halflife_21	Halflife_60	Oxy8vs21_Log2FC	Oxy8vs21_tval	Oxy8vs21_pval	Oxy8vs21_FDR	Oxy60vs21_Log2FC	Oxy60vs21_tval	Oxy60vs21_pval	Oxy60vs21_FDR
[truncated: 3,877 more rows]
