# Supplementary material for: In vivo protein turnover rates in varying oxygen tensions nominate MYBBP1A as a mediator of the hyperoxia response
Source: Sci Adv. 2023 Dec 8;9(49):eadj4884. doi: 10.1126/sciadv.adj4884 (PMC10708181; doi:10.1126/sciadv.adj4884)
Supplement: Supplementary file 2 — Tables S1 to S8 [file sciadv.adj4884_tables_s1_to_s8.zip › adj4884_Table_S3.xlsx]

## Sheet: SILAM-Lung-8vs21
# background genes	# genes	category	description	FDR value	genes	p-value	Comparison
439	13	WikiPathways	mRNA processing	0.0012	Rps9|Snrpb2|Pabpn1|Tsn|Rbms1|Cstf3|Pcolce|Fbl|Poldip3|Hnrnpll|Safb2|Rpl32|Nhp2l1	6.02e-06	Fast
18	4	COMPARTMENTS	Small nucleolar ribonucleoprotein complex	0.0017	Gar1|Fbl|Nhp2l1|Nop58	1.02e-05	Fast
388	12	GO Biological Process	Negative regulation of organelle organization	0.0079	Coro1b|Stmn2|Sec22b|Wapal|Pfn2|Hist1h1b|Bub3|Pml|Tmod2|Arrb2|Sin3a|Myadm	9.15e-06	Fast
438	11	GO Cellular Component	Cell leading edge	0.0099	Ctnnb1|Coro1b|Arf4|Stmn2|Dpp4|S100b|Exoc4|Pkd2|Wipf1|Ptk2|Myadm	0.00013	Fast
866	16	GO Cellular Component	Nucleolus	0.01	Rps9|Snrpb2|Cetn3|Gar1|Fbl|Syne1|Pml|Nhp2l1|Ptk2|Zc3h14|Oxr1|Pin4|Sin3a|Iqsec1|Nop58|Larp4b	0.00014	Fast
38	4	GO Cellular Component	Postsynaptic specialization, intracellular component	0.01	Ctnnb1|Dlg3|Gphn|Iqsec1	0.00014	Fast
168	8	GO Biological Process	RNA localization	0.0124	Cetn3|Pabpn1|Fbl|Poldip3|Nup98|Rps15|Tcp1|Nop58	1.64e-05	Fast
72	5	WikiPathways	Primary focal segmental glomerulosclerosis (FSGS)	0.0126	Ctnnb1|Lama5|Vtn|Cr1l|Ptk2	0.00013	Fast
87	7	KEGG Pathways	ECM-receptor interaction	1.48e-06	Col6a1|Col1a1|Itgb3|Lamc2|Col1a2|Npnt|Lamb2	4.46e-09	Slow
34	4	Reactome Pathways	GPVI-mediated activation cascade	0.00077	Col1a1|Col1a2|Rhob|Plcg2	2.75e-06	Slow
37	4	Reactome Pathways	Non-integrin membrane-ECM interactions	0.00077	Col1a1|Itgb3|Col1a2|Col5a2	3.75e-06	Slow
564	10	COMPARTMENTS	Supramolecular fiber	0.00089	Col1a1|Lmnb1|Col1a2|Npnt|Lmnb2|Lrrc16a|Col5a2|Sept9|Dmtn|Snca	1.86e-06	Slow
11	3	Reactome Pathways	Aspartate and asparagine metabolism	0.00098	Got2|Slc25a12|Naalad2	5.8e-06	Slow
15	3	Reactome Pathways	Anchoring fibril formation	0.0016	Col1a1|Lamc2|Col1a2	1.29e-05	Slow
322	7	GO Cellular Component	Cell cortex	0.0036	Lamc2|Phldb2|C2cd2l|Sept9|Epb4.1|Dmtn|Snca	2.12e-05	Slow
492	8	GO Cellular Component	Organelle inner membrane	0.0051	Lmnb1|Got2|Timm8b|Mpst|Lmnb2|Snca|Atp5c1|Slc25a12	4.05e-05	Slow

## Sheet: SILAM-Lung-60vs21
# background genes	# genes	category	description	FDR value	genes	p-value	Comparison
43	11	COMPARTMENTS	Mitochondrial respiratory chain complex i	1.75e-12	Ndufs3|Ndufa2|Ndufa10|Ndufs5|Ndufab1|Ndufb10|Ndufa8|Ndufs8|Ndufa9|Ndufa13|Ndufv2	3.24e-15	Fast
760	23	COMPARTMENTS	Organelle envelope	1.59e-09	Ckmt1|Bid|Lbr|Ndufs3|Ctnnb1|Ndufa2|Slc25a5|Ndufa10|Ndufs5|Cbx3|Ndufab1|Maob|Ndufb10|Suox|Lmnb2|Lemd2|Ndufa8|Nup98|Ndufs8|Ndufa9|Ndufa13|Ndufv2|Timm9	1.03e-11	Fast
211	9	COMPARTMENTS	Collagen-containing extracellular matrix	0.00017	Lamb1|Lama5|Adamtsl4|Vtn|Sparc|Papln|Sparcl1|Postn|Dag1	2.09e-06	Fast
212	8	GO Cellular Component	Myelin sheath	0.0011	Ckmt1|Ndufs3|Slc25a5|Ndufa10|Cnrip1|Prx|Tcp1|Ndufv2	1.85e-05	Fast
915	18	GO Biological Process	Regulation of cell migration	0.0014	Lamb1|Lama5|Vtn|Crk|Sparc|Adipoq|Capn1|Coro1a|Mpp1|Apex1|Dpp4|Postn|Prkg1|Hmgb1|Pawr|Rhog|Dag1|Iqsec1	1.3e-06	Fast
32	4	GO Cellular Component	Polysomal ribosome	0.0018	Rpl18a|Rpl32|Rpl18|Rps28	3.44e-05	Fast
250	9	Reactome Pathways	Metabolism of amino acids and derivatives	0.0021	Ckmt1|Nqo1|Psmb1|Hrsp12|Ndufab1|Psmb10|Aldh4a1|Suox|Ado	7.88e-06	Fast
710	15	GO Molecular Function	Oxidoreductase activity	0.0022	Nqo1|Lbr|Ndufs3|Ndufa2|Hsd17b4|Ndufa10|Maob|Apex1|Aldh4a1|Suox|Ndufs8|Ado|Ndufa9|Ndufa13|Ndufv2	4.71e-06	Fast
340	9	GO Cellular Component	Mitochondrial matrix	0.0042	Slc25a5|Hrsp12|Lactb2|Ndufa10|Ndufab1|Acsm1|Pcca|Aldh4a1|Ndufa9	8.16e-05	Fast
96	5	Reactome Pathways	Collagen formation	0.00075	Col6a1|Col1a1|Plod3|Lamc2|Col1a2	9.21e-07	Slow
183	5	WikiPathways	Focal adhesion	0.0019	Col1a1|Lamc2|Col1a2|Rhob|Lamb2	1.93e-05	Slow
2	2	GO Cellular Component	Collagen type i trimer	0.0065	Col1a1|Col1a2	1.82e-05	Slow
564	7	COMPARTMENTS	Supramolecular fiber	0.0241	Col1a1|Lmnb1|Col1a2|Sept9|Dmtn|Dmd|Snca	5.58e-05	Slow
458	6	GO Cellular Component	Actin cytoskeleton	0.0326	Baiap2l1|Fyb|Sept9|Epb4.1|Dmtn|Snca	0.00015	Slow
11	2	GO Cellular Component	Laminin complex	0.0336	Lamc2|Lamb2	0.00023	Slow
15	2	Reactome Pathways	Formation of Senescence-Associated Heterochromatin Foci (SAHF)	0.0411	Lmnb1|Hist1h1a	0.00041	Slow

## Sheet: SILAM-Heart-8vs21
# background genes	# genes	category	description	FDR value	genes	p-value	Comparison
245	8	COMPARTMENTS	Cell cortex	0.00029	Ctnnb1|Cd2ap|Fgg|Lasp1|Marcks|Cttn|Cap1|Capza1	1.2e-06	Slow
351	9	COMPARTMENTS	Actin cytoskeleton	0.00038	Cd2ap|Csrp1|Lasp1|Marcks|Cttn|Cap1|Capza1|Ablim2|Tnnc1	1.74e-06	Slow
11	3	UniProt Keywords	Ubiquinone biosynthesis	0.0011	Coq3|Coq7|Coq9	1.03e-05	Fast
340	8	GO Cellular Component	Mitochondrial matrix	0.0015	Mrpl52|Pdhx|Vdac2|Ssbp1|Cbr4|Acat1|Mrpl3|Mrpl53	1.26e-05	Fast
359	8	GO Cellular Component	Collagen-containing extracellular matrix	0.0021	Lamb1|Ctsb|Lamc1|Itga6|Fgg|S100a13|Dcn|Ecm1	1.84e-05	Fast
626	10	GO Cellular Component	Anchoring junction	0.0025	Flot1|Ctnnb1|Mtdh|Cd2ap|Atp1b1|Rsu1|Itga6|Lasp1|Cttn|Capza1	2.66e-05	Fast
218	7	GO Molecular Function	Carboxylic acid binding	0.0044	Adipoq|Fabp4|Fabp5|Scp2|Grhpr|Acacb|Kars	6.49e-06	Fast
70	4	GO Cellular Component	Cortical actin cytoskeleton	0.0076	Flot1|Lasp1|Cttn|Cap1	8.47e-05	Fast
3	2	GO Cellular Component	laminin-1 complex	0.0081	Lamb1|Lamc1	9.53e-05	Fast
461	9	GO Biological Process	Monocarboxylic acid metabolic process	0.0215	Pdhx|Adipoq|Fabp4|Scp2|Cbr4|Acat1|Grhpr|Htt|Acacb	1.5e-05	Fast

## Sheet: SILAM-Heart-60vs21
# background genes	# genes	category	description	FDR value	genes	p-value	Comparison
178	10	GO Molecular Function	Endopeptidase inhibitor activity	9.77e-09	Itih4|Fetub|Kng1|Hrg|C3|Mug1|Pzp|Serpina3k|Serpina1d|Serpina1b	3.02e-12	Slow
92	6	KEGG Pathways	Complement and coagulation cascades	1.33e-05	Plg|Kng1|C3|Serpina1d|Serpina1b|Cfh	4.02e-08	Slow
7	3	GO Biological Process	Negative regulation of fibrinolysis	0.00049	Apoh|Plg|Hrg	8.76e-07	Slow
59	4	UniProt Keywords	Initiation factor	0.00068	Eif3a|Eif3c|Eif2s1|Eif4g2	7.48e-06	Slow
359	7	GO Cellular Component	Collagen-containing extracellular matrix	0.0029	Calr|Itih4|Plg|Kng1|Hrg|Pzp|Serpina3k	7.31e-06	Slow
270	6	GO Molecular Function	mRNA binding	0.0046	Calr|Eif3a|Snrpc|Srrm2|Eif4g2|Matr3	1.71e-05	Slow
534	8	COMPARTMENTS	Ribonucleoprotein complex	0.0073	Calr|Mrpl32|Eif3a|Eif3c|Mrps27|Snrpc|Eif2s1|Srrm2	1.01e-05	Slow
30	3	SMART Domains	Cystatin-like domain	0.0075	Fetub|Kng1|Hrg	3.86e-05	Slow
10	2	UniProt Keywords	Complement alternate pathway	0.0092	C3|Cfh	0.00025	Slow
196	5	GO Biological Process	Cellular response to metal ion	0.0127	Cdkn1b|Calr|Hrg|Eif2s1|Add1	4.83e-05	Slow

## Sheet: SILAM-Brain-8vs21
# background genes	# genes	category	description	FDR value	genes	p-value	Comparison
791	9	GO Cellular Component	Axon	0.0104	Gsk3b|Gsto1|Ppfia2|Stim1|Kiaa1107|Penk|Epb4.1l3|Ank1|Dos	6.75e-05	Slow
384	6	GO Cellular Component	Transport vesicle	0.0271	Sept4|Chga|Aftph|Kiaa1107|Penk|Dos	0.00024	Slow
16	2	GO Cellular Component	Neuronal dense core vesicle	0.0491	Chga|Penk	0.00075	Slow
753	17	GO Cellular Component	Dendrite	2.29e-06	Hspa8|Gsk3b|Baiap2|Itpka|Ppfia2|Pclo|Flna|Bsn|Palmd|Ctnnd1|Penk|Map1b|Crtc1|Rph3a|Ctnnd2|Add1|Apod	2.7e-08	Slow
125	4	GO Biological Process	Positive regulation of endocytosis	0.012	Flot1|Wasl|Appl1|Apoe	9.05e-06	Fast
3	2	GO Biological Process	Positive regulation of phospholipid efflux	0.012	Apoa1|Apoe	1.04e-05	Fast
74	3	WikiPathways	Alzheimers disease	0.0136	Mapk3|Capn2|Apoe	6.88e-05	Fast
615	6	GO Biological Process	Cellular response to nitrogen compound	0.0199	Flot1|Aplp1|Appl1|Foxo3|Mapk3|Capn2	3.25e-05	Fast
11	2	GO Biological Process	Regulation of cell adhesion molecule production	0.0314	Flot1|Apoa1	8.05e-05	Fast
178	3	WikiPathways	Chemokine signaling pathway	0.04	Wasl|Foxo3|Mapk3	0.00085	Fast

## Sheet: SILAM-Brain-60vs21
# background genes	# genes	category	description	FDR value	genes	p-value	Comparison
674	13	GO Biological Process	Regulation of peptide transport	0.0005	Efnb2|Trim28|Chga|Iws1|Nucb2|Cx3cl1|Akap8l|Rab11fip5|Sorl1|Exph5|Hpca|Nolc1|Iqsec1	2.48e-07	Slow
438	9	GO Biological Process	Regulation of cellular amide metabolic process	0.0066	Rock2|Eif3c|Spon1|Eef2|Eef1a2|Sorl1|Qk1|Nolc1|Larp1	1.27e-05	Slow
118	5	GO Biological Process	Regulation of receptor-mediated endocytosis	0.017	Hip1r|Efnb2|Trf|Hpca|Iqsec1	4.76e-05	Slow
7	3	InterPro Domains	SPARC/Testican, calcium-binding domain	0.0249	Sparc|Sparcl1|Spock1	3.74e-06	Slow
331	7	GO Biological Process	Regulation of intracellular transport	0.0307	Trim28|Iws1|Akap8l|Loh12cr1|Sorl1|Hpca|Nolc1	0.00011	Slow
38	3	GO Cellular Component	Dendrite cytoplasm	0.0375	Hip1r|Gabarapl1|Hpca	0.00031	Slow
669	9	GO Cellular Component	Ribonucleoprotein complex	0.0375	Ruvbl1|Eif3c|Mrps31|Mrps6|Eef2|Akap8l|Hdlbp|Nolc1|Larp1	0.00031	Slow
105	4	GO Cellular Component	Basement membrane	0.0419	Sparc|Alb|Cfdp1|Trf	0.00042	Slow
32	3	GO Biological Process	Regulation of amyloid-beta formation	0.0428	Rock2|Spon1|Sorl1	0.00019	Slow
