# Supplementary material for: In vivo protein turnover rates in varying oxygen tensions nominate MYBBP1A as a mediator of the hyperoxia response
Source: Sci Adv. 2023 Dec 8;9(49):eadj4884. doi: 10.1126/sciadv.adj4884 (PMC10708181; doi:10.1126/sciadv.adj4884)
Supplement: Supplementary file 2 — Tables S1 to S8 [file sciadv.adj4884_tables_s1_to_s8.zip › adj4884_Table_S4.xlsx]

## Sheet: Lung Oxy8vs21
Complex ID	Complex Name	Number of Subunits Measured	Total Number of Subunits	Uniprot ID of Subunit	Symbol	FDR	log2FC
25	9S-cytosolic aryl hydrocarbon (Ah) receptor non-ligand activated complex	3	4	O08915	AIP	0.00836711	0.544147
25	9S-cytosolic aryl hydrocarbon (Ah) receptor non-ligand activated complex	3	4	P07901	HSP90AA1	Not Significant	Not Significant
25	9S-cytosolic aryl hydrocarbon (Ah) receptor non-ligand activated complex	3	4	P11499	HSP90AB1	Not Significant	Not Significant
39	Immunoproteasome	13	14	O09061	PSMB1	Not Significant	Not Significant
39	Immunoproteasome	13	14	O35955	PSMB10	1.17189e-06	1.68695
39	Immunoproteasome	13	14	O70435	PSMA3	Not Significant	Not Significant
39	Immunoproteasome	13	14	P28063	PSMB8	0.0242937	0.595869
39	Immunoproteasome	13	14	P49722	PSMA2	Not Significant	Not Significant
39	Immunoproteasome	13	14	P99026	PSMB4	Not Significant	Not Significant
39	Immunoproteasome	13	14	Q9QUM9	PSMA6	Not Significant	Not Significant
39	Immunoproteasome	13	14	Q9R1P0	PSMA4	Not Significant	Not Significant
39	Immunoproteasome	13	14	Q9R1P1	PSMB3	Not Significant	Not Significant
39	Immunoproteasome	13	14	Q9R1P3	PSMB2	Not Significant	Not Significant
39	Immunoproteasome	13	14	Q9R1P4	PSMA1	Not Significant	Not Significant
39	Immunoproteasome	13	14	Q9Z2U0	PSMA7	Not Significant	Not Significant
39	Immunoproteasome	13	14	Q9Z2U1	PSMA5	Not Significant	Not Significant
52	CCT complex (chaperonin containing TCP1 complex)	8	8	P11983	TCP1	8.80253e-14	2.8271
52	CCT complex (chaperonin containing TCP1 complex)	8	8	P42932	CCT8	Not Significant	Not Significant
52	CCT complex (chaperonin containing TCP1 complex)	8	8	P80313	CCT7	Not Significant	Not Significant
52	CCT complex (chaperonin containing TCP1 complex)	8	8	P80314	CCT2	Not Significant	Not Significant
52	CCT complex (chaperonin containing TCP1 complex)	8	8	P80315	CCT4	Not Significant	Not Significant
52	CCT complex (chaperonin containing TCP1 complex)	8	8	P80316	CCT5	Not Significant	Not Significant
52	CCT complex (chaperonin containing TCP1 complex)	8	8	P80317	CCT6A	Not Significant	Not Significant
52	CCT complex (chaperonin containing TCP1 complex)	8	8	P80318	CCT3	Not Significant	Not Significant
161	SWAP complex	4	4	P09405	NCL	0.00318395	0.390423
161	SWAP complex	4	4	P11103	PARP1	Not Significant	Not Significant
161	SWAP complex	4	4	Q61937	NPM1	Not Significant	Not Significant
161	SWAP complex	4	4	Q6A028	SWAP70	Not Significant	Not Significant
187	Wave-2 complex (Rac-activated)	4	5	P28660	NCKAP1	0.0334043	0.586181
187	Wave-2 complex (Rac-activated)	4	5	Q7TMB8	CYFIP1	Not Significant	Not Significant
187	Wave-2 complex (Rac-activated)	4	5	Q8BH43	WASF2	0.00756937	0.549497
187	Wave-2 complex (Rac-activated)	4	5	Q8CBW3	ABI1	Not Significant	Not Significant
188	Wave-2 complex	4	4	P28660	NCKAP1	0.0334043	0.586181
188	Wave-2 complex	4	4	Q7TMB8	CYFIP1	Not Significant	Not Significant
188	Wave-2 complex	4	4	Q8BH43	WASF2	0.00756937	0.549497
188	Wave-2 complex	4	4	Q8CBW3	ABI1	Not Significant	Not Significant
382	Respiratory chain complex I, mitochondrial	21	40	P52503	NDUFS6	Not Significant	Not Significant
382	Respiratory chain complex I, mitochondrial	21	40	Q62425	NDUFA4	Not Significant	Not Significant
382	Respiratory chain complex I, mitochondrial	21	40	Q8K3J1	NDUFS8	1.79326e-05	-0.585164
382	Respiratory chain complex I, mitochondrial	21	40	Q91VD9	NDUFS1	Not Significant	Not Significant
382	Respiratory chain complex I, mitochondrial	21	40	Q91WD5	NDUFS2	Not Significant	Not Significant
382	Respiratory chain complex I, mitochondrial	21	40	Q91YT0	NDUFV1	Not Significant	Not Significant
382	Respiratory chain complex I, mitochondrial	21	40	Q99LC3	NDUFA10	0.000561839	-0.355485
382	Respiratory chain complex I, mitochondrial	21	40	Q99LY9	NDUFS5	Not Significant	Not Significant
382	Respiratory chain complex I, mitochondrial	21	40	Q9CQ54	NDUFC2	Not Significant	Not Significant
382	Respiratory chain complex I, mitochondrial	21	40	Q9CQ75	NDUFA2	Not Significant	Not Significant
382	Respiratory chain complex I, mitochondrial	21	40	Q9CQC7	NDUFB4	Not Significant	Not Significant
382	Respiratory chain complex I, mitochondrial	21	40	Q9CQH3	NDUFB5	Not Significant	Not Significant
382	Respiratory chain complex I, mitochondrial	21	40	Q9CR21	NDUFAB1	0.00800365	0.948782
382	Respiratory chain complex I, mitochondrial	21	40	Q9CXZ1	NDUFS4	Not Significant	Not Significant
382	Respiratory chain complex I, mitochondrial	21	40	Q9D6J6	NDUFV2	0.00483451	-0.301345
382	Respiratory chain complex I, mitochondrial	21	40	Q9DC69	NDUFA9	0.0134461	-0.372503
382	Respiratory chain complex I, mitochondrial	21	40	Q9DCJ5	NDUFA8	Not Significant	Not Significant
382	Respiratory chain complex I, mitochondrial	21	40	Q9DCS9	NDUFB10	Not Significant	Not Significant
382	Respiratory chain complex I, mitochondrial	21	40	Q9DCT2	NDUFS3	Not Significant	Not Significant
382	Respiratory chain complex I, mitochondrial	21	40	Q9ERS2	NDUFA13	Not Significant	Not Significant
382	Respiratory chain complex I, mitochondrial	21	40	Q9Z1P6	NDUFA7	Not Significant	Not Significant
413	(ER)-localized multiprotein complex, Ig heavy chains associated	8	10	P08003	PDIA4	Not Significant	Not Significant
413	(ER)-localized multiprotein complex, Ig heavy chains associated	8	10	P08113	HSP90B1	Not Significant	Not Significant
413	(ER)-localized multiprotein complex, Ig heavy chains associated	8	10	P09103	P4HB	Not Significant	Not Significant
413	(ER)-localized multiprotein complex, Ig heavy chains associated	8	10	P20029	HSPA5	0.0380301	0.126664
413	(ER)-localized multiprotein complex, Ig heavy chains associated	8	10	P24369	PPIB	Not Significant	Not Significant
413	(ER)-localized multiprotein complex, Ig heavy chains associated	8	10	Q6P5E4	UGGT1	Not Significant	Not Significant
413	(ER)-localized multiprotein complex, Ig heavy chains associated	8	10	Q99KV1	DNAJB11	Not Significant	Not Significant
413	(ER)-localized multiprotein complex, Ig heavy chains associated	8	10	Q9JKR6	HYOU1	Not Significant	Not Significant
572	PYR complex	8	12	O54941	SMARCE1	Not Significant	Not Significant
572	PYR complex	8	12	P63158	HMGB1	0.00105193	0.891959
572	PYR complex	8	12	P70288	HDAC2	Not Significant	Not Significant
572	PYR complex	8	12	Q60973	RBBP7	0.0371207	0.685213
572	PYR complex	8	12	Q6PDG5	SMARCC2	Not Significant	Not Significant
572	PYR complex	8	12	Q6PDQ2	CHD4	Not Significant	Not Significant
572	PYR complex	8	12	Q9Z0H3	SMARCB1	Not Significant	Not Significant
572	PYR complex	8	12	Q9Z2N8	ACTL6A	Not Significant	Not Significant
716	PU.1-associated protein complex	4	5	P09405	NCL	0.00318395	0.390423
716	PU.1-associated protein complex	4	5	P17433	SPI1	Not Significant	Not Significant
716	PU.1-associated protein complex	4	5	P31809	CEACAM1	Not Significant	Not Significant
716	PU.1-associated protein complex	4	5	Q9Z2D6	MECP2	Not Significant	Not Significant
717	PU.1-Sin3A-Hdac-MeCP2 complex	3	4	P17433	SPI1	Not Significant	Not Significant
717	PU.1-Sin3A-Hdac-MeCP2 complex	3	4	Q60520	SIN3A	0.00265721	1.63909
717	PU.1-Sin3A-Hdac-MeCP2 complex	3	4	Q9Z2D6	MECP2	Not Significant	Not Significant
859	SNARE complex (Stx4, Stx6, Stx7, Vamp3, Vamp7, Vamp8, Vti1b)	4	7	O70404	VAMP8	0.0193728	-0.996272
859	SNARE complex (Stx4, Stx6, Stx7, Vamp3, Vamp7, Vamp8, Vti1b)	4	7	O88384	VTI1B	Not Significant	Not Significant
859	SNARE complex (Stx4, Stx6, Stx7, Vamp3, Vamp7, Vamp8, Vti1b)	4	7	P70452	STX4	5.63926e-16	-3.91734
859	SNARE complex (Stx4, Stx6, Stx7, Vamp3, Vamp7, Vamp8, Vti1b)	4	7	Q9JKK1	STX6	Not Significant	Not Significant
931	Scrib-Git1-Arhgef7 complex	3	3	Q68FF6	GIT1	Not Significant	Not Significant
931	Scrib-Git1-Arhgef7 complex	3	3	Q80U72	SCRIB	Not Significant	Not Significant
931	Scrib-Git1-Arhgef7 complex	3	3	Q9ES28	ARHGEF7	5.81704e-07	0.682219
1122	Smcb-Smcd-PW29 complex	3	3	Q61550	RAD21	Not Significant	Not Significant
1122	Smcb-Smcd-PW29 complex	3	3	Q9CU62	SMC1A	Not Significant	Not Significant
1122	Smcb-Smcd-PW29 complex	3	3	Q9CW03	SMC3	0.000984203	1.63123
1212	SNARE complex (Stx4, Vamp8, Snap23)	3	3	O09044	SNAP23	4.74782e-06	0.828351
1212	SNARE complex (Stx4, Vamp8, Snap23)	3	3	O70404	VAMP8	0.0193728	-0.996272
1212	SNARE complex (Stx4, Vamp8, Snap23)	3	3	P70452	STX4	5.63926e-16	-3.91734
2360	Itgav-Itgb3-Gsn complex	3	3	O54890	ITGB3	3.12783e-19	-1.64549
2360	Itgav-Itgb3-Gsn complex	3	3	P13020	GSN	Not Significant	Not Significant
2360	Itgav-Itgb3-Gsn complex	3	3	P43406	ITGAV	Not Significant	Not Significant
2729	PIP complex	3	3	O55222	ILK	0.0419472	0.20998
2729	PIP complex	3	3	Q99JW4	LIMS1	Not Significant	Not Significant
2729	PIP complex	3	3	Q9EPC1	PARVA	Not Significant	Not Significant
2750	Gata1-Fog1-MeCP1 complex	4	13	P70288	HDAC2	Not Significant	Not Significant
2750	Gata1-Fog1-MeCP1 complex	4	13	Q60973	RBBP7	0.0371207	0.685213
2750	Gata1-Fog1-MeCP1 complex	4	13	Q6PDQ2	CHD4	Not Significant	Not Significant
2750	Gata1-Fog1-MeCP1 complex	4	13	Q9R190	MTA2	Not Significant	Not Significant
2835	Profilin 2 complex	5	9	P28660	NCKAP1	0.0334043	0.586181
2835	Profilin 2 complex	5	9	P63017	HSPA8	Not Significant	Not Significant
2835	Profilin 2 complex	5	9	P70336	ROCK2	Not Significant	Not Significant
2835	Profilin 2 complex	5	9	Q7TMB8	CYFIP1	Not Significant	Not Significant
2835	Profilin 2 complex	5	9	Q9JJV2	PFN2	0.0158468	1.293
3029	Drosha complex	6	8	O35286	DHX15	Not Significant	Not Significant
3029	Drosha complex	6	8	O35737	HNRNPH1	Not Significant	Not Significant
3029	Drosha complex	6	8	Q501J6	DDX17	Not Significant	Not Significant
3029	Drosha complex	6	8	Q61656	DDX5	1.99651e-05	0.422215
3029	Drosha complex	6	8	Q921F2	TARDBP	Not Significant	Not Significant
3029	Drosha complex	6	8	Q9D0E1	HNRNPM	Not Significant	Not Significant
3047	Parvulin-associated pre-rRNP complex	30	62	O09167	RPL21	Not Significant	Not Significant
3047	Parvulin-associated pre-rRNP complex	30	62	P09405	NCL	0.00318395	0.390423
3047	Parvulin-associated pre-rRNP complex	30	62	P11276	FN1	0.0443977	0.330627
3047	Parvulin-associated pre-rRNP complex	30	62	P12970	RPL7A	0.000766189	0.453492
3047	Parvulin-associated pre-rRNP complex	30	62	P14148	RPL7	Not Significant	Not Significant
3047	Parvulin-associated pre-rRNP complex	30	62	P14869	RPLP0	Not Significant	Not Significant
3047	Parvulin-associated pre-rRNP complex	30	62	P19253	RPL13A	Not Significant	Not Significant
3047	Parvulin-associated pre-rRNP complex	30	62	P27659	RPL3	Not Significant	Not Significant
3047	Parvulin-associated pre-rRNP complex	30	62	P35550	FBL	0.00825183	1.0089
3047	Parvulin-associated pre-rRNP complex	30	62	P35980	RPL18	6.83085e-68	0.950818
3047	Parvulin-associated pre-rRNP complex	30	62	P47911	RPL6	Not Significant	Not Significant
3047	Parvulin-associated pre-rRNP complex	30	62	P47962	RPL5	Not Significant	Not Significant
3047	Parvulin-associated pre-rRNP complex	30	62	P47963	RPL13	Not Significant	Not Significant
3047	Parvulin-associated pre-rRNP complex	30	62	P62242	RPS8	Not Significant	Not Significant
3047	Parvulin-associated pre-rRNP complex	30	62	P62702	RPS4X	Not Significant	Not Significant
3047	Parvulin-associated pre-rRNP complex	30	62	P62717	RPL18A	0.000165325	2.4592
3047	Parvulin-associated pre-rRNP complex	30	62	P62754	RPS6	Not Significant	Not Significant
3047	Parvulin-associated pre-rRNP complex	30	62	P62908	RPS3	Not Significant	Not Significant
3047	Parvulin-associated pre-rRNP complex	30	62	P62918	RPL8	Not Significant	Not Significant
3047	Parvulin-associated pre-rRNP complex	30	62	P97351	RPS3A	Not Significant	Not Significant
3047	Parvulin-associated pre-rRNP complex	30	62	P99024	TUBB5	2.06705e-06	0.663445
3047	Parvulin-associated pre-rRNP complex	30	62	Q61656	DDX5	1.99651e-05	0.422215
3047	Parvulin-associated pre-rRNP complex	30	62	Q6DFW4	NOP58	0.0026928	1.7046
3047	Parvulin-associated pre-rRNP complex	30	62	Q7TPV4	MYBBP1A	0.0496376	0.27125
3047	Parvulin-associated pre-rRNP complex	30	62	Q9CR57	RPL14	0.00455848	0.410408
3047	Parvulin-associated pre-rRNP complex	30	62	Q9CZM2	RPL15	Not Significant	Not Significant
3047	Parvulin-associated pre-rRNP complex	30	62	Q9D6Z1	NOP56	Not Significant	Not Significant
3047	Parvulin-associated pre-rRNP complex	30	62	Q9D8E6	RPL4	Not Significant	Not Significant
3047	Parvulin-associated pre-rRNP complex	30	62	Q9D8N0	EEF1G	9.69979e-05	-0.640849
3047	Parvulin-associated pre-rRNP complex	30	62	Q9JIK5	DDX21	Not Significant	Not Significant
5175	SWI/SNF-related chromatin-remodeling complex (Brm-based)	5	7	O54941	SMARCE1	Not Significant	Not Significant
5175	SWI/SNF-related chromatin-remodeling complex (Brm-based)	5	7	P70288	HDAC2	Not Significant	Not Significant
5175	SWI/SNF-related chromatin-remodeling complex (Brm-based)	5	7	Q60520	SIN3A	0.00265721	1.63909
5175	SWI/SNF-related chromatin-remodeling complex (Brm-based)	5	7	Q9Z0H3	SMARCB1	Not Significant	Not Significant
5175	SWI/SNF-related chromatin-remodeling complex (Brm-based)	5	7	Q9Z2D6	MECP2	Not Significant	Not Significant
5185	Hdac2-Mecp2-Sin3a-Smarca2 complex	3	4	P70288	HDAC2	Not Significant	Not Significant
5185	Hdac2-Mecp2-Sin3a-Smarca2 complex	3	4	Q60520	SIN3A	0.00265721	1.63909
5185	Hdac2-Mecp2-Sin3a-Smarca2 complex	3	4	Q9Z2D6	MECP2	Not Significant	Not Significant
5493	Tmsb4x-Lims1-Ilk complex	3	3	O55222	ILK	0.0419472	0.20998
5493	Tmsb4x-Lims1-Ilk complex	3	3	P20065	TMSB4X	Not Significant	Not Significant
5493	Tmsb4x-Lims1-Ilk complex	3	3	Q99JW4	LIMS1	Not Significant	Not Significant
5574	Vps29-Vps35-Vps26a complex	3	3	P40336	VPS26A	Not Significant	Not Significant
5574	Vps29-Vps35-Vps26a complex	3	3	Q9EQH3	VPS35	0.0450998	0.341726
5574	Vps29-Vps35-Vps26a complex	3	3	Q9QZ88	VPS29	0.000317496	0.845281
5616	Hsp110-Hsc70-Hsp25 complex	3	3	P14602	HSPB1	0.00130652	0.460836
5616	Hsp110-Hsc70-Hsp25 complex	3	3	P63017	HSPA8	Not Significant	Not Significant
5616	Hsp110-Hsc70-Hsp25 complex	3	3	Q61699	HSPH1	Not Significant	Not Significant
5910	Ksr1-CK2 complex	3	4	P67871	CSNK2B	Not Significant	Not Significant
5910	Ksr1-CK2 complex	3	4	Q60737	CSNK2A1	0.0239694	0.441468
5910	Ksr1-CK2 complex	3	4	Q61097	KSR1	Not Significant	Not Significant
5936	Ksr1-CK2-MEK-14-3-3 complex, PDGF treated	5	6	P31938	MAP2K1	Not Significant	Not Significant
5936	Ksr1-CK2-MEK-14-3-3 complex, PDGF treated	5	6	P63101	YWHAZ	Not Significant	Not Significant
5936	Ksr1-CK2-MEK-14-3-3 complex, PDGF treated	5	6	P67871	CSNK2B	Not Significant	Not Significant
5936	Ksr1-CK2-MEK-14-3-3 complex, PDGF treated	5	6	Q60737	CSNK2A1	0.0239694	0.441468
5936	Ksr1-CK2-MEK-14-3-3 complex, PDGF treated	5	6	Q61097	KSR1	Not Significant	Not Significant
6774	Fhl1-Pdlim1-Gsn-Actn1 complex	4	4	O70400	PDLIM1	Not Significant	Not Significant
6774	Fhl1-Pdlim1-Gsn-Actn1 complex	4	4	P13020	GSN	Not Significant	Not Significant
6774	Fhl1-Pdlim1-Gsn-Actn1 complex	4	4	P97447	FHL1	Not Significant	Not Significant
6774	Fhl1-Pdlim1-Gsn-Actn1 complex	4	4	Q7TPR4	ACTN1	0.000589459	0.317482
6870	Amfr-Vcp-Ubxn1-Ngly1-Rad23b complex	3	5	P54728	RAD23B	Not Significant	Not Significant
6870	Amfr-Vcp-Ubxn1-Ngly1-Rad23b complex	3	5	Q01853	VCP	7.99452e-09	-0.320557
6870	Amfr-Vcp-Ubxn1-Ngly1-Rad23b complex	3	5	Q922Y1	UBXN1	3.26446e-07	0.959773
6882	Periaxin complex	4	10	O55103	PRX	1.48271e-08	0.509508
6882	Periaxin complex	4	10	P20152	VIM	2.01618e-07	0.368317
6882	Periaxin complex	4	10	P26040	EZR	0.00517615	0.305457
6882	Periaxin complex	4	10	Q9QXS1	PLEC	1.79326e-05	0.223856
6938	c-Src immune complex	9	14	P20444	PRKCA	Not Significant	Not Significant
6938	c-Src immune complex	9	14	P28867	PRKCD	0.0227669	0.525067
6938	c-Src immune complex	9	14	P34152	PTK2	1.26847e-11	1.09956
6938	c-Src immune complex	9	14	P49817	CAV1	Not Significant	Not Significant
6938	c-Src immune complex	9	14	P68369	TUBA1A	Not Significant	Not Significant
6938	c-Src immune complex	9	14	Q61097	KSR1	Not Significant	Not Significant
6938	c-Src immune complex	9	14	Q63844	MAPK3	Not Significant	Not Significant
6938	c-Src immune complex	9	14	Q64727	VCL	Not Significant	Not Significant
6938	c-Src immune complex	9	14	Q8VI36	PXN	Not Significant	Not Significant

## Sheet: Lung Protein Complex Nodes
Complex ID	Complex Name	Number of Subunits Measured	Total Number of Subunits	Uniprot ID of Subunit	Symbol	FDR	log2FC
39	Immunoproteasome	12	14	O09061	PSMB1	0.000154601	1.65408
39	Immunoproteasome	12	14	O35955	PSMB10	1.78208e-06	1.6428
39	Immunoproteasome	12	14	P28063	PSMB8	Not Significant	Not Significant
39	Immunoproteasome	12	14	P49722	PSMA2	Not Significant	Not Significant
39	Immunoproteasome	12	14	P99026	PSMB4	Not Significant	Not Significant
39	Immunoproteasome	12	14	Q9QUM9	PSMA6	Not Significant	Not Significant
39	Immunoproteasome	12	14	Q9R1P0	PSMA4	Not Significant	Not Significant
39	Immunoproteasome	12	14	Q9R1P1	PSMB3	Not Significant	Not Significant
39	Immunoproteasome	12	14	Q9R1P3	PSMB2	Not Significant	Not Significant
39	Immunoproteasome	12	14	Q9R1P4	PSMA1	Not Significant	Not Significant
39	Immunoproteasome	12	14	Q9Z2U0	PSMA7	Not Significant	Not Significant
39	Immunoproteasome	12	14	Q9Z2U1	PSMA5	Not Significant	Not Significant
52	CCT complex (chaperonin containing TCP1 complex)	8	8	P11983	TCP1	6.45932e-22	3.07606
52	CCT complex (chaperonin containing TCP1 complex)	8	8	P42932	CCT8	Not Significant	Not Significant
52	CCT complex (chaperonin containing TCP1 complex)	8	8	P80313	CCT7	Not Significant	Not Significant
52	CCT complex (chaperonin containing TCP1 complex)	8	8	P80314	CCT2	Not Significant	Not Significant
52	CCT complex (chaperonin containing TCP1 complex)	8	8	P80315	CCT4	Not Significant	Not Significant
52	CCT complex (chaperonin containing TCP1 complex)	8	8	P80316	CCT5	Not Significant	Not Significant
52	CCT complex (chaperonin containing TCP1 complex)	8	8	P80317	CCT6A	Not Significant	Not Significant
52	CCT complex (chaperonin containing TCP1 complex)	8	8	P80318	CCT3	Not Significant	Not Significant
161	SWAP complex	3	4	P09405	NCL	0.00502087	0.429485
161	SWAP complex	3	4	Q61937	NPM1	Not Significant	Not Significant
161	SWAP complex	3	4	Q6A028	SWAP70	0.0414624	0.789648
382	Respiratory chain complex I, mitochondrial	17	40	P52503	NDUFS6	Not Significant	Not Significant
382	Respiratory chain complex I, mitochondrial	17	40	Q62425	NDUFA4	Not Significant	Not Significant
382	Respiratory chain complex I, mitochondrial	17	40	Q8K3J1	NDUFS8	6.03327e-14	1.30109
382	Respiratory chain complex I, mitochondrial	17	40	Q91YT0	NDUFV1	Not Significant	Not Significant
382	Respiratory chain complex I, mitochondrial	17	40	Q99LC3	NDUFA10	8.79252e-06	1.29027
382	Respiratory chain complex I, mitochondrial	17	40	Q99LY9	NDUFS5	0.0110599	1.13936
382	Respiratory chain complex I, mitochondrial	17	40	Q9CQ75	NDUFA2	0.00479751	1.58062
382	Respiratory chain complex I, mitochondrial	17	40	Q9CQC7	NDUFB4	Not Significant	Not Significant
382	Respiratory chain complex I, mitochondrial	17	40	Q9CR21	NDUFAB1	5.54063e-08	1.72765
382	Respiratory chain complex I, mitochondrial	17	40	Q9CXZ1	NDUFS4	Not Significant	Not Significant
382	Respiratory chain complex I, mitochondrial	17	40	Q9D6J6	NDUFV2	9.14434e-07	1.38843
382	Respiratory chain complex I, mitochondrial	17	40	Q9DC69	NDUFA9	3.02369e-08	1.23436
382	Respiratory chain complex I, mitochondrial	17	40	Q9DCJ5	NDUFA8	0.00720937	1.071
382	Respiratory chain complex I, mitochondrial	17	40	Q9DCS9	NDUFB10	2.1068e-17	1.21216
382	Respiratory chain complex I, mitochondrial	17	40	Q9DCT2	NDUFS3	0.00746942	1.50387
382	Respiratory chain complex I, mitochondrial	17	40	Q9ERS2	NDUFA13	2.16757e-06	1.45232
382	Respiratory chain complex I, mitochondrial	17	40	Q9Z1P6	NDUFA7	Not Significant	Not Significant
538	Cytochrome c oxidase, mitochondrial	7	13	P00405	MTCO2	Not Significant	Not Significant
538	Cytochrome c oxidase, mitochondrial	7	13	P12787	COX5A	Not Significant	Not Significant
538	Cytochrome c oxidase, mitochondrial	7	13	P19536	COX5B	0.000263527	1.93903
538	Cytochrome c oxidase, mitochondrial	7	13	P19783	COX4I1	Not Significant	Not Significant
538	Cytochrome c oxidase, mitochondrial	7	13	P48771	COX7A2	Not Significant	Not Significant
538	Cytochrome c oxidase, mitochondrial	7	13	P56391	COX6B1	Not Significant	Not Significant
538	Cytochrome c oxidase, mitochondrial	7	13	Q9CPQ1	COX6C	Not Significant	Not Significant
572	PYR complex	7	12	O54941	SMARCE1	Not Significant	Not Significant
572	PYR complex	7	12	P63158	HMGB1	4.73028e-05	1.20032
572	PYR complex	7	12	P70288	HDAC2	Not Significant	Not Significant
572	PYR complex	7	12	Q60973	RBBP7	Not Significant	Not Significant
572	PYR complex	7	12	Q6PDG5	SMARCC2	Not Significant	Not Significant
572	PYR complex	7	12	Q6PDQ2	CHD4	Not Significant	Not Significant
572	PYR complex	7	12	Q9Z2N8	ACTL6A	Not Significant	Not Significant
676	Metallothionein-3 complex	3	6	O08553	DPYSL2	4.25766e-05	0.323291
676	Metallothionein-3 complex	3	6	P11499	HSP90AB1	Not Significant	Not Significant
676	Metallothionein-3 complex	3	6	Q04447	CKB	Not Significant	Not Significant
716	PU.1-associated protein complex	4	5	P09405	NCL	0.00502087	0.429485
716	PU.1-associated protein complex	4	5	P17433	SPI1	Not Significant	Not Significant
716	PU.1-associated protein complex	4	5	P31809	CEACAM1	Not Significant	Not Significant
716	PU.1-associated protein complex	4	5	Q9Z2D6	MECP2	7.30634e-10	0.662312
859	SNARE complex (Stx4, Stx6, Stx7, Vamp3, Vamp7, Vamp8, Vti1b)	3	7	O70404	VAMP8	Not Significant	Not Significant
859	SNARE complex (Stx4, Stx6, Stx7, Vamp3, Vamp7, Vamp8, Vti1b)	3	7	O88384	VTI1B	0.0225252	0.703529
859	SNARE complex (Stx4, Stx6, Stx7, Vamp3, Vamp7, Vamp8, Vti1b)	3	7	Q9JKK1	STX6	Not Significant	Not Significant
931	Scrib-Git1-Arhgef7 complex	3	3	Q68FF6	GIT1	Not Significant	Not Significant
931	Scrib-Git1-Arhgef7 complex	3	3	Q80U72	SCRIB	Not Significant	Not Significant
931	Scrib-Git1-Arhgef7 complex	3	3	Q9ES28	ARHGEF7	0.0139431	0.456589
1122	Smcb-Smcd-PW29 complex	3	3	Q61550	RAD21	Not Significant	Not Significant
1122	Smcb-Smcd-PW29 complex	3	3	Q9CU62	SMC1A	Not Significant	Not Significant
1122	Smcb-Smcd-PW29 complex	3	3	Q9CW03	SMC3	0.0372543	0.974458
2835	Profilin 2 complex	5	9	P28660	NCKAP1	Not Significant	Not Significant
2835	Profilin 2 complex	5	9	P63017	HSPA8	0.0058837	0.266674
2835	Profilin 2 complex	5	9	P70336	ROCK2	Not Significant	Not Significant
2835	Profilin 2 complex	5	9	Q7TMB8	CYFIP1	Not Significant	Not Significant
2835	Profilin 2 complex	5	9	Q9JJV2	PFN2	Not Significant	Not Significant
3047	Parvulin-associated pre-rRNP complex	31	62	O09167	RPL21	Not Significant	Not Significant
3047	Parvulin-associated pre-rRNP complex	31	62	P09405	NCL	0.00502087	0.429485
3047	Parvulin-associated pre-rRNP complex	31	62	P11276	FN1	0.0375916	0.398943
3047	Parvulin-associated pre-rRNP complex	31	62	P12970	RPL7A	Not Significant	Not Significant
3047	Parvulin-associated pre-rRNP complex	31	62	P14148	RPL7	Not Significant	Not Significant
3047	Parvulin-associated pre-rRNP complex	31	62	P14869	RPLP0	Not Significant	Not Significant
3047	Parvulin-associated pre-rRNP complex	31	62	P27659	RPL3	Not Significant	Not Significant
3047	Parvulin-associated pre-rRNP complex	31	62	P35550	FBL	Not Significant	Not Significant
3047	Parvulin-associated pre-rRNP complex	31	62	P35980	RPL18	0.0186446	2.64098
3047	Parvulin-associated pre-rRNP complex	31	62	P47911	RPL6	Not Significant	Not Significant
3047	Parvulin-associated pre-rRNP complex	31	62	P47962	RPL5	Not Significant	Not Significant
3047	Parvulin-associated pre-rRNP complex	31	62	P47963	RPL13	Not Significant	Not Significant
3047	Parvulin-associated pre-rRNP complex	31	62	P62242	RPS8	Not Significant	Not Significant
3047	Parvulin-associated pre-rRNP complex	31	62	P62702	RPS4X	Not Significant	Not Significant
3047	Parvulin-associated pre-rRNP complex	31	62	P62717	RPL18A	0.039321	1.63745
3047	Parvulin-associated pre-rRNP complex	31	62	P62754	RPS6	Not Significant	Not Significant
3047	Parvulin-associated pre-rRNP complex	31	62	P62908	RPS3	Not Significant	Not Significant
3047	Parvulin-associated pre-rRNP complex	31	62	P62918	RPL8	Not Significant	Not Significant
3047	Parvulin-associated pre-rRNP complex	31	62	P97351	RPS3A	Not Significant	Not Significant
3047	Parvulin-associated pre-rRNP complex	31	62	P99024	TUBB5	0.0010585	0.625999
3047	Parvulin-associated pre-rRNP complex	31	62	Q61656	DDX5	Not Significant	Not Significant
3047	Parvulin-associated pre-rRNP complex	31	62	Q6DFW4	NOP58	9.26742e-11	2.55077
3047	Parvulin-associated pre-rRNP complex	31	62	Q7TPV4	MYBBP1A	3.76216e-05	-0.564725
3047	Parvulin-associated pre-rRNP complex	31	62	Q9CR57	RPL14	Not Significant	Not Significant
3047	Parvulin-associated pre-rRNP complex	31	62	Q9CYH6	RRS1	Not Significant	Not Significant
3047	Parvulin-associated pre-rRNP complex	31	62	Q9CZM2	RPL15	Not Significant	Not Significant
3047	Parvulin-associated pre-rRNP complex	31	62	Q9D6Z1	NOP56	Not Significant	Not Significant
3047	Parvulin-associated pre-rRNP complex	31	62	Q9D8E6	RPL4	Not Significant	Not Significant
3047	Parvulin-associated pre-rRNP complex	31	62	Q9D8N0	EEF1G	Not Significant	Not Significant
3047	Parvulin-associated pre-rRNP complex	31	62	Q9D903	EBNA1BP2	Not Significant	Not Significant
3047	Parvulin-associated pre-rRNP complex	31	62	Q9JIK5	DDX21	Not Significant	Not Significant
5175	SWI/SNF-related chromatin-remodeling complex (Brm-based)	3	7	O54941	SMARCE1	Not Significant	Not Significant
5175	SWI/SNF-related chromatin-remodeling complex (Brm-based)	3	7	P70288	HDAC2	Not Significant	Not Significant
5175	SWI/SNF-related chromatin-remodeling complex (Brm-based)	3	7	Q9Z2D6	MECP2	7.30634e-10	0.662312
5493	Tmsb4x-Lims1-Ilk complex	3	3	O55222	ILK	Not Significant	Not Significant
5493	Tmsb4x-Lims1-Ilk complex	3	3	P20065	TMSB4X	0.000662027	0.949577
5493	Tmsb4x-Lims1-Ilk complex	3	3	Q99JW4	LIMS1	Not Significant	Not Significant
5574	Vps29-Vps35-Vps26a complex	3	3	P40336	VPS26A	Not Significant	Not Significant
5574	Vps29-Vps35-Vps26a complex	3	3	Q9EQH3	VPS35	Not Significant	Not Significant
5574	Vps29-Vps35-Vps26a complex	3	3	Q9QZ88	VPS29	0.000497849	0.98669
5616	Hsp110-Hsc70-Hsp25 complex	3	3	P14602	HSPB1	Not Significant	Not Significant
5616	Hsp110-Hsc70-Hsp25 complex	3	3	P63017	HSPA8	0.0058837	0.266674
5616	Hsp110-Hsc70-Hsp25 complex	3	3	Q61699	HSPH1	Not Significant	Not Significant
5879	Ksr1-PP2A holoenzyme complex (Ppp2r1a, Ppp2r2b, Ppp2ca), PDGF stimulated	3	4	P63330	PPP2CA	Not Significant	Not Significant
5879	Ksr1-PP2A holoenzyme complex (Ppp2r1a, Ppp2r2b, Ppp2ca), PDGF stimulated	3	4	Q61097	KSR1	Not Significant	Not Significant
5879	Ksr1-PP2A holoenzyme complex (Ppp2r1a, Ppp2r2b, Ppp2ca), PDGF stimulated	3	4	Q76MZ3	PPP2R1A	0.00231965	0.337086
5881	Ksr1-PP2A core enzyme complex (Ppp2r1a, Ppp2ca), untreated	3	3	P63330	PPP2CA	Not Significant	Not Significant
5881	Ksr1-PP2A core enzyme complex (Ppp2r1a, Ppp2ca), untreated	3	3	Q61097	KSR1	Not Significant	Not Significant
5881	Ksr1-PP2A core enzyme complex (Ppp2r1a, Ppp2ca), untreated	3	3	Q76MZ3	PPP2R1A	0.00231965	0.337086
5947	Ksr1-Mek-Braf-Erk complex, EGF induced	3	4	P31938	MAP2K1	Not Significant	Not Significant
5947	Ksr1-Mek-Braf-Erk complex, EGF induced	3	4	Q61097	KSR1	Not Significant	Not Significant
5947	Ksr1-Mek-Braf-Erk complex, EGF induced	3	4	Q63844	MAPK3	0.0159268	0.876491
6774	Fhl1-Pdlim1-Gsn-Actn1 complex	4	4	O70400	PDLIM1	Not Significant	Not Significant
6774	Fhl1-Pdlim1-Gsn-Actn1 complex	4	4	P13020	GSN	Not Significant	Not Significant
6774	Fhl1-Pdlim1-Gsn-Actn1 complex	4	4	P97447	FHL1	Not Significant	Not Significant
6774	Fhl1-Pdlim1-Gsn-Actn1 complex	4	4	Q7TPR4	ACTN1	0.00921346	0.226736
6870	Amfr-Vcp-Ubxn1-Ngly1-Rad23b complex	3	5	P54728	RAD23B	Not Significant	Not Significant
6870	Amfr-Vcp-Ubxn1-Ngly1-Rad23b complex	3	5	Q01853	VCP	1.81763e-08	0.387211
6870	Amfr-Vcp-Ubxn1-Ngly1-Rad23b complex	3	5	Q922Y1	UBXN1	0.00833196	0.752722
6882	Periaxin complex	4	10	O55103	PRX	3.73936e-86	1.62866
6882	Periaxin complex	4	10	P20152	VIM	2.68319e-07	0.409837
6882	Periaxin complex	4	10	P26040	EZR	Not Significant	Not Significant
6882	Periaxin complex	4	10	Q9QXS1	PLEC	0.00617064	0.266871
6938	c-Src immune complex	9	14	P20444	PRKCA	Not Significant	Not Significant
6938	c-Src immune complex	9	14	P28867	PRKCD	Not Significant	Not Significant
6938	c-Src immune complex	9	14	P34152	PTK2	0.00329139	0.938852
6938	c-Src immune complex	9	14	P49817	CAV1	Not Significant	Not Significant
6938	c-Src immune complex	9	14	P68369	TUBA1A	Not Significant	Not Significant
6938	c-Src immune complex	9	14	Q61097	KSR1	Not Significant	Not Significant
6938	c-Src immune complex	9	14	Q63844	MAPK3	0.0159268	0.876491
6938	Pre-RNP Complex	9	14	Q64727	VCL	0.000129781	0.360716
6938	c-Src immune complex	9	14	Q8VI36	PXN	Not Significant	Not Significant
