# Supplementary material for: In vivo protein turnover rates in varying oxygen tensions nominate MYBBP1A as a mediator of the hyperoxia response
Source: Sci Adv. 2023 Dec 8;9(49):eadj4884. doi: 10.1126/sciadv.adj4884 (PMC10708181; doi:10.1126/sciadv.adj4884)
Supplement: Supplementary file 2 — Tables S1 to S8 [file sciadv.adj4884_tables_s1_to_s8.zip › adj4884_Table_S5.xlsx]

## Sheet: Table S5 MYBBP1A Co-essential
Gene	Name	Type of Interaction	Pearson Correlation with MYBBP1A (for primary interactions only)	Ranks of Pearson Correlation
DHX33	DEAH-box helicase 33	primary	0.467	1
POP5	POP5 homolog, ribonuclease P/MRP subunit	primary	0.404	2
PELP1	proline, glutamate and leucine rich protein 1	primary	0.348	3
BOP1	BOP1 ribosomal biogenesis factor	primary	0.328	4
WDR18	WD repeat domain 18	primary	0.304	5
RPP21	ribonuclease P/MRP subunit p21	primary	0.301	6
C1orf109	chromosome 1 open reading frame 109	primary	0.299	7
TSR1	TSR1 ribosome maturation factor	primary	0.295	8
SPATA5L1	spermatogenesis associated 5 like 1	primary	0.273	9
RPP30	ribonuclease P/MRP subunit p30	primary	0.268	10
IMP3	IMP U3 small nucleolar ribonucleoprotein 3	primary	0.258	11
GEMIN4	gem nuclear organelle associated protein 4	primary	0.255	12
PSMB6	proteasome 20S subunit beta 6	primary	0.251	13
EIF6	eukaryotic translation initiation factor 6	primary	0.249	14
RPAIN	RPA interacting protein	primary	0.246	15
BUB3	BUB3 mitotic checkpoint protein	primary	0.244	16
OIP5	Opa interacting protein 5	primary	0.237	17
WDR46	WD repeat domain 46	primary	0.235	18
EXOSC4	exosome component 4	primary	0.233	19
PRPF38B	pre-mRNA processing factor 38B	primary	0.232	20
WDR74	WD repeat domain 74	primary	0.23	21
NOL9	nucleolar protein 9	primary	0.225	23
RPP40	ribonuclease P/MRP subunit p40	primary	0.224	24
NOL7	nucleolar protein 7	primary	0.224	25
NOL6	nucleolar protein 6	primary	0.223	26
TAMM41	TAM41 mitochondrial translocator assembly and maintenance homolog	primary	0.223	27
NOM1	nucleolar protein with MIF4G domain 1	primary	0.217	28
ABT1	activator of basal transcription 1	secondary	NA	NA
AK6	adenylate kinase 6	secondary	NA	NA
CPSF1	cleavage and polyadenylation specific factor 1	secondary	NA	NA
EXOSC10	exosome component 10	secondary	NA	NA
LAS1L	LAS1 like ribosome biogenesis factor	secondary	NA	NA
RAN	RAN, member RAS oncogene family	secondary	NA	NA
RPL37	ribosomal protein L37	secondary	NA	NA
RPS13	ribosomal protein S13	secondary	NA	NA
TRMT112	tRNA methyltransferase subunit 11-2	secondary	NA	NA
TXNL4A	thioredoxin like 4A	secondary	NA	NA
UTP4	UTP4 small subunit processome component	secondary	NA	NA
