# Supplementary material for: In vivo protein turnover rates in varying oxygen tensions nominate MYBBP1A as a mediator of the hyperoxia response
Source: Sci Adv. 2023 Dec 8;9(49):eadj4884. doi: 10.1126/sciadv.adj4884 (PMC10708181; doi:10.1126/sciadv.adj4884)
Supplement: Supplementary file 2 — Tables S1 to S8 [file sciadv.adj4884_tables_s1_to_s8.zip › adj4884_Table_S6.xlsx]

## Sheet: Limma_DE
Gene Symbol	log2FC	AveExpr	t	P.Value	adj.P.Val
Cdkn1a	4.88963	7.81596	26.5361	5.70093e-14	7.12389e-10
Vcan	3.27163	5.13699	17.5291	2.3025e-11	1.4386e-07
Col4a1	2.25917	10.6279	16.455	5.66242e-11	2.10902e-07
Ifrd1	2.14495	8.00954	15.8402	9.70868e-11	2.10902e-07
Rras2	1.68742	5.69076	15.6468	1.15481e-10	2.10902e-07
Hspa9	1.79654	7.87121	15.5749	1.23234e-10	2.10902e-07
Lyve1	3.1114	10.6853	15.2311	1.68775e-10	2.10902e-07
Esd	2.18521	8.11728	14.7335	2.69106e-10	3.05705e-07
Txnrd1	1.83591	6.66745	14.5416	3.23357e-10	3.36723e-07
Spink5	3.75714	7.02019	14.3372	3.94133e-10	3.51023e-07
Ddah1	2.5832	6.75809	14.2688	4.21363e-10	3.51023e-07
Procr	4.15393	3.93338	14.111	4.92095e-10	3.84327e-07
Odc1	2.18403	7.93405	13.8936	6.10846e-10	4.24063e-07
Mthfd2	3.13048	4.45139	13.6564	7.75985e-10	4.9975e-07
Col18a1	2.43268	5.08418	13.6267	7.99856e-10	4.9975e-07
Atf4	1.90034	7.0037	13.355	1.05729e-09	6.29138e-07
Ackr3	2.30361	6.36266	13.2285	1.20595e-09	6.84982e-07
Plxna2	1.61078	7.26158	12.692	2.13307e-09	1.15891e-06
Edn1	2.0654	6.29415	12.5251	2.55763e-09	1.21147e-06
9030617O03Rik	1.75658	4.6108	12.5077	2.60705e-09	1.21147e-06
Psat1	2.69393	4.4329	12.504	2.61761e-09	1.21147e-06
Oraov1	1.85678	9.15465	12.1077	4.06406e-09	1.81213e-06
Lgals3	1.88909	9.10207	12.0697	4.24174e-09	1.81213e-06
Aen	2.74786	6.28024	12.0473	4.35049e-09	1.81213e-06
Cd93	2.14371	10.5367	11.8218	5.62386e-09	2.12957e-06
Zmat3	1.44496	6.40119	11.6955	6.50554e-09	2.39098e-06
Hbegf	1.65373	7.35419	11.5461	7.7406e-09	2.54544e-06
Ermard	1.43269	5.9413	11.4648	8.51487e-09	2.72825e-06
Polk	1.452	6.17109	11.3958	9.23738e-09	2.8209e-06
Eif5	1.36264	9.22754	11.3941	9.25552e-09	2.8209e-06
Cd34	1.67791	6.38534	11.3117	1.02062e-08	2.89857e-06
Akap12	2.6148	7.89178	11.2733	1.06839e-08	2.9668e-06
Prss57	1.90112	6.74242	11.2324	1.12178e-08	3.04735e-06
Hif1a	1.72977	6.64921	11.1471	1.24275e-08	3.30414e-06
Srxn1	2.52069	4.47564	11.0264	1.43794e-08	3.66703e-06
Enc1	1.84659	3.63522	10.6679	2.23469e-08	5.17125e-06
Elp6	1.78263	9.68827	10.6212	2.36877e-08	5.38184e-06
Pvr	1.86043	5.04541	10.4382	2.9824e-08	6.43148e-06
Gclc	2.05145	8.67445	10.424	3.03663e-08	6.43148e-06
Actn1	1.83935	9.3402	10.3838	3.19593e-08	6.48174e-06
Ccng1	2.1832	6.80021	10.3541	3.31902e-08	6.58325e-06
Eln	2.78734	8.39993	10.3033	3.54132e-08	6.75606e-06
Ahnak2	1.54125	6.95778	10.2079	4.00325e-08	7.35657e-06
Ndufaf4	1.23728	5.93912	10.0217	5.09844e-08	9.10144e-06
Picalm	1.3248	8.74906	9.93321	5.72568e-08	9.80112e-06
Areg	3.0763	4.33973	9.76734	7.1326e-08	1.17275e-05
Rpf2	1.41041	5.35808	9.62554	8.62561e-08	1.36437e-05
Psrc1	2.34327	3.61833	9.60863	8.82454e-08	1.37839e-05
Akap5	1.19345	10.7561	9.48679	1.04095e-07	1.47646e-05
Adamts2	1.11788	6.53269	9.47114	1.06339e-07	1.47646e-05
Nop58	1.54625	7.79417	9.41568	1.14714e-07	1.57524e-05
Acadl	1.01809	7.67531	9.35307	1.25011e-07	1.66185e-05
Uck2	1.55961	4.35339	9.33902	1.27454e-07	1.66832e-05
Clic4	0.986679	9.61116	9.33496	1.28168e-07	1.66832e-05
Lrp8	2.35359	1.85171	9.31935	1.30958e-07	1.68707e-05
Aars	1.20239	6.44937	9.30919	1.32807e-07	1.69343e-05
Lox	2.25738	5.76218	9.27313	1.396e-07	1.7552e-05
Tmem37	1.55162	6.3946	9.26868	1.40461e-07	1.7552e-05
Hmga2	2.1615	3.78002	9.24711	1.44727e-07	1.77305e-05
Litaf	1.57642	6.82828	9.12631	1.71279e-07	2.01915e-05
Ccnd1	1.75686	8.5565	9.10908	1.75466e-07	2.04918e-05
Klhdc8a	2.12631	4.26669	9.09239	1.79625e-07	2.07833e-05
Galnt1	1.60824	8.48332	9.08458	1.81608e-07	2.08199e-05
Lmo7	1.17659	9.97285	9.02632	1.97141e-07	2.21935e-05
Fam212b	1.57359	5.29374	9.00626	2.02811e-07	2.2231e-05
Etf1	1.21983	7.19755	8.94927	2.19874e-07	2.38917e-05
Gnl3	1.92788	6.26147	8.91094	2.32198e-07	2.48946e-05
Abcb1b	2.57595	3.45425	8.8628	2.48718e-07	2.63388e-05
Trim16	1.6893	6.19396	8.84047	2.56795e-07	2.69656e-05
Angptl4	2.69784	6.38212	8.81489	2.66394e-07	2.77405e-05
Slc7a1	1.44511	5.29814	8.7658	2.85885e-07	2.95242e-05
Vmp1	1.81764	7.9143	8.74615	2.94108e-07	3.01244e-05
Eif1a	1.28768	6.68826	8.73901	2.97156e-07	3.01891e-05
Kcmf1	1.27848	7.26273	8.70433	3.12442e-07	3.14861e-05
Angpt2	1.52335	5.47812	8.63721	3.44435e-07	3.44325e-05
1700017B05Rik	1.63146	4.76201	8.62577	3.50222e-07	3.47331e-05
Ctps	1.97959	4.76812	8.59592	3.65816e-07	3.57128e-05
Ptpn14	1.27671	6.31172	8.55528	3.88236e-07	3.76077e-05
Krt7	1.13761	9.13137	8.4885	4.28269e-07	4.08523e-05
Exoc4	1.38713	7.02573	8.43352	4.64503e-07	4.30278e-05
Mmrn2	1.92976	7.1281	8.43086	4.6633e-07	4.30278e-05
Ankrd1	2.74507	6.98432	8.42508	4.70339e-07	4.30278e-05
Naa50	0.994011	6.72692	8.3408	5.33106e-07	4.75835e-05
Ppp1r2	1.44307	8.72856	8.3002	5.66436e-07	4.88384e-05
Tenm4	3.52353	2.93083	8.29529	5.70615e-07	4.88384e-05
Serpine1	2.89795	4.39518	8.27576	5.87555e-07	4.99462e-05
Nubp1	1.65916	5.29817	8.26136	6.00381e-07	5.03514e-05
Bean1	2.37877	4.09141	8.23218	6.27291e-07	5.19115e-05
Eif2s2	1.36202	9.66158	8.22519	6.33921e-07	5.21149e-05
Grpel2	1.10092	5.5084	8.20823	6.5033e-07	5.27696e-05
Col5a2	1.2569	6.97978	8.20209	6.56379e-07	5.29168e-05
Bcl2l1	2.72859	6.30371	8.19027	6.68187e-07	5.35235e-05
Mmp3	2.46192	4.4819	8.15057	7.0952e-07	5.61149e-05
Ampd3	2.43484	4.1964	8.13106	7.30809e-07	5.70761e-05
Gfer	2.04551	5.21246	8.07733	7.93004e-07	6.15489e-05
Slc2a9	1.51797	4.28704	8.0665	8.06199e-07	6.21868e-05
Gas7	1.19176	6.08313	7.97188	9.31828e-07	6.90447e-05
Sqstm1	1.21843	9.15229	7.97051	9.33783e-07	6.90447e-05
Ergic1	1.27111	4.47992	7.92338	1.00406e-06	7.33725e-05
Nos3	1.87719	5.05275	7.85362	1.11846e-06	8.07879e-05
Cltb	0.996051	7.16893	7.84834	1.12766e-06	8.09843e-05
Eif1	1.01691	10.7268	7.83632	1.14891e-06	8.20385e-05
Sars	1.60031	7.17008	7.8207	1.17714e-06	8.35772e-05
Gtpbp4	1.15157	7.60613	7.79313	1.22878e-06	8.67506e-05
Nes	1.64569	6.97578	7.76161	1.29074e-06	9.01064e-05
Mapk6	1.71824	4.36861	7.73236	1.35118e-06	9.31917e-05
Gclm	1.43145	7.00053	7.72947	1.35731e-06	9.31917e-05
Cttnbp2nl	0.942049	6.58601	7.68688	1.45114e-06	9.69919e-05
Filip1l	1.22274	8.25716	7.65433	1.52745e-06	0.00010099
Pno1	1.5533	4.71032	7.63939	1.56389e-06	0.000102855
Sox9	1.51561	3.48426	7.62546	1.59865e-06	0.000104591
Slc38a2	1.07736	7.04302	7.60506	1.65109e-06	0.000106339
Selp	1.79584	3.31268	7.60188	1.65943e-06	0.000106339
Ier5l	1.81976	4.34391	7.55567	1.78561e-06	0.000111565
Entpd1	1.13116	6.24239	7.54983	1.80227e-06	0.000112046
Mak16	1.37599	5.50744	7.53401	1.8482e-06	0.000113528
Ybx3	1.23839	7.30037	7.5254	1.87373e-06	0.000113679
Nme1	1.09369	6.71316	7.5253	1.87404e-06	0.000113679
Fbn1	1.50565	6.61468	7.51516	1.90455e-06	0.000113924
Mdm2	1.26557	6.11437	7.49729	1.95963e-06	0.000116608
Rgs12	1.20904	6.86912	7.49206	1.97607e-06	0.000117028
Eif3c	1.04899	8.66926	7.48792	1.98919e-06	0.000117249
Myof	0.755159	8.04627	7.47914	2.01731e-06	0.000117994
Nuak2	1.52754	4.76964	7.47228	2.03956e-06	0.000118541
Cdc34	1.40838	5.63652	7.46615	2.05967e-06	0.000119156
Carhsp1	1.19282	6.00367	7.40402	2.27563e-06	0.000128544
Nol11	0.901619	6.09785	7.40327	2.27838e-06	0.000128544
Ctla2a	1.43877	9.40896	7.40183	2.28366e-06	0.000128544
Plin2	1.96898	7.74196	7.39566	2.30645e-06	0.00012906
Spg21	0.772799	6.94323	7.3781	2.37265e-06	0.000131772
Hspd1	1.10917	6.85742	7.36159	2.43668e-06	0.000133399
Agpat5	0.852934	6.0344	7.35957	2.44466e-06	0.000133399
Eda2r	5.17011	1.76543	7.33635	2.53817e-06	0.000136124
Prx	0.953635	7.10737	7.3314	2.55856e-06	0.000136632
Mpp6	1.51907	5.70092	7.27996	2.78115e-06	0.000146263
Syn3	0.925597	10.9313	7.26233	2.86209e-06	0.000149019
Riok3	1.24593	7.27108	7.25936	2.87596e-06	0.00014912
Nsg1	1.63784	6.17029	7.24147	2.961e-06	0.000152895
Rpl12	1.1376	10.1531	7.19133	3.21372e-06	0.000162586
Lrrfip2	0.932175	7.08293	7.18465	3.24908e-06	0.000163712
Gapdh	1.38778	9.39892	7.17952	3.27652e-06	0.000164076
Pdgfra	1.17306	7.77055	7.16931	3.33183e-06	0.000165216
Eif4g1	0.918121	8.8321	7.13117	3.54721e-06	0.000173827
S100a6	1.20196	10.261	7.12081	3.60819e-06	0.00017544
Stc2	2.09305	2.41451	7.11555	3.63955e-06	0.00017584
Lrrc17	1.68913	9.09359	7.11472	3.64457e-06	0.00017584
Ubap1	1.05674	6.00242	7.08198	3.84675e-06	0.000183549
Pole4	0.866841	5.69637	7.08172	3.84843e-06	0.000183549
Glrx3	1.085	7.41603	7.07358	3.90054e-06	0.000185328
Nolc1	1.10362	5.71313	7.07104	3.91697e-06	0.000185403
AA467197	3.61524	3.22318	7.05227	4.04045e-06	0.00018981
Creg1	1.1746	8.15532	7.0491	4.06172e-06	0.000190094
Wfdc3	4.04774	1.86395	7.04338	4.10038e-06	0.000190477
Gpatch4	1.52375	5.86362	7.00631	4.3605e-06	0.000201066
P2ry2	1.62195	4.34466	6.99921	4.41226e-06	0.000202704
Rnf169	1.15415	5.95022	6.99039	4.47748e-06	0.000204947
Dstn	0.985212	9.26797	6.96061	4.70519e-06	0.000210649
Cxcl14	1.26034	6.25803	6.96053	4.70588e-06	0.000210649
Nars	0.996478	7.13933	6.92649	4.98114e-06	0.000219944
Emc6	1.16587	7.63876	6.89425	5.2575e-06	0.000228117
Thbs1	1.57355	6.072	6.87933	5.39075e-06	0.000229907
Ncl	1.00416	9.4701	6.86373	5.53387e-06	0.000233619
Me1	0.810566	6.79132	6.86129	5.55664e-06	0.000233791
Eif2b3	0.96554	4.98434	6.85437	5.62169e-06	0.000234945
Txnl1	0.957219	6.71659	6.84038	5.75567e-06	0.000239743
Ube2l3	0.74397	7.35017	6.83349	5.82278e-06	0.000240544
Dazap1	0.950475	6.39899	6.83054	5.8519e-06	0.000240544
Ptges	1.16106	4.7685	6.82283	5.92845e-06	0.000242892
Wdr75	1.06961	4.7532	6.81627	5.99436e-06	0.000244327
Sdad1	1.23533	4.96361	6.81533	6.00393e-06	0.000244327
Acot9	0.964595	5.33891	6.81353	6.02215e-06	0.000244327
S1pr1	1.46085	8.18833	6.80872	6.07127e-06	0.000245517
Ddx21	1.3826	7.52368	6.80232	6.13725e-06	0.000246595
Pawr	1.22311	4.933	6.79742	6.18822e-06	0.000247846
Ddit3	1.39326	4.82914	6.79456	6.21822e-06	0.000248252
Lonrf3	1.5165	3.16111	6.76886	6.49465e-06	0.000255017
Slc25a25	1.96742	3.69381	6.76837	6.50004e-06	0.000255017
Cxcl16	1.01185	7.07179	6.76549	6.53179e-06	0.000255017
Sfxn1	0.844807	6.3832	6.76377	6.55093e-06	0.000255017
Iffo2	1.48347	3.91644	6.75053	6.69956e-06	0.000259188
Rad23b	1.04643	7.94551	6.73011	6.93593e-06	0.000266681
Nifk	1.27749	5.53997	6.71551	7.11023e-06	0.000269717
Rock2	1.11516	9.40468	6.68071	7.54457e-06	0.00027992
Psmc6	1.1112	6.90486	6.68036	7.54907e-06	0.00027992
Bzw1	0.883021	7.39673	6.65876	7.83268e-06	0.000288704
Mllt4	0.840422	8.61092	6.65871	7.83329e-06	0.000288704
Cox6a2	1.81787	6.64543	6.65707	7.85525e-06	0.000288704
Timm17a	0.842656	6.89112	6.64329	8.04262e-06	0.00029325
Set	0.790926	8.84755	6.6412	8.07144e-06	0.00029325
Tnc	2.73662	3.09095	6.6411	8.07283e-06	0.00029325
Mnda	1.48387	4.54283	6.6219	8.34264e-06	0.00030081
Ipo5	0.938504	6.58014	6.59943	8.67055e-06	0.0003099
Klf6	1.02049	9.24108	6.58847	8.83531e-06	0.000314547
Gda	1.1653	6.01022	6.58536	8.88265e-06	0.000315042
Taf1d	0.862567	6.59465	6.58425	8.89964e-06	0.000315042
Pappa	1.54388	3.27801	6.58145	8.94258e-06	0.000315668
Gtf2f2	1.38297	4.65672	6.55391	9.3767e-06	0.000326587
Cdc42bpb	0.905325	6.14589	6.54444	9.53098e-06	0.000330831
Wnk1	1.01143	10.0814	6.53772	9.64214e-06	0.000333762
Ralgapa2	0.921714	7.55893	6.51419	1.00421e-05	0.000340071
Mboat2	1.44614	4.264	6.50998	1.01155e-05	0.000341631
Eprs	1.13778	8.15097	6.50449	1.02119e-05	0.000342992
Cd163	1.83701	2.45315	6.49167	1.04411e-05	0.000347521
Gm10053	1.36531	6.74016	6.48241	1.06099e-05	0.000350109
Dnajc5	0.840444	7.82324	6.47508	1.07456e-05	0.000352953
Ufd1l	0.837572	6.07602	6.47423	1.07614e-05	0.000352953
Pdlim7	1.66919	5.32836	6.45686	1.10909e-05	0.000361393
Abl2	1.05948	5.95368	6.45456	1.11352e-05	0.000361393
Srp72	0.974981	7.73219	6.44066	1.14074e-05	0.000367389
Flnb	1.40202	5.43849	6.43829	1.14545e-05	0.000367958
Trmt6	0.900963	5.77327	6.42692	1.16834e-05	0.000373868
Polr3d	1.16011	4.86258	6.42472	1.17283e-05	0.000373868
Slc16a6	1.3262	3.76897	6.40904	1.20532e-05	0.000379386
Rpl7l1	0.946754	6.5748	6.39949	1.22555e-05	0.000381906
Tgfb1i1	0.777278	6.64163	6.37618	1.27646e-05	0.000395796
Med13l	0.789836	7.58079	6.37177	1.28635e-05	0.000397876
Ak6	1.07357	6.56735	6.36479	1.30214e-05	0.000401766
Eif4ebp1	0.804435	6.24535	6.36049	1.31196e-05	0.0004038
Itpripl2	0.965021	7.36075	6.34467	1.34883e-05	0.000413112
Rbm15	0.898501	5.2622	6.33497	1.37195e-05	0.000419166
Timp1	3.84532	3.05132	6.33317	1.37628e-05	0.000419464
Cald1	1.29461	9.40946	6.31259	1.42691e-05	0.000431734
Ube2d3	0.984082	9.5092	6.29939	1.46039e-05	0.000437995
Gpnmb	1.53179	5.82545	6.29757	1.46508e-05	0.000437995
Itgb1	1.0655	8.74846	6.29634	1.46824e-05	0.000437995
Rwdd4a	0.821994	5.85993	6.29614	1.46877e-05	0.000437995
Pgf	2.37927	1.67018	6.29484	1.47213e-05	0.000437995
Ddit4l	2.20827	3.4622	6.28758	1.49104e-05	0.000441475
Dbn1	1.48664	3.71257	6.27159	1.53362e-05	0.000451984
Pitpna	0.624809	7.68917	6.26952	1.53923e-05	0.00045257
Mcl1	0.739239	8.59434	6.26505	1.55142e-05	0.000453851
Alpl	3.81834	1.5982	6.26462	1.55259e-05	0.000453851
Lmna	1.37705	8.2082	6.26393	1.55448e-05	0.000453851
Blvrb	0.945567	5.78708	6.25921	1.56748e-05	0.00045658
Fgf2	1.06047	4.7315	6.25397	1.58202e-05	0.000459743
Tpm4	0.875834	8.1962	6.21788	1.68621e-05	0.000487751
Tstd2	1.14987	7.01845	6.2079	1.71626e-05	0.000494157
Wdr36	0.792571	5.45379	6.20266	1.73226e-05	0.000496476
Hrct1	1.38047	4.12739	6.19893	1.74375e-05	0.000498626
Dph5	1.12774	5.03154	6.18853	1.77619e-05	0.000502156
Lyar	1.13835	5.94772	6.1826	1.79498e-05	0.000505517
Apbb2	1.00212	7.59534	6.18096	1.80022e-05	0.000505517
F13a1	0.974445	4.81993	6.17945	1.80506e-05	0.00050574
Tmem198b	1.63834	5.66699	6.16552	1.85025e-05	0.000514939
Nid1	0.840092	6.83796	6.15812	1.87474e-05	0.000519441
Usp14	0.792446	6.19072	6.155	1.88518e-05	0.000521176
Psme3	1.12637	4.72836	6.14433	1.92132e-05	0.000528829
Trib3	2.69137	2.55607	6.12327	1.99476e-05	0.000547835
Igf2bp2	1.14364	4.75898	6.11815	2.01303e-05	0.000549211
Mrps30	0.892342	5.3256	6.11695	2.01735e-05	0.000549211
AI413582	1.04136	6.1926	6.11416	2.02742e-05	0.000550752
Qsox1	1.20897	8.85992	6.11008	2.04222e-05	0.000553571
Pa2g4	1.29967	7.6165	6.10611	2.05676e-05	0.000556138
Bcl10	0.72542	6.06496	6.10506	2.06059e-05	0.000556138
Kif5b	0.939571	9.94298	6.09405	2.10154e-05	0.000564749
Gch1	1.11941	4.81377	6.09276	2.10638e-05	0.000564835
Eme1	1.63835	5.65681	6.07856	2.16053e-05	0.000578115
Chid1	1.21688	6.71724	6.0746	2.17589e-05	0.000580981
Apln	1.46982	5.19251	6.07224	2.18512e-05	0.000581268
Ccdc86	0.905812	5.38665	6.07076	2.19092e-05	0.000581268
Tcp1	0.689978	7.60077	6.06836	2.20034e-05	0.000581299
Ppargc1a	1.09235	4.71036	6.06522	2.21274e-05	0.000582274
Pak1ip1	0.927136	6.20273	6.04866	2.27938e-05	0.000594638
Ifi205	1.86692	3.58845	6.03839	2.32174e-05	0.000601919
Gtf2h1	0.85745	5.98486	6.036	2.33173e-05	0.000603258
Hk1	1.16752	6.60983	6.03206	2.34828e-05	0.000606283
Smndc1	0.917698	7.09271	5.99913	2.49148e-05	0.000635379
Akr1c14	1.63904	4.16957	5.99726	2.49985e-05	0.000636214
Mrps10	0.748608	5.56229	5.99241	2.52178e-05	0.00064049
Trib1	1.24818	6.0001	5.98189	2.57002e-05	0.000647025
Lpin2	0.967366	7.90476	5.97355	2.60894e-05	0.000649428
Ckap4	0.836201	6.49094	5.96119	2.66779e-05	0.000661443
Rapgef1	1.09386	7.69832	5.94945	2.72493e-05	0.000671611
Snrpd1	0.713492	6.67238	5.94293	2.75721e-05	0.000677689
Uqcrq	0.77283	7.97745	5.92918	2.82668e-05	0.000692591
Map4k4	0.885183	7.67953	5.92796	2.8329e-05	0.000692759
Mybbp1a	0.991271	6.98522	5.92531	2.84654e-05	0.000694733
Ola1	0.779506	6.61092	5.91881	2.88021e-05	0.000699249
Adamts4	3.31231	1.36926	5.91393	2.90578e-05	0.000703694
H3f3b	0.798581	10.4193	5.90823	2.93597e-05	0.00070963
Akr1b8	2.71263	3.56083	5.89758	2.99319e-05	0.000722063
Mrpl47	0.684707	6.68897	5.87709	3.1066e-05	0.000743679
Parp3	0.831634	6.40529	5.86768	3.16019e-05	0.000750755
Cox10	1.1273	5.52655	5.85713	3.22138e-05	0.000762393
Tlr4	1.12135	3.33988	5.84111	3.31667e-05	0.000783136
Aimp1	0.86848	6.51956	5.84031	3.32156e-05	0.000783136
Car13	2.35572	1.87434	5.83692	3.34213e-05	0.000783567
Acot2	0.864526	5.2038	5.817	3.4657e-05	0.000807973
2200002D01Rik	0.977186	6.62519	5.81372	3.48652e-05	0.000811315
Fbxw10	2.6554	1.87224	5.80798	3.52326e-05	0.00081834
Bag5	0.751713	5.68315	5.80543	3.53973e-05	0.000819448
Azin1	0.704788	7.3247	5.80439	3.5464e-05	0.000819448
Mrpl17	0.854796	6.56757	5.80382	3.55015e-05	0.000819448
Atxn10	0.771106	7.70265	5.79928	3.57971e-05	0.000823796
Slc25a24	0.776266	6.03189	5.79781	3.58935e-05	0.000824494
Nhp2	1.45514	5.20949	5.78806	3.65384e-05	0.000836233
Ndufa10	0.738384	7.35541	5.78561	3.67026e-05	0.000838457
Ptp4a1	0.937737	8.19208	5.78204	3.69434e-05	0.000842417
Faf1	0.839978	5.91574	5.78006	3.70771e-05	0.000843925
Sgf29	1.22962	4.63038	5.77821	3.72027e-05	0.000845246
Pik3c2a	1.09788	7.2061	5.76528	3.80944e-05	0.000861646
Wisp1	1.55407	4.14859	5.75958	3.84939e-05	0.000865755
Vps26b	0.994124	6.41811	5.75316	3.89493e-05	0.000873807
Fkbp1a	1.39869	8.03266	5.75154	3.90657e-05	0.000874848
Cblc	1.74499	2.47808	5.74883	3.926e-05	0.000877627
Cdv3	0.713904	7.50166	5.74162	3.97829e-05	0.000887727
Gm9797	1.78044	3.13078	5.74004	3.98985e-05	0.000888186
Pafah1b1	0.584376	8.49818	5.73076	4.05842e-05	0.000899185
Scnn1a	0.857497	5.93088	5.71782	4.15606e-05	0.000919188
Acp1	0.967092	7.42804	5.71034	4.21356e-05	0.000930258
Ptp4a2	0.691679	10.0512	5.70307	4.27035e-05	0.000940687
Ranbp1	0.753819	6.36769	5.70146	4.28302e-05	0.000940687
Hsp90aa1	1.14509	11.0341	5.70121	4.28497e-05	0.000940687
Ddx3x	0.664541	9.21833	5.69675	4.32028e-05	0.000945468
Psmb4	0.610204	8.2599	5.69381	4.34374e-05	0.000945633
Prmt7	1.15129	4.53753	5.68796	4.39076e-05	0.000954208
Ube2d2a	0.763936	7.98158	5.66875	4.54905e-05	0.000986891
Noc4l	1.00318	4.4438	5.66227	4.6038e-05	0.000994299
Pla1a	3.76468	0.889974	5.66188	4.60707e-05	0.000994299
Slc3a2	1.0123	8.63825	5.65473	4.66833e-05	0.0010051
Dph3	0.751221	5.64841	5.65357	4.67836e-05	0.0010051
Hk2	0.914407	5.77131	5.65323	4.68122e-05	0.0010051
Arid5a	1.06134	4.76962	5.6514	4.69714e-05	0.00100678
Col8a1	1.14374	4.46371	5.6418	4.78116e-05	0.00101955
Fndc3b	0.774322	7.19125	5.63872	4.80845e-05	0.00102362
Nap1l1	0.592038	8.66263	5.63501	4.84156e-05	0.00102891
Ercc5	0.936275	5.76712	5.63297	4.85991e-05	0.00103106
Timp3	0.813909	7.7989	5.62385	4.94254e-05	0.00104152
Hmga1-rs1	1.8505	3.67031	5.61803	4.99614e-05	0.00104927
Psmd8	0.791344	6.90737	5.61538	5.02065e-05	0.00105089
Exosc1	0.88699	5.39327	5.6098	5.07286e-05	0.00106004
Arf6	0.658637	7.54291	5.60354	5.13199e-05	0.00106882
Tma16	1.19194	5.21687	5.59777	5.18728e-05	0.00107675
Slc39a6	0.779264	5.17422	5.58368	5.32465e-05	0.00109797
Pfdn1	1.02983	7.19458	5.57154	5.44604e-05	0.00111747
Nol12	0.901829	4.82455	5.56646	5.49766e-05	0.00112267
Ghitm	0.892703	8.33642	5.54433	5.72874e-05	0.00116014
2023-03-05	1.0722	6.089	5.54263	5.74683e-05	0.00116014
Rpsa	0.979108	10.0469	5.52946	5.88958e-05	0.00118322
Mettl1	1.04422	5.37194	5.51837	6.01259e-05	0.00120406
Orc2	1.10892	5.17828	5.51416	6.05997e-05	0.0012113
Cfl2	1.03377	7.22676	5.51344	6.06813e-05	0.0012113
Cops5	0.935105	7.12707	5.51241	6.07976e-05	0.00121169
Ltv1	0.997108	4.75665	5.50119	6.20851e-05	0.00123092
Piezo1	1.29546	4.28324	5.50075	6.21357e-05	0.00123092
Acox1	0.734468	5.94378	5.48886	6.35313e-05	0.00125219
Adsl	0.698899	5.57035	5.4869	6.37649e-05	0.00125481
Mrpl12	0.889981	6.21477	5.48353	6.4168e-05	0.00126076
Nop14	1.21448	5.72546	5.47413	6.53053e-05	0.00127908
Pinx1	1.22418	5.1281	5.47023	6.57837e-05	0.00128644
Ipo4	0.801741	6.12283	5.4691	6.59233e-05	0.00128715
Eif3a	0.893984	9.39898	5.46554	6.63643e-05	0.00129374
Nrg1	2.44929	3.45563	5.4623	6.67676e-05	0.00129822
Cct8	0.799198	7.91927	5.46203	6.68016e-05	0.00129822
Utp20	1.47449	4.205	5.45575	6.75922e-05	0.00131029
Cdkn1c	0.862041	6.22496	5.45543	6.76327e-05	0.00131029
Ppm1a	0.704991	7.22022	5.43919	6.97228e-05	0.00133767
Pus7	0.904742	5.03477	5.43845	6.9819e-05	0.00133767
Medag	0.986336	4.51251	5.43598	7.01437e-05	0.00134024
Pum3	1.0111	6.50109	5.43139	7.07504e-05	0.00134838
Npm1	0.886321	9.39935	5.42576	7.15021e-05	0.00135789
Zfp672	0.954336	4.4983	5.41628	7.27859e-05	0.001376
Slc25a3	0.870651	9.11977	5.41169	7.34161e-05	0.00138581
Rhoj	0.777682	6.81789	5.40787	7.39455e-05	0.0013937
Slc39a14	1.31115	4.45846	5.40553	7.42713e-05	0.00139773
Gng12	0.57622	6.61584	5.40142	7.48469e-05	0.0014056
Ibtk	0.706088	5.90854	5.40094	7.49144e-05	0.0014056
Rai14	0.858275	6.2651	5.39152	7.62549e-05	0.00142434
Zfp91	0.875189	8.26542	5.38905	7.661e-05	0.00142883
Des	0.920119	6.9082	5.37232	7.90616e-05	0.00146637
Exoc5	0.802029	7.2336	5.36521	8.01274e-05	0.0014768
Lrrc32	1.24152	6.14381	5.35224	8.21119e-05	0.0015023
Zdhhc18	0.975222	6.13488	5.34367	8.34516e-05	0.00152013
Prss23	1.10127	6.78242	5.33831	8.43e-05	0.00152411
Sbds	0.765932	7.53762	5.33016	8.56089e-05	0.00153924
Llph	1.00292	6.49198	5.32591	8.62986e-05	0.00154941
Fnip2	0.772242	5.19489	5.31413	8.82418e-05	0.0015775
Wdr43	1.25483	7.06452	5.30935	8.90447e-05	0.00158615
Plxna4	0.863384	6.42981	5.30898	8.91067e-05	0.00158615
Mmp8	1.89583	2.35593	5.30724	8.94001e-05	0.00158911
Eif2s1	1.15185	6.36969	5.30498	8.97835e-05	0.00159366
Tsr1	1.1294	4.31645	5.30102	9.04602e-05	0.00160339
Rplp0	0.996877	10.5176	5.29672	9.11988e-05	0.00161278
Hnrnpdl	0.680389	8.41933	5.29642	9.12507e-05	0.00161278
Dis3	1.27541	4.94572	5.29569	9.1377e-05	0.00161278
Pwp1	0.859614	4.50387	5.29371	9.17201e-05	0.00161427
Ndufa12	0.80082	7.35138	5.28558	9.31443e-05	0.00163497
Mrps5	0.694721	6.0316	5.28484	9.32759e-05	0.00163497
Nop56	1.02999	5.79108	5.28477	9.32883e-05	0.00163497
Malsu1	0.807144	5.53623	5.28298	9.36055e-05	0.00163823
Atf3	2.64029	3.53207	5.28034	9.40745e-05	0.00164413
Prkar2a	0.684766	7.77467	5.27686	9.46972e-05	0.0016481
Bola3	0.615849	6.55315	5.2737	9.5266e-05	0.00165569
Ttll7	0.603156	6.6538	5.27235	9.55101e-05	0.00165763
Sod2	0.689003	7.5855	5.26262	9.72907e-05	0.00168153
Strn3	0.656284	8.4434	5.25459	9.87851e-05	0.00169563
Lpp	0.859425	8.35819	5.24724	0.000100176	0.00171479
Rpl23	0.707494	11.151	5.24307	0.000100972	0.00172605
Klhl5	0.630643	8.23543	5.23292	0.00010294	0.00175251
Ubr5	0.633548	7.56208	5.22271	0.000104959	0.0017796
Rlf	0.954781	5.86513	5.22101	0.0001053	0.00178296
Sh3bgrl2	0.955833	4.17587	5.21906	0.000105691	0.00178474
Eea1	1.09661	8.20542	5.21314	0.000106891	0.0017947
Ahi1	1.24223	5.29551	5.21281	0.000106956	0.0017947
Zbtb16	1.31943	5.33684	5.21261	0.000106999	0.0017947
Mt1	2.66335	6.40552	5.20997	0.000107537	0.00180028
Trem2	1.61384	2.72373	5.20724	0.000108098	0.00180455
Sh3pxd2b	1.03164	4.71019	5.20692	0.000108163	0.00180455
Clcn5	1.06125	4.96651	5.20617	0.000108319	0.00180473
Ptpn11	0.748177	7.01748	5.19804	0.000110009	0.00182318
Taf4b	1.25407	3.923	5.19374	0.000110915	0.00183576
Ran	1.00664	8.13626	5.18985	0.000111742	0.00184127
Myh9	1.1009	7.79451	5.18557	0.000112659	0.00184879
Ankrd28	1.46493	3.46234	5.18304	0.000113205	0.001854
Adgrl3	0.755079	6.80538	5.17105	0.000115825	0.00189196
Ptpn2	0.838725	5.16252	5.16397	0.000117403	0.00191024
Utp18	0.947199	5.11633	5.16296	0.00011763	0.00191145
Arpc2	0.724551	9.59216	5.1553	0.000119364	0.00193209
Ddx27	1.05337	5.34263	5.15329	0.000119825	0.00193704
Fosl2	0.926611	6.02278	5.1503	0.00012051	0.00194208
Ccdc184	1.42595	2.93088	5.1499	0.000120603	0.00194208
Smad1	0.728194	5.81875	5.13558	0.000123955	0.00199086
Fads3	0.810359	6.76155	5.13492	0.00012411	0.00199086
Fam78b	1.15487	3.35464	5.13336	0.000124482	0.00199427
Trappc10	0.603946	5.73051	5.1265	0.000126128	0.00201709
Mrps18b	1.73506	3.9532	5.12608	0.00012623	0.00201709
Fkbp5	2.00307	3.73632	5.12226	0.000127156	0.00202671
Mef2d	0.711824	5.99782	5.11681	0.000128494	0.00204329
Lias	0.546513	6.56408	5.11545	0.000128828	0.00204329
Gtpbp8	1.03141	3.71607	5.10666	0.000131018	0.00206717
Synb	0.97713	5.31859	5.10458	0.000131542	0.00207021
Chchd4	0.874001	5.44547	5.10366	0.000131774	0.00207125
Mrpl45	0.804076	5.78209	5.10182	0.00013224	0.00207337
Atp6v1d	0.659422	6.2792	5.10063	0.000132541	0.00207548
Col4a2	1.72348	7.78774	5.09881	0.000133007	0.00207846
Sesn2	2.43877	2.2557	5.09467	0.000134066	0.00208889
Tram2	0.918044	5.00419	5.08936	0.000135441	0.00210724
Utp6	0.944437	5.03723	5.08834	0.000135707	0.00210724
Ppp2r2a	0.735722	8.16701	5.08817	0.00013575	0.00210724
Wee1	1.36816	4.04361	5.07952	0.000138025	0.00213724
Cul5	0.746136	6.97794	5.07325	0.0001397	0.00215783
Ptges3	0.724913	8.07933	5.06884	0.000140887	0.00216587
Crispld2	1.03592	8.80341	5.06875	0.000140913	0.00216587
Nme6	1.47766	2.85587	5.059	0.000143579	0.00220142
Gspt1	0.865166	6.8051	5.04701	0.000146931	0.00225007
Stxbp5	0.582704	5.41859	5.04271	0.000148154	0.00226047
Ppp4r1	0.777969	5.46813	5.04178	0.00014842	0.00226178
Pla2g12a	1.02772	5.02161	5.03345	0.000150822	0.00229
Tcerg1	0.895866	7.49159	5.03019	0.000151772	0.00229606
Vstm4	0.832653	5.36701	5.02882	0.000152172	0.00229932
Cdh13	0.87298	6.54687	5.025	0.000153298	0.00230797
Adora2b	0.962783	4.10285	5.02421	0.000153531	0.0023087
Rps27l	1.53525	7.13782	5.02106	0.000154466	0.00231995
Ate1	0.817903	6.06847	5.01953	0.000154923	0.00232403
Ptgs2	2.02604	4.23232	5.01434	0.000156482	0.0023446
Inf2	1.37364	4.66446	5.00787	0.000158448	0.00236838
Nop16	0.924696	5.09827	4.99727	0.000161724	0.0024087
Chmp2b	0.731547	6.43269	4.9922	0.000163316	0.00241803
Rin1	1.84794	2.01465	4.9922	0.000163317	0.00241803
Gab2	0.973728	6.32372	4.98726	0.000164883	0.00243832
Dnajc21	0.735075	6.57444	4.98586	0.00016533	0.00243926
Adgrg3	1.7817	2.45654	4.97879	0.000167606	0.0024611
Csnk1a1	0.780545	8.95172	4.96449	0.000172308	0.00251538
Ywhaz	0.618805	9.12592	4.95992	0.000173837	0.00253179
Ccny	0.854349	6.50316	4.94685	0.000178296	0.00258168
Micall1	0.669844	5.82389	4.94307	0.000179606	0.00259619
Eif1ax	0.751629	7.10846	4.93861	0.000181167	0.00261292
A430105I19Rik	1.08901	6.05233	4.93826	0.00018129	0.00261292
Syncrip	0.621956	7.73578	4.92661	0.000185431	0.00266646
Tomm20	1.02362	7.769	4.91504	0.000189644	0.00272035
Pdlim5	0.817652	6.04861	4.91354	0.000190194	0.0027224
Map3k9	1.37604	3.69376	4.90806	0.00019223	0.00274351
Tmem65	0.663558	6.20394	4.9078	0.000192326	0.00274351
Fmnl2	0.856894	6.28792	4.90675	0.000192719	0.00274597
Nol8	0.997732	6.49013	4.90434	0.000193626	0.00275279
Eif3j2	0.895325	7.56959	4.9016	0.000194656	0.00275779
Atf6	0.678646	6.03813	4.90103	0.000194873	0.00275779
Rap2b	0.851895	5.51048	4.896	0.000196786	0.00278172
Mrs2	1.23061	2.95273	4.89491	0.000197205	0.00278222
Ppp2r2d	0.786028	6.03887	4.88813	0.000199823	0.00280876
Ube2m	1.21533	5.15271	4.88566	0.000200784	0.00281845
Cenpw	1.42684	2.96858	4.88471	0.000201157	0.00281845
Fastkd2	0.955227	4.37173	4.88148	0.000202422	0.00283254
Apod	1.37644	4.77874	4.87153	0.000206379	0.00287757
Adgrl4	0.820155	6.3999	4.87108	0.00020656	0.00287757
Zfp35	0.909772	4.54893	4.86911	0.000207356	0.00288282
Cyp7b1	1.37697	2.64463	4.869	0.000207399	0.00288282
Ier5	0.786724	7.44911	4.86704	0.000208193	0.00289064
Il4ra	1.15082	7.65624	4.86064	0.000210805	0.00292042
Mnat1	0.841678	6.41458	4.85532	0.000213	0.00294077
Suco	0.594806	6.56993	4.8548	0.000213215	0.00294077
Npm3	1.04649	3.64385	4.85403	0.000213537	0.00294196
Adora1	1.43895	4.21951	4.85139	0.000214636	0.00295385
Smim7	0.630849	6.88581	4.85059	0.000214974	0.00295524
Cars	0.960562	4.82215	4.84678	0.000216574	0.00297397
Tubb2b	1.08698	5.16214	4.84414	0.000217691	0.00298274
Sh2d3c	0.824561	5.97173	4.8407	0.000219159	0.00299302
Saa3	1.88806	3.08663	4.83714	0.000220686	0.00301059
Ehbp1l1	1.13513	6.08751	4.83331	0.000222339	0.00302982
Alkbh3	0.938245	4.64179	4.83121	0.000223254	0.00303898
Mtch2	0.864064	7.45373	4.82626	0.00022542	0.0030612
Zfp948	1.59464	4.184	4.82273	0.000226978	0.00307294
Nek6	0.772371	7.5988	4.82018	0.000228112	0.00308161
Hmgn1	0.60986	9.09152	4.81485	0.000230498	0.00311048
Rhod	1.1784	4.09354	4.79854	0.00023796	0.00318719
Pacsin2	0.836753	7.19561	4.79853	0.000237968	0.00318719
Fam104a	0.740407	7.30971	4.79592	0.000239184	0.00319662
Tjp2	0.67482	8.17408	4.78165	0.000245957	0.00325856
Egr1	2.06211	6.12576	4.7775	0.000247962	0.00327708
Ecd	0.595178	6.47031	4.77228	0.000250507	0.00329509
Zcchc10	0.769303	5.16995	4.7564	0.000258424	0.00338498
Denr	0.569262	7.30667	4.75415	0.000259565	0.00339636
Calm2	0.569172	9.1521	4.74978	0.000261798	0.003422
Nutf2	0.82071	7.08608	4.74431	0.000264622	0.00344091
Tmem43	1.4308	6.55171	4.74086	0.000266415	0.00345883
Epha4	0.722218	6.17792	4.74054	0.000266587	0.00345883
Map1b	0.787729	7.22792	4.73751	0.000268173	0.0034658
Polr1e	1.30935	2.77015	4.73656	0.000268674	0.0034658
Psmd12	0.742932	6.58361	4.72873	0.000272836	0.00350757
Ptpn12	0.94134	6.89727	4.72637	0.0002741	0.00351682
Cnih4	0.720025	6.65357	4.71997	0.000277565	0.00355011
Cct5	0.687254	6.81274	4.71269	0.000281567	0.00358661
Kpna1	0.652341	5.95058	4.71199	0.000281952	0.00358786
Letm1	0.582354	6.84396	4.70876	0.000283747	0.00360336
Msn	0.878488	8.92828	4.70547	0.000285588	0.00361572
Fos	1.88775	4.76407	4.69749	0.000290103	0.00366174
Dnttip2	0.782371	6.52772	4.69022	0.000294283	0.00370346
Ywhae	0.698745	9.41492	4.68275	0.000298638	0.00374677
Kpna4	0.863559	7.37764	4.68203	0.000299063	0.00374834
Tmem5	0.991265	6.32091	4.6716	0.000305265	0.00380319
Klf7	0.658868	8.98059	4.66892	0.000306878	0.00381567
Ufm1	0.582689	6.46953	4.66737	0.000307818	0.00381814
Ctu2	0.992363	7.1547	4.66021	0.000312188	0.00385684
Rragd	1.43501	3.45209	4.65751	0.000313858	0.00387164
Ak1	1.29024	3.48975	4.65642	0.00031453	0.00387611
Tmx1	0.549592	7.07972	4.65222	0.000317146	0.00389681
Slc12a2	0.759925	6.83877	4.65119	0.000317789	0.00390087
Afg3l1	0.764479	5.8312	4.63668	0.000327013	0.00398669
Lrrc59	0.880733	5.0956	4.63592	0.000327504	0.00398878
Rpp38	1.57275	2.96531	4.63322	0.000329254	0.00400619
Mrc1	0.731888	6.86254	4.6276	0.000332929	0.00404303
Tmem156	1.61128	2.71378	4.62557	0.000334263	0.00404743
Slc20a1	0.998818	4.33188	4.62346	0.000335657	0.00406038
Fbxo28	0.649488	5.42919	4.62062	0.000337548	0.0040793
Tmem184a	0.861268	6.37242	4.61902	0.000338617	0.00408432
Rab7	0.675257	7.08912	4.61295	0.000342699	0.00412957
Sys1	0.631402	6.38898	4.60865	0.000345626	0.00416083
Gpr4	1.43373	4.82821	4.59672	0.00035387	0.00425243
Mrpl57	0.809196	6.14924	4.59665	0.000353916	0.00425243
Chd7	0.683242	7.38744	4.59571	0.000354577	0.00425563
Psmd14	0.846079	5.65739	4.5953	0.000354863	0.00425563
Abi1	0.677161	7.17861	4.59367	0.000356007	0.00426272
Lpar1	0.900722	5.73276	4.59349	0.000356137	0.00426272
Srgap1	1.05251	5.34521	4.59125	0.000357719	0.00427757
Arpc1b	0.831537	9.93554	4.58776	0.000360192	0.00429891
Kpnb1	0.850385	7.30898	4.5872	0.000360597	0.00429964
Mrps7	0.734159	6.03078	4.58492	0.000362222	0.00430934
Ccdc47	0.668313	8.18875	4.58359	0.000363181	0.00431398
Tsc22d2	0.906795	6.08762	4.58162	0.0003646	0.0043221
Mt2	3.64823	7.02566	4.58072	0.000365246	0.0043221
Ehd1	0.97339	7.18673	4.58025	0.000365589	0.0043221
Agpat3	0.70588	6.67889	4.58024	0.000365594	0.0043221
Slc4a7	0.580008	5.52023	4.57946	0.000366159	0.00432469
Pmepa1	0.886208	8.35766	4.57439	0.000369852	0.00435434
Cycs	0.997168	6.81287	4.57315	0.000370758	0.00435434
Cth	1.31097	2.38443	4.57268	0.000371109	0.00435434
Farp1	0.738347	5.25832	4.56935	0.00037356	0.00437842
Ahcy	0.725619	5.04736	4.56866	0.000374074	0.00437842
Kctd9	1.09944	5.13046	4.55742	0.000382492	0.0044586
BC052040	1.06474	3.27681	4.54798	0.000389716	0.00451333
Fam213a	0.776908	4.47294	4.54335	0.00039331	0.00454653
Ndufa9	0.63119	6.22096	4.54125	0.000394952	0.00456129
Ube2j1	0.723546	4.77003	4.53184	0.000402385	0.00462855
Stam	0.736693	5.8965	4.53154	0.000402628	0.00462855
Capn12	0.867167	8.05218	4.53034	0.000403589	0.00463109
Senp5	0.971318	4.8816	4.52792	0.000405526	0.00464478
Mettl22	1.57352	3.1676	4.52736	0.00040598	0.00464571
C1qbp	0.804186	5.38839	4.52137	0.000410839	0.00469273
Plat	2.24257	4.79987	4.51734	0.000414133	0.00472172
Mybl1	2.23369	2.00841	4.50741	0.000422379	0.00479165
Ppp1r15a	1.20414	4.55285	4.50673	0.000422951	0.00479165
C330013J21Rik	1.4299	5.19256	4.505	0.00042441	0.00480383
Hspa4	0.535713	7.75298	4.5023	0.00042669	0.00482526
Sfrp1	1.31954	4.75731	4.49941	0.000429152	0.00484872
Cdr2	0.702361	4.55582	4.4957	0.000432326	0.00487419
Fxn	0.889015	3.64513	4.49542	0.000432565	0.00487419
Anp32b	0.516153	7.84975	4.49495	0.000432967	0.00487419
Zfp787	0.864464	4.19501	4.48297	0.00044341	0.00497383
Emd	0.693739	6.34421	4.47947	0.000446503	0.00500222
Arih2	0.628105	5.31064	4.47144	0.000453689	0.00506795
Ahcyl1	0.566268	6.36443	4.47052	0.00045452	0.00507114
Shmt2	1.1656	4.22034	4.46743	0.000457327	0.00509336
Grpel1	0.594354	6.51073	4.46505	0.000459497	0.00511298
Get4	0.911954	6.06748	4.46361	0.00046082	0.00512161
Polr1a	0.931857	5.20321	4.46034	0.000463824	0.00513825
Fermt1	1.22695	3.01673	4.45894	0.000465121	0.00514349
Eif4e	0.709576	6.89494	4.4544	0.000469348	0.00518107
2023-09-07	0.885494	8.79464	4.44977	0.000473692	0.00521353
Rps19bp1	1.13251	4.73896	4.44949	0.000473957	0.00521353
Svep1	0.571155	5.71533	4.44831	0.000475074	0.00522122
Sacs	1.10197	4.22673	4.44661	0.000476685	0.00522972
Larp4	0.754974	6.65707	4.44593	0.000477336	0.00523227
Rbmx2	0.731254	4.25297	4.44498	0.000478232	0.0052375
Csnk1g1	0.889054	5.55174	4.44256	0.000480549	0.00525367
Eng	0.962537	8.54561	4.43839	0.000484559	0.00528825
Adamts1	0.878214	7.09875	4.43565	0.000487207	0.00530788
Cebpd	1.38279	7.59746	4.433	0.000489787	0.0053267
Larp1b	0.727784	6.34653	4.42691	0.000495777	0.00538087
Nucks1	0.879272	9.27086	4.42662	0.00049606	0.00538087
Zrsr2	0.590658	6.38698	4.42252	0.00050013	0.00541561
Ptbp1	0.857582	7.25436	4.4122	0.000510536	0.0055092
Fzd4	0.669999	7.23694	4.4062	0.000516689	0.00555163
Lad1	1.38328	2.92145	4.40186	0.00052118	0.00559492
Trmt61a	1.41442	2.55441	4.39711	0.000526149	0.00563389
Pdcd11	0.764641	4.96862	4.39584	0.000527488	0.00564339
Atp6v1e1	0.561273	7.97267	4.39353	0.000529929	0.0056501
Mars	0.939676	5.49677	4.392	0.000531544	0.0056501
Ddx52	0.898253	6.59173	4.39183	0.000531731	0.0056501
Atg9b	2.26136	2.12678	4.39071	0.000532915	0.00565306
Cyr61	1.48937	5.796	4.38986	0.000533829	0.00565796
Spry4	1.63738	3.838	4.38329	0.000540876	0.00571809
Fem1b	0.627627	5.67298	4.38208	0.000542185	0.00572225
Clpp	0.857794	5.64739	4.38056	0.000543837	0.00572518
Serbp1	0.649202	10.1269	4.37552	0.00054934	0.00576046
Txndc9	0.449572	7.01374	4.37544	0.000549434	0.00576046
Eef1g	0.713022	8.59027	4.37538	0.000549493	0.00576046
Zfp330	0.679635	4.72788	4.37377	0.000551266	0.00576615
Fbln2	0.768702	3.98496	4.37363	0.00055142	0.00576615
Stt3b	0.778045	5.97382	4.37051	0.000554866	0.00578766
Atp8b1	1.05692	5.37264	4.36282	0.000563471	0.00586762
Dbr1	0.65744	4.63761	4.35518	0.000572148	0.00594394
Gadd45g	2.26026	3.79821	4.35244	0.000575298	0.00595914
Hnrnpk	0.53572	9.55389	4.34631	0.000582398	0.00600961
Slc7a6	1.25544	4.13175	4.34486	0.000584084	0.00601212
Nup50	0.840163	5.90196	4.33913	0.00059083	0.00607655
Ipo9	0.757729	5.1752	4.33677	0.000593622	0.00609676
Tmem55a	0.988714	4.04928	4.33665	0.00059377	0.00609676
Rpp30	1.21046	3.83446	4.33215	0.000599142	0.00611673
Rala	0.904237	8.12484	4.32403	0.000608961	0.00619985
Med8	0.655648	6.59678	4.32379	0.000609262	0.00619985
Nav1	0.74672	7.5111	4.32334	0.000609805	0.00619985
Fbxw8	0.923967	5.81647	4.3185	0.000615756	0.0062301
Mrpl3	0.637705	5.40661	4.31737	0.000617153	0.0062301
Wwtr1	0.569827	7.70231	4.31731	0.000617226	0.0062301
Pde12	0.915232	5.15083	4.31277	0.00062287	0.00627326
Psma3	0.590281	8.56692	4.31254	0.000623151	0.00627326
Imp4	0.655682	5.83687	4.3123	0.000623456	0.00627326
Ap2a2	0.595799	5.63633	4.31224	0.000623526	0.00627326
Optn	1.08265	3.77255	4.30667	0.000630533	0.00632355
Pin1	0.720734	5.64942	4.29945	0.00063972	0.0064054
H2afj	1.00997	7.62841	4.29497	0.000645499	0.00645292
Phf23	0.551531	5.35445	4.29204	0.000649302	0.0064754
Sulf2	0.517273	6.55882	4.28857	0.000653842	0.0065051
Cul1	0.594109	7.11352	4.28519	0.000658288	0.00654413
Gars	0.977116	5.2184	4.27875	0.000666859	0.0066083
Ttc9	1.32614	3.28291	4.27529	0.00067151	0.00664386
Rpp14	0.495974	5.54652	4.26515	0.000685312	0.00674836
Nupr1	2.11364	7.53249	4.26001	0.000692435	0.00680974
Mgmt	1.2429	3.72404	4.25947	0.000693181	0.00680974
Abce1	0.947939	6.45386	4.25537	0.000698918	0.00684995
Eef1b2	0.544991	9.55461	4.2524	0.000703103	0.00687983
Rab10	0.522728	8.45137	4.25203	0.000703619	0.00687983
Tmem184c	0.636806	5.39002	4.25096	0.00070514	0.00688393
Naa25	0.848948	6.06824	4.23623	0.000726329	0.00704128
Gatad2a	0.813268	7.57706	4.2338	0.000729896	0.00707038
Hn1l	0.747538	4.45464	4.22681	0.000740226	0.00714276
Nrcam	0.927655	4.29332	4.22327	0.000745525	0.00717726
Ece2	1.16403	3.07455	4.21743	0.000754324	0.00723966
Thoc1	0.689021	5.98808	4.20992	0.000765828	0.0073388
Bcl6b	1.3528	3.7568	4.20878	0.000767585	0.00734999
Lilr4b	1.42274	3.42598	4.20693	0.000770443	0.00736607
Cdkl3	0.890474	3.18701	4.20343	0.0007759	0.00740691
Med19	0.587086	6.5697	4.20222	0.00077778	0.00741005
Cry1	1.27359	2.59793	4.20168	0.000778638	0.00741041
Aldh1l2	2.17974	1.62883	4.19916	0.000782599	0.00744243
Eif4g2	0.571076	10.0487	4.19827	0.000783997	0.00744703
Rpl5	0.527555	10.9518	4.19415	0.000790537	0.00749109
Uap1l1	0.978615	5.64478	4.19404	0.000790712	0.00749109
Eny2	0.528133	7.28761	4.18562	0.000804237	0.00759138
Mafg	0.603634	7.50481	4.18475	0.00080565	0.00759804
Slc2a1	1.1827	5.29596	4.18313	0.000808284	0.00761713
Sla2	0.50621	7.30663	4.18153	0.000810887	0.00762442
Tceb3	0.696657	5.87883	4.17236	0.000826018	0.00775325
Mrpl35	0.718297	6.3173	4.1721	0.000826451	0.00775325
Cpsf3l	0.680201	4.69523	4.16254	0.000842549	0.00786626
Atic	0.550862	5.3969	4.16072	0.000845632	0.00787996
Prr15l	0.556176	6.5528	4.14581	0.000871467	0.00805463
Mrps23	0.666553	4.86526	4.14445	0.000873864	0.00807081
Lzic	0.993956	3.4976	4.14227	0.000877714	0.00809525
Slc25a46	0.689815	6.30038	4.14222	0.000877806	0.00809525
Ppfibp1	0.588829	7.11339	4.14183	0.000878487	0.00809556
Utp15	0.661639	4.07416	4.14123	0.000879557	0.00809945
Slc25a35	0.778159	4.50682	4.13753	0.000886157	0.00814612
Plec	1.00988	6.67224	4.13737	0.000886443	0.00814612
Acta2	0.730883	7.37283	4.13265	0.00089492	0.00819863
Luzp1	0.742822	7.56658	4.13034	0.000899114	0.00823101
Tnfaip2	0.725399	5.05704	4.12979	0.000900113	0.00823412
Heyl	0.936453	5.29252	4.1287	0.000902095	0.00824019
Lap3	0.504585	5.69758	4.12713	0.000904957	0.00825427
Mrpl15	0.5176	5.93957	4.12668	0.00090579	0.00825584
Mtrr	0.841443	4.57397	4.12478	0.000909258	0.00827538
Dlgap4	0.637629	7.11363	4.1244	0.000909957	0.00827571
0610010F05Rik	0.728677	5.34863	4.12386	0.000910954	0.00827875
Tor1aip2	0.437618	7.03871	4.11178	0.000933463	0.00842488
Dab2	0.669071	6.44582	4.11161	0.000933775	0.00842488
Ppp4r2	0.572899	7.57172	4.10817	0.000940293	0.00847756
Gdpd1	0.642186	5.75076	4.10465	0.000947005	0.00850739
Ubxn4	0.580771	8.50976	4.10399	0.000948271	0.00851264
Cox7a2	0.785687	8.60194	4.10272	0.000950705	0.00852836
Peak1	0.774702	6.51498	4.10187	0.000952354	0.00853424
Rbm14	0.644048	4.7739	4.10092	0.000954168	0.00854104
Rbmx	0.590018	5.24043	4.09456	0.000966531	0.00862698
Yrdc	1.05382	4.50129	4.09136	0.000972791	0.00866429
Aup1	0.81849	7.07408	4.08725	0.000980928	0.00871812
Tbcc	0.902421	5.59367	4.085	0.00098539	0.00874534
Knop1	0.674666	6.6698	4.08012	0.00099517	0.00881961
Tlk2	0.510092	6.81146	4.07843	0.000998574	0.0088435
Gadd45b	0.967697	5.55922	4.0754	0.00100472	0.00889167
Plk2	0.902142	5.50647	4.07255	0.00101052	0.00891141
Dot1l	0.722534	6.7061	4.06997	0.00101582	0.00895182
Dyrk1a	0.570943	6.76863	4.06832	0.00101922	0.00896809
Mrpl51	0.614557	7.24037	4.06744	0.00102103	0.00896809
Prpf31	0.776764	4.53561	4.06733	0.00102125	0.00896809
Trpc6	1.23741	4.37578	4.06631	0.00102337	0.00898039
Tcea1	0.698357	6.17285	4.05848	0.00103971	0.00909818
Traf4	0.910548	3.61867	4.05289	0.00105155	0.00918897
Hnrnpab	0.552821	8.15603	4.04831	0.00106136	0.00926816
Tmem167	0.67619	7.11302	4.04725	0.00106363	0.00928096
Ccdc25	0.864562	5.0891	4.04694	0.00106431	0.00928096
Sfn	2.86336	1.56165	4.04177	0.00107551	0.00934606
Polr2c	0.511918	7.5305	4.03808	0.00108357	0.0093974
Ctdnep1	0.72249	5.73534	4.03557	0.0010891	0.00941754
Uchl5	0.681653	5.66706	4.03088	0.00109949	0.00948838
N6amt1	0.601115	6.15373	4.03027	0.00110086	0.00948878
Sorbs2	0.760034	3.97838	4.0298	0.0011019	0.00948953
Spin4	0.916833	2.85058	4.02485	0.00111301	0.00956547
Lhfpl2	1.34566	3.30296	4.02109	0.00112153	0.00962547
Dda1	0.791752	4.7931	4.01851	0.00112741	0.00965598
Pdap1	0.684051	8.08585	4.01288	0.00114036	0.00973353
Socs5	0.710472	4.83767	4.01131	0.00114398	0.00975782
Zc3h15	0.610242	7.70551	4.00984	0.0011474	0.00978028
Rnd3	0.975181	4.81353	4.00844	0.00115066	0.00980137
Prpf40a	0.614895	8.51511	4.00625	0.0011558	0.00981647
Fstl3	1.77424	5.31981	4.00475	0.0011593	0.00982373
Psma4	0.471362	7.1891	4.00426	0.00116045	0.00982454
Mtdh	0.567104	9.49544	4.00369	0.00116179	0.0098261
Ankrd49	1.11261	4.81769	4.00352	0.00116221	0.0098261
Serpina3n	2.90685	4.45051	4.00128	0.00116749	0.00986407
Mocs2	0.618913	6.48495	4.00076	0.00116872	0.00986783
Acbd6	0.534879	5.64027	3.99572	0.00118073	0.00992225
Cpsf2	0.704031	5.8255	3.99327	0.00118662	0.00995282
Pes1	0.816026	5.70641	3.98918	0.00119652	0.0100145
Asnsd1	0.649454	5.50057	3.98738	0.00120088	0.0100443
Gja1	0.766529	5.05303	3.98663	0.00120271	0.0100462
Phlda3	2.67309	4.50084	3.98554	0.00120538	0.010055
Igf2bp1	0.732384	4.03344	3.9832	0.00121111	0.0100861
Shisa4	1.30874	3.07919	3.98303	0.00121152	0.0100861
Ap1s2	0.539841	6.41497	3.97712	0.00122615	0.0101709
Prmt5	0.830545	5.4872	3.97694	0.0012266	0.0101709
Metap2	0.631888	8.31226	3.97602	0.00122889	0.0101831
Atp6v0a1	0.669621	4.71145	3.97336	0.00123554	0.0102315
Atp5b	0.704334	8.82813	3.97264	0.00123735	0.0102361
Psmc1	0.7097	7.54761	3.97221	0.00123843	0.0102361
Slc35f6	0.551264	4.8724	3.97216	0.00123856	0.0102361
Ube2f	0.597272	5.77375	3.96675	0.00125223	0.0103033
Atp1b1	0.59061	9.36603	3.96666	0.00125246	0.0103033
Bicd2	0.55815	5.86695	3.96583	0.00125458	0.0103118
Sucla2	0.545075	6.23096	3.96468	0.00125751	0.0103177
Rrp1b	0.840273	4.9674	3.96006	0.00126936	0.0104013
Wdr12	0.664211	6.35534	3.95456	0.00128363	0.0104906
Cyb5r1	1.0556	3.23534	3.95328	0.00128696	0.010511
Eif2b2	0.721753	5.49999	3.9432	0.00131359	0.0106936
Mrpl16	0.755992	5.13149	3.93402	0.00133833	0.0108526
Tulp4	0.664926	7.25582	3.93311	0.0013408	0.0108552
Lsm12	0.734154	5.30847	3.92757	0.00135598	0.0109318
Brix1	0.948764	5.73709	3.92669	0.00135841	0.0109443
Vps33a	0.696316	5.00851	3.92519	0.00136256	0.0109707
Emp1	1.61666	6.08604	3.92482	0.0013636	0.010972
Pop4	0.690482	4.84052	3.91965	0.00137801	0.0110473
Fez2	0.637754	5.33146	3.91912	0.00137948	0.01105
Trp53inp1	0.675997	5.4987	3.91724	0.00138476	0.0110576
Rars	0.802049	4.8547	3.91553	0.0013896	0.0110839
Erdr1	1.44811	6.64701	3.91476	0.00139177	0.0110916
Mrpl46	0.804918	4.63181	3.90766	0.00141202	0.0112111
Tpd52l2	0.516177	6.58932	3.90613	0.00141642	0.0112165
Eya2	0.812639	4.69029	3.90371	0.00142339	0.0112452
Nsun2	1.00484	6.61766	3.90362	0.00142365	0.0112452
Wdr1	0.581926	5.98734	3.9023	0.00142748	0.0112525
Gdap2	0.685178	4.95927	3.90122	0.00143063	0.0112647
Foxk2	0.692607	4.74157	3.90035	0.00143315	0.0112775
Abca5	0.574512	5.51791	3.89183	0.00145822	0.0114508
Wsb1	0.518843	5.74371	3.89162	0.00145884	0.0114508
Cdk18	0.949161	4.4876	3.89041	0.00146244	0.0114719
Lgals1	0.833262	7.88015	3.88962	0.00146478	0.011483
Adat2	1.21613	1.97696	3.88592	0.00147585	0.0115553
Vgll3	0.876862	4.6469	3.8802	0.00149314	0.0116614
Rrp8	0.709428	4.77119	3.879	0.00149678	0.0116826
Osbpl9	0.60034	7.86677	3.87282	0.00151573	0.011801
Thnsl1	0.840778	4.05625	3.87018	0.00152391	0.0118499
Dnajc2	0.779216	6.30016	3.86553	0.00153841	0.0119525
Neu1	0.572812	5.11353	3.8649	0.00154039	0.0119557
Nat10	0.87181	3.21271	3.8568	0.001566	0.012147
Rchy1	0.621722	6.16253	3.85333	0.00157711	0.0122028
Arhgap29	0.613022	8.79473	3.85253	0.00157968	0.0122151
Usp39	0.748054	5.20539	3.85219	0.00158076	0.0122159
Fundc2	0.659518	6.65397	3.8442	0.00160671	0.0123565
Ddx54	0.682086	5.78001	3.84395	0.00160752	0.0123565
Slc9a7	1.50008	2.09113	3.83744	0.00162899	0.0125036
Spire1	0.923185	4.28368	3.83642	0.00163239	0.0125143
Zc3h8	1.10235	3.50199	3.83533	0.001636	0.0125284
Esf1	0.673214	7.2606	3.83526	0.00163624	0.0125284
Rad18	0.861854	3.66898	3.83483	0.00163768	0.0125306
Larp1	0.571435	7.80262	3.83457	0.00163853	0.0125306
Asah1	0.620686	7.09196	3.82975	0.00165469	0.0126327
Cd2ap	0.554095	7.98822	3.82757	0.00166209	0.0126797
Rbsn	0.778081	4.96962	3.82585	0.0016679	0.0127086
Igfbp4	0.531428	8.66604	3.82358	0.00167563	0.0127442
Hsd17b12	0.614989	4.97449	3.8215	0.00168277	0.0127674
Larp4b	0.433785	8.74325	3.81652	0.00169994	0.0128665
Ssb	0.521825	9.17871	3.81558	0.00170318	0.0128831
Rrp15	0.854017	3.93507	3.81419	0.00170802	0.0129119
Actb	0.636282	12.5905	3.81359	0.00171013	0.0129201
Dusp7	0.838634	6.15884	3.81174	0.00171658	0.0129609
Vdac2	0.493891	8.25495	3.81095	0.00171933	0.0129675
Tbrg1	0.462455	6.1154	3.80918	0.00172556	0.0129974
Rdh11	0.627014	4.69502	3.80189	0.00175139	0.0131365
Slc25a15	0.900002	2.88539	3.80102	0.00175451	0.013152
Patl1	0.501185	5.58664	3.79796	0.0017655	0.0131973
Zmynd19	0.871846	3.78836	3.79742	0.00176744	0.0132014
Trip6	0.689372	6.00004	3.79675	0.00176987	0.0132116
Fyttd1	0.42585	6.34406	3.79513	0.00177573	0.0132396
Pom121	0.856642	3.64492	3.79366	0.00178104	0.0132633
Rtn4	0.684372	8.54397	3.79047	0.00179268	0.0133341
Fxr1	0.59521	7.23488	3.78949	0.00179627	0.0133529
Uxs1	0.777352	5.57682	3.78899	0.00179808	0.0133584
Hgh1	1.15816	2.53834	3.78823	0.00180087	0.0133712
Ept1	0.541953	4.91321	3.78666	0.00180664	0.0133981
Lsm6	0.664119	6.67288	3.78599	0.00180911	0.0134085
Prpf38a	0.74145	5.21508	3.78447	0.00181475	0.0134264
Cfl1	0.682968	9.43096	3.78359	0.00181798	0.0134423
Pdk3	0.643807	4.09866	3.78219	0.0018232	0.013465
Tmem87b	0.562985	7.05088	3.78086	0.00182816	0.0134857
Arfgef2	0.559718	5.62749	3.78008	0.00183107	0.0134991
Midn	0.873467	5.32233	3.77939	0.00183366	0.0135103
Utp14a	0.574737	5.61665	3.779	0.00183509	0.0135128
Polr3e	0.951579	4.52155	3.77668	0.00184383	0.0135539
Rbm8a	0.646759	7.98296	3.77665	0.00184392	0.0135539
Pgpep1	0.804021	5.07227	3.77404	0.00185378	0.0136024
Prosc	0.505858	5.89338	3.77148	0.00186346	0.0136494
Fam57b	1.91218	1.43788	3.76071	0.0019049	0.0138878
Mrpl30	0.655597	6.23086	3.76006	0.00190743	0.0138915
Smox	0.722434	4.32156	3.76	0.00190763	0.0138915
F8a	0.693017	4.32312	3.75554	0.00192507	0.013994
Alg5	0.620703	5.90401	3.74973	0.00194807	0.0141332
Ccdc68	0.905214	4.57481	3.74955	0.00194875	0.0141332
Srprb	0.661036	5.52243	3.74808	0.00195462	0.0141676
Dgkd	0.486916	6.58816	3.74666	0.00196031	0.0142006
Ckap2	1.46732	2.49338	3.74562	0.00196445	0.0142141
Phlda1	0.818179	7.20312	3.73842	0.00199356	0.0143775
Ube2d-ps	0.784606	3.86637	3.73791	0.00199562	0.0143775
Ndufc1	0.622836	7.68823	3.73747	0.00199741	0.0143775
Armc1	0.510099	7.13513	3.73744	0.00199754	0.0143775
Rsl24d1	0.764752	3.79777	3.73742	0.00199762	0.0143775
Rfc5	0.758637	6.85522	3.73691	0.00199969	0.0143775
Leprotl1	0.408999	6.03636	3.73506	0.00200729	0.0144155
Gnl2	0.584265	5.73343	3.7325	0.00201781	0.0144828
Cisd1	0.520239	6.81017	3.72773	0.00203754	0.0145993
Lpcat3	0.557343	5.48294	3.72415	0.00205247	0.0146894
Upf3a	0.432744	6.77997	3.72359	0.00205482	0.0146978
Eif5b	0.608529	9.24603	3.72117	0.00206504	0.0147287
Ndufaf6	1.06458	2.44118	3.72034	0.00206851	0.0147368
2310007B03Rik	0.777797	5.2098	3.71702	0.00208258	0.0148115
Psmd7	0.496972	6.69537	3.71645	0.002085	0.0148204
Hus1	0.621245	4.4889	3.71539	0.00208955	0.0148358
Lman1	0.606374	7.66378	3.71488	0.00209174	0.0148429
Taf3	0.458902	6.55282	3.70554	0.00213203	0.0150349
Tubb6	1.83848	3.78541	3.70488	0.00213486	0.0150464
Kdm5c	0.543507	5.58994	3.70336	0.0021415	0.0150762
Vps36	0.397902	7.17969	3.70052	0.00215398	0.0151384
Tpm1	0.692463	8.73543	3.69898	0.00216076	0.0151776
Anxa7	0.787873	6.40738	3.69816	0.0021644	0.0151945
Plekho2	1.12288	3.22382	3.69437	0.00218122	0.0152869
Fam110b	0.916486	3.28808	3.69278	0.0021883	0.0153279
Hnrnpd	0.42095	7.59636	3.68894	0.00220555	0.0154228
Fblim1	0.673417	5.96897	3.68712	0.00221376	0.0154681
Gcsh	0.584226	5.21127	3.68696	0.0022145	0.0154681
Col3a1	0.601489	9.53774	3.68059	0.00224351	0.0156358
Slc16a1	0.735056	5.71832	3.68	0.0022462	0.0156458
Ubac2	0.541043	4.18826	3.6792	0.0022499	0.0156628
Fst	2.37	3.83918	3.67698	0.0022601	0.0157163
Prkcdbp	0.672445	6.69987	3.67493	0.00226963	0.0157569
Lamc1	0.880805	5.78877	3.67463	0.00227098	0.0157569
Lrrc58	0.630061	7.92859	3.6724	0.00228138	0.0157939
Gfpt2	1.15576	3.00013	3.6652	0.00231521	0.0159927
Btf3l4	0.39277	6.91608	3.66475	0.00231733	0.0159985
Itgb4	1.32816	3.3216	3.66354	0.00232306	0.0160292
Stat3	0.719789	8.68645	3.66103	0.00233503	0.0161023
Avpi1	0.724691	6.45045	3.65953	0.00234219	0.0161345
Nploc4	0.532903	4.71671	3.65888	0.00234528	0.0161469
Agfg1	0.40727	7.63682	3.65647	0.0023569	0.0162058
Map3k6	2.2573	2.49165	3.65626	0.00235791	0.0162058
Ctsb	0.492333	8.92849	3.65574	0.00236039	0.0162058
Zwint	0.707923	5.18387	3.65558	0.0023612	0.0162058
Vps35	0.455646	7.43741	3.65493	0.00236431	0.0162058
Mgat4b	0.846706	4.11666	3.65468	0.00236551	0.0162058
Chic2	0.462563	6.96701	3.6541	0.00236831	0.0162161
Mast4	0.680298	6.24948	3.65316	0.00237287	0.0162384
Cog8	0.484077	5.84151	3.64724	0.00240179	0.0164004
Pigk	0.545122	5.30012	3.64384	0.00241853	0.0164967
Mphosph10	0.764609	6.00756	3.64296	0.00242291	0.0165175
Slc35d1	0.641742	4.72937	3.62988	0.00248858	0.016864
Phb	0.679566	5.76574	3.62806	0.00249784	0.0169084
Ccdc122	1.16799	4.28355	3.6273	0.00250174	0.0169257
2310011J03Rik	0.729928	4.92822	3.62311	0.00252323	0.0170526
Rabepk	0.642486	4.89646	3.61775	0.00255106	0.0172142
Mmp14	0.823122	4.94073	3.61606	0.00255989	0.017263
Katnb1	0.794802	3.47303	3.61266	0.00257777	0.0173706
Tmod2	0.851097	6.54835	3.6125	0.00257862	0.0173706
Pdzrn3	0.744995	4.54291	3.61032	0.00259016	0.0174389
Slain2	0.510812	6.95616	3.60969	0.00259349	0.0174519
Thap7	0.70053	3.65864	3.60529	0.00261694	0.0175772
Rnf19a	0.656848	5.57208	3.60364	0.00262576	0.0176146
Mdn1	0.645588	6.0013	3.59918	0.00264984	0.0177166
Ubl4a	0.894444	5.24604	3.59572	0.00266864	0.0178042
Ppp1r15b	0.48463	5.55307	3.59109	0.00269406	0.017926
Wdr73	0.87249	4.58608	3.58625	0.00272083	0.0180465
Lrrc8c	0.476826	5.89756	3.5851	0.00272729	0.0180797
Rapgef3	0.876376	6.28527	3.58412	0.00273273	0.0180966
Hspa5	0.620755	9.86052	3.58311	0.00273842	0.018115
Gadd45a	1.1217	3.54058	3.58231	0.00274288	0.0181349
Sparc	0.990921	11.6906	3.58204	0.00274441	0.0181355
Lcn2	1.67544	5.8128	3.58167	0.0027465	0.0181397
Ddx19b	0.878602	3.85013	3.58101	0.00275017	0.0181543
4930503L19Rik	0.76815	3.45778	3.57883	0.00276247	0.0182067
Egfl7	1.12728	9.46087	3.57736	0.00277079	0.0182313
Abi3	0.563209	6.8481	3.57722	0.0027716	0.0182313
Epn3	0.806803	5.17095	3.57714	0.00277205	0.0182313
Pfdn4	0.642708	5.09571	3.57675	0.00277425	0.0182362
Ckmt1	0.859348	2.92015	3.57512	0.00278354	0.0182877
Fbxo31	0.679069	4.48024	3.57366	0.00279184	0.0183133
Col5a1	0.674729	5.62067	3.57118	0.00280604	0.0183872
Nsa2	0.600947	9.25258	3.57056	0.00280964	0.0184011
Opa1	0.467528	6.1707	3.56911	0.00281795	0.0184458
Ugdh	0.517002	5.2446	3.56651	0.00283301	0.018496
Usp47	0.423135	7.37734	3.55819	0.00288163	0.0187546
Sfmbt1	0.614262	5.24776	3.55727	0.0028871	0.0187804
Spryd4	1.03712	2.81583	3.55503	0.00290035	0.0188286
Ppp2ca	0.439097	8.37233	3.55481	0.00290167	0.0188286
Zfp639	0.570443	5.89165	3.55259	0.00291489	0.0189021
Snx16	0.549553	4.86977	3.55127	0.00292273	0.0189334
Ndufs4	0.604138	6.89925	3.54965	0.00293244	0.0189606
Usp16	0.68789	7.0141	3.54956	0.002933	0.0189606
Fam177a	0.718352	8.26776	3.5488	0.00293753	0.01898
Seh1l	0.735488	5.39893	3.54837	0.00294017	0.0189873
Zfp131	0.500902	6.7962	3.54612	0.0029537	0.0190648
Cep83	0.786844	6.68827	3.54361	0.00296895	0.0191142
Surf4	0.437201	6.3168	3.5436	0.002969	0.0191142
Cacul1	0.465677	5.82538	3.54198	0.00297887	0.0191386
Adam15	1.18871	7.12335	3.54175	0.00298022	0.0191386
Rabl6	0.616702	6.99851	3.54171	0.0029805	0.0191386
Mtmr10	0.503619	5.69066	3.54168	0.00298068	0.0191386
Cltc	0.451322	8.79454	3.54013	0.00299015	0.0191438
Wdr77	0.517466	5.57454	3.53872	0.00299879	0.0191803
Rsl1d1	0.704158	5.676	3.53768	0.00300514	0.0191985
Mrpl11	0.701355	5.45114	3.53572	0.00301728	0.0192662
Clca3a1	1.6642	3.0047	3.53351	0.00303091	0.0193334
Kpna3	0.732458	6.03746	3.53243	0.00303766	0.0193568
Dnajc13	0.512671	6.25066	3.53181	0.0030415	0.0193714
Opa3	0.625775	5.62883	3.52712	0.00307084	0.0194841
Ahnak	0.481327	10.4829	3.52639	0.00307544	0.0194891
Psmd11	0.444798	7.75517	3.52636	0.00307558	0.0194891
Gtf2h5	0.393446	7.00144	3.51938	0.00311986	0.0197197
Zbtb7b	0.84209	4.48673	3.51816	0.00312766	0.019749
2810004N23Rik	0.763831	5.887	3.51743	0.00313233	0.0197585
Ube2i	0.559476	6.19255	3.51557	0.00314428	0.0198139
Zfp27	0.954207	2.70018	3.51499	0.00314805	0.0198276
Gtf2f1	0.766762	4.039	3.5135	0.00315765	0.0198681
Gdi2	0.371071	8.75095	3.51048	0.00317723	0.0199753
Sltm	0.551175	8.1603	3.51038	0.00317788	0.0199753
Apobec3	0.430965	7.1616	3.50996	0.00318061	0.0199802
Dapk3	1.33654	4.52698	3.50874	0.00318858	0.0200022
Rnf126	0.867704	3.71429	3.50829	0.00319152	0.0200106
Naa15	0.677166	7.41657	3.50545	0.00321014	0.0201072
Ergic2	0.459611	7.08241	3.50484	0.0032141	0.020122
Klf4	0.72303	9.04993	3.50396	0.00321995	0.0201408
Akirin2	0.516255	5.78331	3.5039	0.00322034	0.0201408
Gm9774	0.70205	4.50292	3.50281	0.00322749	0.020169
Mthfd1l	0.913742	2.30121	3.5005	0.00324278	0.0202508
Aasdhppt	0.514551	4.96766	3.499	0.0032528	0.0202829
Hint3	0.57518	4.57741	3.4986	0.00325542	0.0202892
Pbdc1	0.516601	4.66139	3.49781	0.00326068	0.0203106
Sap30bp	0.739006	4.02552	3.49736	0.00326374	0.0203106
Riok1	0.543582	5.83528	3.49583	0.00327395	0.0203539
Map2k2	0.574177	6.72975	3.49435	0.00328387	0.0203952
Cdc16	0.801722	4.37666	3.49246	0.00329663	0.0204542
Cct2	0.625855	6.50341	3.49213	0.00329886	0.0204578
Acpt	0.795278	4.41038	3.49163	0.0033022	0.0204684
Wdr4	0.995494	3.25054	3.48993	0.00331373	0.0205093
Csnk1e	0.553202	6.99734	3.48832	0.00332466	0.0205668
Siah2	1.08244	3.34083	3.4866	0.00333643	0.0206294
Fuom	0.798465	3.82141	3.48064	0.00337739	0.0208517
Trib2	0.557379	6.06096	3.47768	0.00339792	0.0209536
Ppip5k2	0.669313	5.56856	3.47749	0.00339919	0.0209536
Ube2k	0.598499	7.52544	3.47729	0.0034006	0.0209536
Asap2	0.591222	5.59566	3.47526	0.00341474	0.0209993
Atp6v0a4	1.0766	2.48036	3.46982	0.00345303	0.0212035
Psmc3	0.661266	6.88333	3.469	0.00345883	0.0212287
Myo5a	0.756149	5.31502	3.46715	0.0034719	0.0212984
Atg5	0.479045	5.22372	3.46505	0.00348691	0.0213695
Prmt1	0.861431	6.98466	3.46469	0.00348948	0.0213748
Ptpn21	0.594979	5.22048	3.46338	0.00349886	0.0214217
Tbc1d15	0.464512	6.23575	3.46097	0.00351616	0.0214856
Tardbp	0.358777	7.93638	3.45853	0.00353377	0.021572
Nudt4	0.42037	6.3175	3.45692	0.00354543	0.0216327
E130218I03Rik	1.48828	2.64875	3.45557	0.00355521	0.0216712
Itpripl1	0.762685	4.09612	3.45414	0.00356568	0.0217032
Tubb5	0.744125	7.97694	3.45266	0.00357648	0.0217478
Gria3	0.666439	5.05413	3.45198	0.00358147	0.021757
Pwp2	1.39518	1.99288	3.45066	0.00359111	0.0217703
Rhoq	0.411701	6.23896	3.45061	0.00359154	0.0217703
Atp6ap2	0.673542	7.72512	3.44936	0.00360073	0.0218104
3110082I17Rik	0.997046	3.22868	3.44494	0.00363344	0.0219659
Mon2	0.474704	6.62982	3.44012	0.00366951	0.022147
Atp6v1c1	0.470828	5.51216	3.43752	0.00368908	0.022227
Lats1	0.493171	5.52179	3.43459	0.00371127	0.0223101
Grk5	0.657666	5.67669	3.43444	0.00371236	0.0223101
Rhoa	0.39855	8.3261	3.43428	0.00371359	0.0223101
Ddx10	0.690516	6.5383	3.43303	0.0037231	0.0223565
Sphk1	0.813538	4.78116	3.43167	0.0037335	0.0223974
Naa30	0.398226	5.83432	3.42912	0.00375305	0.0224931
Uqcrc2	0.473397	7.69979	3.42864	0.00375673	0.0225044
Inhbb	0.856845	3.35075	3.42643	0.00377378	0.0225935
Uxt	0.554325	4.91419	3.42437	0.00378973	0.0226505
Atp6v1g1	0.760929	7.48773	3.42159	0.00381132	0.022755
Lyrm2	0.50672	4.86642	3.42044	0.00382035	0.0227838
Tomm6	0.572368	7.03142	3.42028	0.00382161	0.0227838
Rac1	0.424061	9.49447	3.41794	0.00383991	0.022882
Wac	0.614135	7.94152	3.41558	0.00385853	0.0229687
Papola	0.442524	7.36322	3.4154	0.00385998	0.0229687
Gnpnat1	0.517257	5.79402	3.41486	0.00386423	0.0229831
Ankib1	0.539307	5.60117	3.41297	0.00387921	0.0230452
Exosc9	0.70068	4.86981	3.41227	0.00388477	0.0230503
Lif	1.69877	1.87124	3.411	0.00389491	0.0230886
Mark1	0.935527	2.54708	3.41052	0.00389867	0.0231
Rhoc	1.72472	4.45663	3.40793	0.00391942	0.0232009
Ripk1	0.765406	5.19948	3.40182	0.00396877	0.0234154
Notch1	0.426519	6.91623	3.40107	0.00397486	0.0234181
Zfp697	0.571585	4.95507	3.39785	0.00400113	0.0235396
Tars	0.671268	6.08072	3.3966	0.00401139	0.0235888
Ggnbp2	0.533225	8.87654	3.39541	0.00402117	0.0236241
Spag9	0.884342	7.54495	3.39507	0.00402403	0.0236298
Tbca	0.530243	7.39272	3.39472	0.00402684	0.0236352
Csnk2a2	0.503103	5.80561	3.38996	0.00406628	0.0238443
Psmb6	0.75076	7.49807	3.38855	0.00407809	0.0238911
Ofd1	0.616754	5.43966	3.38732	0.00408832	0.0239286
Rin3	0.929084	4.03361	3.38633	0.00409661	0.0239659
Canx	0.453324	8.71815	3.38242	0.00412959	0.024125
Smek2	0.495616	7.71676	3.37704	0.00417532	0.0243239
Sec61g	0.538389	8.6866	3.37653	0.00417964	0.0243355
Rexo2	0.636641	5.70375	3.37238	0.0042153	0.0244804
Rcc2	0.54252	4.54796	3.37209	0.0042178	0.0244804
Pyroxd1	0.662716	5.72761	3.37145	0.00422334	0.0245008
Il11	0.800353	3.74132	3.37017	0.00423442	0.0245538
Gna13	0.40896	7.3866	3.36952	0.00424008	0.0245752
Tmem183a	0.440973	5.32506	3.36834	0.00425029	0.0246229
Zfp429	0.781224	2.37993	3.36709	0.00426115	0.0246648
Mcur1	0.510121	6.70421	3.36706	0.00426147	0.0246648
Eid2	0.734781	4.48661	3.36676	0.00426408	0.0246685
Asap1	0.461793	7.61886	3.36548	0.00427523	0.0246913
Alg8	1.3018	1.69546	3.36526	0.00427714	0.0246913
Adss	0.517988	6.74499	3.36207	0.00430519	0.0248259
Zfp777	0.79346	3.65646	3.35987	0.00432465	0.0249151
Liph	0.533276	5.75829	3.34849	0.00442652	0.0253733
Arhgap35	0.553862	6.61582	3.34275	0.00447885	0.0256262
Secisbp2	0.470044	5.18273	3.3421	0.00448484	0.025637
Atp6v1a	0.373541	8.669	3.34176	0.00448789	0.0256428
Camk2d	0.511655	7.12973	3.33787	0.00452376	0.0258241
Rab5c	0.593336	7.47932	3.33724	0.00452963	0.0258458
Bend7	0.724361	6.86263	3.32886	0.00460798	0.026209
Iars2	0.545056	6.94842	3.32681	0.00462739	0.0262716
Nab1	0.403601	6.86667	3.32632	0.00463201	0.026274
Rbbp8	0.58897	5.72971	3.32049	0.00468763	0.026562
Spg20	0.552698	5.14923	3.3204	0.00468844	0.026562
Nsf	0.486994	5.6252	3.31886	0.00470328	0.0265938
Hoga1	0.994242	3.02784	3.31834	0.00470824	0.0266029
Vill	0.872145	3.65298	3.31825	0.00470916	0.0266029
Cct4	0.72555	7.60791	3.31728	0.00471849	0.0266316
Tmem167b	0.510498	4.40539	3.31677	0.00472338	0.0266471
Cxcl13	1.71543	2.11164	3.31459	0.00474454	0.0267423
Slc7a11	0.664252	6.08851	3.31418	0.0047485	0.0267473
Plaa	0.548566	6.12026	3.31406	0.00474969	0.0267473
Ddx19a	0.601416	4.88391	3.30977	0.00479159	0.0269467
Tmem161b	0.639534	4.42388	3.30936	0.00479558	0.0269571
Scfd1	0.633911	6.10368	3.30685	0.00482028	0.0270472
Chd1	0.492922	7.44132	3.30644	0.00482429	0.0270576
Zcchc9	0.484223	5.62035	3.30052	0.00488308	0.0273431
Myadm	0.586248	7.97327	3.2992	0.00489626	0.0273877
Ppp2r5c	0.459984	7.26905	3.2992	0.0048963	0.0273877
Stam2	0.592761	5.63455	3.29559	0.00493255	0.0275412
Stk40	0.818948	4.48354	3.29146	0.00497442	0.0277131
Nfx1	0.486781	6.08086	3.28845	0.00500516	0.0278594
Prdx6	0.555145	10.9168	3.2878	0.00501181	0.0278841
Rabggtb	0.926753	5.06347	3.28428	0.005048	0.0280354
Znhit6	0.834296	5.20934	3.28374	0.00505356	0.0280414
Nfkbia	0.581773	8.98618	3.28193	0.00507239	0.0281209
Tinf2	0.920159	2.72278	3.27985	0.00509401	0.0282158
Kmt5a	0.764685	6.95649	3.27348	0.00516082	0.0284974
Ptprg	0.52513	7.44034	3.27309	0.00516489	0.0285073
Tbl1x	0.515335	6.67303	3.2728	0.00516797	0.0285117
Mtap	0.720534	5.00967	3.27237	0.00517255	0.0285244
Ube2j2	0.526101	6.09442	3.27023	0.00519524	0.028599
Mrpl32	0.686624	4.91301	3.26742	0.00522508	0.0287284
Pomt1	0.590135	4.5151	3.26716	0.00522794	0.0287284
Tbc1d12	0.628158	5.13705	3.26591	0.00524134	0.0287641
Mark3	0.413867	6.66889	3.26266	0.00527625	0.0289003
Stau2	0.572006	3.99409	3.26252	0.00527773	0.0289003
Cops6	0.395639	6.35722	3.26195	0.00528387	0.0289086
Kif1c	0.543345	8.12608	3.25826	0.0053239	0.0290914
Nudt21	0.367623	5.59186	3.25777	0.0053293	0.0291062
Zpr1	0.829746	5.5039	3.25737	0.0053336	0.029117
Hivep3	0.348594	6.24048	3.2557	0.00535183	0.0291792
Med9	0.611836	4.09322	3.25402	0.00537026	0.0292479
Nmt1	0.719309	7.35642	3.2539	0.00537164	0.0292479
Dync1li1	0.407779	5.90966	3.25126	0.00540062	0.0293546
Paox	0.730793	4.95307	3.24907	0.00542496	0.0294612
Polr2l	0.904185	7.40765	3.24881	0.00542785	0.0294641
Sparcl1	0.578576	10.4631	3.24817	0.0054349	0.0294896
Wwc2	0.370092	8.43127	3.24653	0.00545321	0.0295633
Cirh1a	0.921286	3.05008	3.24489	0.0054715	0.029611
Ap2m1	0.46332	7.33916	3.24094	0.00551587	0.029761
Ddi2	0.56643	7.00643	3.23976	0.0055292	0.0298161
Senp6	0.516741	7.85051	3.23346	0.00560085	0.0301154
Actr3	0.486704	7.27347	3.2332	0.00560378	0.0301182
Aff4	0.479615	7.68073	3.23227	0.00561445	0.0301626
Nufip1	0.604509	4.89436	3.23172	0.00562072	0.0301833
Dnajc25	0.475177	5.93529	3.22912	0.0056507	0.0303182
Nfe2l2	0.578222	8.05543	3.22884	0.005654	0.0303229
Vmn1r-ps128	1.32583	3.01644	3.22675	0.00567822	0.0304136
Slc25a42	0.823091	2.68679	3.22349	0.00571616	0.0305906
Loxl1	0.52926	7.1975	3.22147	0.00573976	0.0306701
Disp2	0.811863	3.46468	3.22002	0.00575683	0.0307031
Zfp960	1.06108	2.76582	3.21578	0.00580686	0.0308646
Drap1	0.611912	5.22536	3.21542	0.00581113	0.0308741
Ucp2	0.855517	8.65143	3.21461	0.00582076	0.030899
Twf1	0.44914	5.89494	3.21158	0.00585693	0.0310646
Sumo3	0.853924	8.50031	3.21083	0.00586587	0.0310943
Qk	0.503986	9.45661	3.20914	0.00588628	0.0311541
Rbm3	0.965102	6.94883	3.2059	0.00592529	0.0313208
Prkag3	0.640413	4.26191	3.20559	0.00592906	0.0313221
Pank2	0.374435	5.45383	3.2037	0.005952	0.0314088
Timm44	0.660165	4.95797	3.19918	0.00600719	0.0316466
Anxa3	1.45309	8.17206	3.19726	0.0060308	0.0317576
Zfp938	0.825964	3.53996	3.19486	0.00606042	0.0318659
Pdcd5	0.48088	6.41158	3.19438	0.00606641	0.031878
Lrrc28	0.693789	3.70684	3.19289	0.00608486	0.0319615
Wdr46	0.817404	2.16543	3.19201	0.00609592	0.0320061
Clock	0.549996	7.19172	3.18879	0.00613603	0.0321627
Atp5g1	0.605367	7.26771	3.18287	0.00621068	0.0324586
4930453N24Rik	0.402004	6.04635	3.18054	0.00624034	0.0325602
Rab11a	0.47975	7.37135	3.18018	0.00624495	0.0325696
Med7	0.646684	5.12553	3.17854	0.00626582	0.0326513
Dtx4	0.886371	3.23114	3.17613	0.00629686	0.032712
Nlrc3	0.774336	4.79741	3.176	0.00629843	0.032712
Rpl23a	0.380691	10.3631	3.17425	0.006321	0.0327884
Ezr	0.459421	8.8633	3.17071	0.00636688	0.0329691
Pspc1	0.630343	5.06217	3.17054	0.00636903	0.0329691
Coq7	0.615739	5.71373	3.16962	0.00638107	0.0330065
Ociad1	0.638508	6.7597	3.16958	0.00638155	0.0330065
Elovl7	0.569978	4.5938	3.16806	0.00640145	0.0330796
Tmem30a	0.379988	7.68624	3.16789	0.0064036	0.0330796
Huwe1	0.592547	8.42755	3.16639	0.0064233	0.0331539
Dpp8	0.480763	5.04295	3.16226	0.00647764	0.0333792
Surf2	0.415987	6.08601	3.16046	0.00650156	0.0334749
Lrp1	0.493739	5.8556	3.15818	0.00653179	0.0336166
Bzw2	0.612488	5.28849	3.15694	0.00654835	0.0336742
Rpl6	0.388893	10.5457	3.15665	0.00655225	0.0336803
Robo4	0.770416	4.42283	3.15569	0.0065651	0.0337213
Rnf4	0.577846	6.34184	3.15525	0.00657102	0.0337213
Mcu	0.717276	3.67348	3.15238	0.00660966	0.0339057
Cbwd1	0.759517	3.74928	3.14839	0.00666365	0.0341285
Eif2b5	0.737489	6.21571	3.14823	0.00666583	0.0341285
Timm50	0.752796	4.3722	3.14627	0.00669259	0.0342327
Tab2	0.411246	7.32736	3.14356	0.00672962	0.034394
Urm1	0.77524	5.80018	3.14	0.00677871	0.0346024
Ccdc112	0.67344	4.76352	3.13693	0.00682128	0.0347913
Smarcd3	0.878119	5.27964	3.13613	0.00683249	0.0348089
Adamtsl2	1.13462	3.6209	3.13609	0.00683308	0.0348089
Wdr26	0.604518	8.58816	3.13478	0.00685132	0.0348876
Ski	0.410461	7.88816	3.13344	0.00687013	0.0349554
Asns	1.73552	3.07603	3.13343	0.00687024	0.0349554
Mef2a	0.476626	8.42932	3.13108	0.00690318	0.0350944
Loxl2	0.404819	5.77637	3.13034	0.00691365	0.0351191
Mall	0.868271	3.36874	3.1297	0.00692264	0.0351449
Mrpl40	0.650709	4.95556	3.12958	0.00692435	0.0351449
Lrrfip1	0.601294	7.78738	3.12463	0.00699469	0.0354443
Vps37a	0.416329	7.16195	3.12004	0.00706045	0.0357037
Lurap1l	0.550424	6.38105	3.11986	0.00706302	0.0357037
Flrt3	0.537646	7.16869	3.11881	0.00707817	0.0357513
Cul4b	0.790899	4.91889	3.11432	0.00714329	0.0360036
Ccdc59	0.46436	6.87792	3.11271	0.00716676	0.0360782
Cpox	0.790786	5.56395	3.11009	0.00720513	0.0362169
Sdha	0.357164	7.67832	3.10878	0.00722445	0.0362703
Ndufb5	0.356785	7.39367	3.10735	0.00724548	0.0363612
Golga4	0.653021	7.89964	3.10656	0.00725714	0.0363841
Mertk	0.709107	7.08457	3.10605	0.0072648	0.0363997
Zmiz1	0.355697	7.2312	3.10576	0.00726898	0.0364061
B230118H07Rik	0.661781	5.49039	3.1041	0.00729375	0.0364408
Slc25a33	0.773073	3.92907	3.10402	0.00729493	0.0364408
Rd3	0.863589	2.72809	3.10361	0.00730098	0.0364408
Clip1	0.612335	8.56312	3.103	0.00731013	0.0364408
Tnks	0.400171	5.6577	3.10213	0.007323	0.036472
Ddx31	0.962385	3.26477	3.10135	0.00733474	0.0365159
Mpzl2	0.862538	2.48846	3.0988	0.00737291	0.0366621
Bola2	0.426381	6.18004	3.09604	0.00741453	0.0368397
AA986860	1.07685	5.11781	3.09167	0.00748084	0.0371151
Nol4l	0.753409	4.34064	3.08995	0.00750716	0.0372112
Irs2	0.653435	5.71542	3.08821	0.00753373	0.0373134
Csnk2a1	0.545703	7.80864	3.08812	0.00753522	0.0373134
Smarca4	0.60786	7.64326	3.08641	0.00756137	0.037394
Ceacam1	0.818687	6.18572	3.08565	0.00757324	0.0374219
Htatip2	0.785133	3.48916	3.0855	0.00757549	0.0374219
Capza1	0.43094	6.60074	3.08354	0.00760587	0.0375367
Igf1	0.646649	6.14352	3.08146	0.00763813	0.0376513
Thap4	0.468915	5.13108	3.08064	0.00765084	0.0376848
Limk2	0.446832	6.32134	3.08063	0.00765095	0.0376848
Vti1a	0.741925	3.96921	3.07747	0.0077004	0.0379006
Acadsb	0.311969	7.09186	3.07696	0.00770838	0.0379228
Wdr70	0.520644	5.01361	3.07314	0.0077686	0.0381748
Spp1	1.42503	5.19381	3.07313	0.00776877	0.0381748
Pabpc4	0.938327	7.01707	3.07128	0.00779812	0.0382889
Socs2	0.378786	8.32673	3.07075	0.00780657	0.0383153
AI607873	0.715226	3.28304	3.06533	0.00789315	0.0386537
Tgfa	0.660201	3.15987	3.06527	0.0078942	0.0386537
Sowahb	1.18807	2.27332	3.06508	0.00789716	0.0386537
Zzz3	0.396333	6.36041	3.06123	0.00795941	0.0389279
4930486L24Rik	1.39125	2.26443	3.0607	0.00796794	0.0389544
Tinagl1	2.24303	5.14078	3.05646	0.00803705	0.0391854
Nln	0.529258	3.94741	3.05645	0.00803715	0.0391854
Crlf2	1.38236	2.54258	3.05618	0.00804162	0.0391919
Ammecr1l	0.369752	6.81993	3.05493	0.00806213	0.0392612
Csde1	0.486275	9.57909	3.05322	0.00809018	0.0393327
Hmgcs2	0.65084	4.39324	3.0528	0.00809721	0.0393327
Rad17	0.42969	5.33338	3.0527	0.00809884	0.0393327
Ccna2	0.737203	4.89364	3.05133	0.00812142	0.0394118
Cd33	0.554082	3.97609	3.05076	0.00813084	0.0394218
Hdlbp	0.602481	7.71078	3.0498	0.00814679	0.0394632
Exosc2	0.923522	4.74035	3.04951	0.00815152	0.0394659
Suz12	0.580028	7.10595	3.04856	0.00816743	0.0395276
Rpap2	0.681589	3.03473	3.04815	0.00817418	0.0395449
Gk	0.772923	5.207	3.04675	0.00819746	0.0396201
Lrrc40	0.637587	4.9034	3.04646	0.0082024	0.0396201
Pabpc1	0.623877	10.3988	3.04533	0.00822126	0.0396397
Casp3	0.716224	3.9771	3.04531	0.00822152	0.0396397
Fam101b	0.410867	5.88315	3.04464	0.00823276	0.0396526
Mrps22	0.6657	2.9724	3.0441	0.00824176	0.0396526
Mmp19	0.518938	4.23721	3.04409	0.00824198	0.0396526
Lactb	0.461213	5.47979	3.04391	0.00824502	0.0396526
Actn4	0.847401	8.89422	3.04378	0.00824721	0.0396526
Rack1	0.411986	9.95509	3.04184	0.00827984	0.0397942
Tra2b	0.422935	7.95744	3.04162	0.00828359	0.0397969
Nkiras1	0.57647	6.85735	3.04078	0.0082977	0.0398494
Cdk4	0.380377	6.67153	3.04011	0.00830898	0.0398882
Ubtd1	1.50017	1.75449	3.03861	0.00833447	0.0399186
Pigr	0.811814	5.33122	3.03769	0.00835002	0.0399656
Ggct	0.655694	4.57398	3.03761	0.0083514	0.0399656
Rps6ka2	0.782076	3.90788	3.037	0.00836171	0.0399877
0610012G03Rik	0.544826	5.61954	3.03645	0.00837109	0.0400173
Fam175b	0.528096	5.43064	3.03516	0.0083932	0.0401058
Blzf1	0.538456	5.53362	3.03499	0.00839603	0.0401058
Ipo7	0.58582	6.89678	3.03345	0.00842237	0.0402009
Ciapin1	0.64924	5.23586	3.03286	0.0084325	0.0402339
Umps	0.508065	3.93343	3.0314	0.00845763	0.0403384
Cpped1	0.558882	4.62615	3.03011	0.00847984	0.0404134
Gm15501	0.55711	8.94071	3.02795	0.00851712	0.0405602
2610301B20Rik	0.614144	3.96668	3.02712	0.0085315	0.0406132
Serpine2	0.652298	7.5648	3.02358	0.0085932	0.0408757
Sel1l	0.536131	7.833	3.02284	0.00860609	0.0409197
Tatdn1	0.705156	3.50577	3.02241	0.00861371	0.0409197
Mid1	0.783452	4.96442	3.01996	0.00865674	0.0410842
Nup88	0.472758	5.52627	3.01974	0.00866052	0.0410865
Brd4	0.421255	7.53741	3.01545	0.00873649	0.0413214
Pip5k1a	0.769945	6.59202	3.01282	0.00878323	0.0415268
Mettl21e	1.64428	1.87176	3.01216	0.00879499	0.0415666
Tmem177	0.986073	2.59687	3.01115	0.00881317	0.0416211
Nhlrc3	0.539099	4.50816	3.00905	0.00885088	0.0417441
Dysf	1.46794	2.06266	3.00895	0.00885259	0.0417441
Gadd45gip1	0.613009	6.12961	3.00785	0.00887236	0.04179
Fam122b	0.846258	4.2927	3.00425	0.00893766	0.0420501
Fcf1	0.680876	6.79421	3.00199	0.00897866	0.0421636
Aebp1	0.543715	5.48932	3.00142	0.00898922	0.0421973
Trim44	0.411828	6.12837	3.00013	0.00901273	0.0422918
Ano6	0.402985	7.46818	2.99612	0.00908655	0.0425902
Nsun5	0.512108	5.44925	2.99533	0.00910102	0.0426261
Toporsos	0.631455	6.44177	2.99475	0.00911183	0.0426448
Commd6	0.550806	4.83857	2.99408	0.00912426	0.0426869
Cep170	0.643468	5.14763	2.99288	0.00914655	0.0427752
Coq10b	0.969941	4.90826	2.98952	0.00920908	0.0429898
Cd24a	0.656288	7.46196	2.98921	0.00921498	0.0429898
Scaf11	0.486957	8.10872	2.98916	0.0092159	0.0429898
S100a14	1.23885	2.94815	2.98913	0.00921653	0.0429898
Tgs1	0.47571	6.07162	2.98756	0.00924584	0.0430462
Tfip11	0.567321	4.52411	2.98589	0.00927728	0.0431604
Usp7	0.43498	7.40693	2.98476	0.00929863	0.0432436
Fbxo4	0.463237	5.18158	2.98448	0.00930386	0.0432519
Ppid	0.425397	5.28692	2.98241	0.00934311	0.0434182
Tada2b	0.671515	4.37173	2.98148	0.00936082	0.0434519
Zmpste24	0.442357	5.42216	2.98146	0.00936121	0.0434519
Ubxn8	0.626201	7.6158	2.98081	0.00937353	0.0434787
Hnrnpc	0.336671	8.15555	2.97999	0.00938919	0.0435352
Degs1	0.320703	7.7003	2.97831	0.00942122	0.0436352
Upp1	1.63884	2.43058	2.97646	0.00945657	0.0437664
Ash2l	0.356099	5.82193	2.97624	0.00946082	0.0437699
Fam175a	0.781742	3.17904	2.97521	0.00948063	0.043829
Nol10	0.520051	4.82048	2.97272	0.00952881	0.0439867
Chd2	0.496587	7.95891	2.97023	0.00957709	0.0441606
Timm22	0.966846	11.2335	2.96818	0.00961691	0.0443115
Rpl13a	0.415201	11.1502	2.96608	0.00965797	0.0444499
Ier3ip1	0.365408	7.65243	2.96565	0.00966639	0.0444499
Anapc16	0.340924	7.07406	2.96538	0.00967184	0.0444499
Tshz2	0.557876	5.39738	2.96101	0.00975796	0.0447963
Wdr45b	0.36026	5.86264	2.96034	0.00977126	0.0448408
Psmd1	0.426551	7.8842	2.95889	0.00979989	0.0449502
Sgms1	0.507463	6.75126	2.94958	0.00998683	0.0457461
Reep1	0.604246	3.88759	2.94737	0.0100318	0.0459183
Ddx49	0.738134	4.20866	2.94682	0.010043	0.0459528
Shoc2	0.556887	6.18097	2.94593	0.010061	0.0460182
Pak3	1.15286	2.56956	2.94534	0.010073	0.0460399
Trub2	0.686362	5.00385	2.94534	0.0100731	0.0460399
Aff1	0.443061	6.23996	2.94217	0.010138	0.046303
Egr2	1.5668	1.90998	2.94192	0.0101432	0.0463095
Mrpl21	0.549556	4.56568	2.94026	0.0101774	0.0464487
Tmed10	0.361909	8.23846	2.93995	0.0101838	0.0464608
Sh3glb1	0.378461	8.97049	2.93859	0.0102119	0.0465721
Dock1	0.384353	6.01888	2.93805	0.0102231	0.0466063
Ikbkg	0.506	5.70821	2.93676	0.0102499	0.0466944
Pcdh1	0.731807	5.0049	2.93647	0.010256	0.046705
Fut2	1.00519	2.23756	2.93177	0.0103541	0.0470538
Gipc1	0.829239	3.38141	2.93154	0.0103589	0.0470538
Cops8	0.385616	6.24987	2.92846	0.0104236	0.0472549
Rspry1	0.417701	5.47894	2.92517	0.0104934	0.0474919
Lpar2	0.732917	3.0819	2.92312	0.0105372	0.0476559
Baiap3	0.553702	4.96762	2.92237	0.0105531	0.047693
Hadha	0.601743	7.4037	2.92012	0.0106013	0.0478252
Uri1	0.501795	6.15516	2.92012	0.0106015	0.0478252
Dnajc10	0.34498	6.47147	2.91828	0.010641	0.0479345
Gtf2ird1	0.593726	4.12383	2.917	0.0106686	0.0480243
Cast	0.733617	7.07908	2.91617	0.0106865	0.0480872
BC029722	1.45442	2.00635	2.91544	0.0107023	0.0481179
Mrps34	0.410662	5.65129	2.91533	0.0107047	0.0481179
Tcf12	0.347388	7.64636	2.91532	0.0107048	0.0481179
Fn1	0.773312	6.99684	2.9151	0.0107097	0.0481223
Ebna1bp2	0.528809	6.37155	2.91087	0.0108018	0.0484493
Supv3l1	0.72536	3.91454	2.90946	0.0108326	0.04854
Ccnd2	0.480182	9.65727	2.90942	0.0108337	0.04854
Mrrf	0.563583	4.67034	2.90478	0.0109358	0.0489008
Cstf1	0.581224	3.86904	2.90266	0.0109828	0.0490672
Polr3c	0.654663	3.46177	2.89897	0.0110653	0.0494004
Eef2	0.39663	8.03112	2.89834	0.0110794	0.0494459
Sik1	0.525968	5.00602	2.89758	0.0110965	0.0494992
Idh3a	0.868611	6.30854	2.89745	0.0110993	0.0494992
Usp1	0.581217	6.44705	2.89541	0.0111453	0.0496719
Prickle3	0.560387	7.33506	2.89329	0.0111932	0.0498349
Btbd10	0.602844	4.03098	2.89323	0.0111945	0.0498349
Kcnk1	1.43338	2.3593	2.89245	0.0112122	0.049868
R3hcc1	0.724857	3.36452	2.89237	0.0112139	0.049868
Mpzl3	0.780345	2.58507	2.89078	0.0112501	0.0499931
Mrps2	0.688581	4.07834	2.88956	0.0112779	0.0500812
Mrps24	0.436881	5.95638	2.88912	0.0112881	0.0501086
Rpl15	0.409499	10.0106	2.88739	0.0113276	0.0502026
Il1f9	0.92389	3.78211	2.88687	0.0113394	0.0502117
Dtd2	0.751441	3.23209	2.88462	0.0113913	0.0503879
Steap2	0.562781	5.24581	2.88296	0.0114296	0.0504766
Pard6b	0.544798	6.42828	2.88257	0.0114385	0.0504895
Krt18	0.927631	5.4391	2.88043	0.0114882	0.0506729
Lmnb2	0.740524	3.62116	2.87925	0.0115156	0.050758
Srm	1.61949	2.96235	2.87899	0.0115216	0.0507667
Clip4	0.393062	6.27559	2.8743	0.0116315	0.0511439
Decr1	0.386595	5.88083	2.87428	0.0116318	0.0511439
Slc25a37	0.572191	3.96839	2.87297	0.0116628	0.0512401
Rbm19	0.880058	2.58616	2.87282	0.0116661	0.0512401
Mfsd4a	0.856396	3.55974	2.87033	0.011725	0.0514271
Comtd1	0.749734	3.65875	2.86464	0.0118607	0.0519129
Esrp1	0.547472	4.05534	2.86421	0.0118711	0.0519401
Lage3	0.538009	6.2589	2.86341	0.0118902	0.0519875
Cnn1	0.682236	5.48494	2.86293	0.0119017	0.0520086
Gm20708	0.82967	3.53015	2.86286	0.0119034	0.0520086
Mrpl33	0.444305	5.28042	2.85948	0.0119851	0.0522561
Nbn	0.669264	4.87787	2.85804	0.0120199	0.0523532
Rnf121	0.525387	4.08827	2.85712	0.0120422	0.0524149
Rprd1a	0.458139	4.83984	2.85699	0.0120454	0.0524149
Dusp4	1.44697	2.02419	2.85694	0.0120467	0.0524149
Zfas1	1.05457	6.79652	2.85486	0.0120973	0.0525558
Nrbf2	0.520382	4.30167	2.85475	0.0121001	0.0525558
Higd1a	0.626022	7.50037	2.85424	0.0121124	0.0525911
Phf20	0.344389	5.96937	2.8536	0.0121282	0.0526228
Rbm26	0.41142	7.45031	2.85249	0.0121554	0.0527045
F11r	0.457082	8.71123	2.85228	0.0121605	0.0527081
Nudcd1	1.08591	3.48613	2.85196	0.0121683	0.0527195
Rab21	0.436213	5.93769	2.85166	0.0121758	0.0527195
Ube2v2	0.385656	6.37004	2.8502	0.0122118	0.0528208
Ppp1r14b	1.24738	5.60776	2.84941	0.0122313	0.0528865
Chm	0.549071	5.75139	2.84699	0.0122911	0.0530637
1110004F10Rik	0.515183	6.8898	2.84595	0.0123169	0.0530934
Psme4	0.608382	6.3216	2.84593	0.0123174	0.0530934
Tes	0.475624	5.60252	2.84245	0.0124044	0.0533948
Jund	0.471346	6.765	2.83917	0.0124868	0.0536754
Cetn3	0.56356	7.96122	2.83822	0.0125106	0.0537408
Utp3	0.445442	6.50193	2.83034	0.0127111	0.0545272
Nufip2	0.425465	8.0474	2.83009	0.0127175	0.0545361
Morf4l1	0.474973	9.06702	2.82647	0.0128107	0.054879
Pck2	0.520472	5.2906	2.82629	0.0128153	0.0548802
Ccnyl1	0.404452	3.88065	2.82581	0.0128279	0.054888
Fam134b	0.454782	6.74213	2.82512	0.0128455	0.0549155
Nfkb2	1.17034	3.20816	2.82311	0.012898	0.0550351
Nme7	0.827354	8.69462	2.823	0.0129007	0.0550351
Cnksr3	0.88086	3.59499	2.8192	0.0129998	0.0553488
Timm10b	0.5037	6.51128	2.81513	0.013107	0.0557092
Kras	0.449366	8.25106	2.81443	0.0131255	0.0557688
Xpo1	0.487183	7.17635	2.81026	0.0132363	0.0561443
Sema6d	0.443718	5.39886	2.80966	0.0132523	0.056174
Twistnb	0.4503	6.92014	2.80842	0.0132855	0.0562327
Ch25h	1.76399	1.92531	2.80642	0.0133392	0.0563512
Usp31	0.799784	3.90826	2.80514	0.0133734	0.0564766
Lrrc49	0.612686	3.15319	2.80475	0.0133839	0.0565018
Btg2	0.670844	7.37592	2.80443	0.0133925	0.0565191
Abcf1	0.650576	6.48905	2.80394	0.013406	0.0565245
Ms4a6d	0.940104	2.59063	2.80372	0.0134119	0.0565245
2210013O21Rik	0.442404	5.63387	2.80353	0.013417	0.056527
Srp54b	0.515773	7.76929	2.80165	0.013468	0.0567035
Spryd7	0.584675	5.32156	2.80046	0.0135003	0.0568204
Ppp2r3c	0.585157	5.27342	2.79434	0.0136675	0.0573955
Mpp4	0.63982	3.75296	2.79428	0.0136691	0.0573955
Myo19	0.66714	3.57499	2.79291	0.013707	0.0574579
Rbbp6	0.428508	8.27131	2.79075	0.0137666	0.0576885
Spata5	0.772087	3.0513	2.78972	0.0137954	0.0577607
Rnf6	0.521749	6.57625	2.78963	0.0137977	0.0577607
Mina	0.424553	5.74084	2.78933	0.0138061	0.0577768
Srrm1	0.333474	8.65544	2.78796	0.0138443	0.057917
Ktn1	0.488136	8.56972	2.78708	0.0138688	0.0579808
Olfr920	1.08622	2.87387	2.78662	0.0138817	0.0580072
Dynlt3	0.415197	8.13926	2.78633	0.0138896	0.0580072
Phgdh	1.13603	2.01861	2.78619	0.0138937	0.0580072
Mtpn	0.381416	8.16366	2.78552	0.0139123	0.0580138
Pprc1	0.808469	4.01486	2.78548	0.0139136	0.0580138
Minos1	0.35059	7.21224	2.78547	0.0139138	0.0580138
Lamb1	0.446962	6.39157	2.78399	0.0139553	0.0581478
Sema3b	0.551074	6.27247	2.78362	0.0139656	0.0581716
Ssrp1	0.455564	6.57265	2.78095	0.014041	0.0583795
Csgalnact1	0.492206	5.57657	2.77895	0.0140975	0.05855
Rpl22	0.448913	9.7526	2.77876	0.0141028	0.05855
Dync1i2	0.514456	8.68419	2.77858	0.014108	0.05855
Pomp	0.502639	8.75808	2.77675	0.0141599	0.0587263
Armcx5	0.43863	3.87071	2.77642	0.0141695	0.0587467
Nup35	0.689891	3.20706	2.77513	0.0142061	0.0588593
Rps13	0.440473	7.68049	2.77416	0.0142338	0.0589155
Yme1l1	0.44715	6.88428	2.77164	0.0143063	0.0591761
Sos2	0.35732	5.88532	2.77117	0.0143198	0.0592125
Baz1a	0.489396	7.50733	2.77029	0.0143452	0.0592979
Pole3	0.449074	5.35792	2.76948	0.0143685	0.0593548
Mms19	0.546562	6.37035	2.76879	0.0143884	0.059413
Tsg101	0.337323	6.45178	2.76722	0.0144339	0.0595659
Prmt3	0.742218	2.68901	2.76607	0.0144672	0.0596466
Cox16	0.380697	5.99166	2.76565	0.0144796	0.0596758
Znhit3	0.691706	4.29494	2.76524	0.0144913	0.0597046
Txndc17	0.429994	7.37607	2.76308	0.0145544	0.059905
Ndufb2	0.425576	7.44417	2.76146	0.014602	0.0600612
Sema3a	0.413245	6.8002	2.76084	0.0146202	0.0600771
Fam188a	0.562095	5.37982	2.75975	0.0146522	0.0601884
Zfp516	0.437572	5.4695	2.75959	0.0146569	0.0601884
Abcc1	0.606065	5.28693	2.75909	0.0146715	0.0602285
Zbtb7c	1.17511	2.06611	2.7589	0.0146772	0.0602318
Brf2	0.504116	3.82508	2.75831	0.0146948	0.0602704
Rnps1	0.700854	5.33554	2.75721	0.0147273	0.0603297
Eif2ak1	0.388643	6.57574	2.75695	0.0147348	0.0603297
Lrig2	0.501191	3.97134	2.7542	0.0148165	0.0606046
Dcaf10	0.440945	5.73466	2.75385	0.0148268	0.0606086
Pde1a	0.595526	3.00119	2.75384	0.0148272	0.0606086
Slc25a13	0.494932	2.98699	2.75335	0.0148419	0.0606488
Ptprk	0.338107	6.88094	2.75312	0.0148486	0.0606566
Mkrn2	0.482937	5.35109	2.75221	0.014876	0.060689
Samd8	0.579818	7.04563	2.75121	0.0149058	0.0607908
Ppig	0.501225	9.0359	2.75062	0.0149234	0.0608427
Zfp622	0.421346	6.20476	2.74964	0.0149528	0.060928
Fkbp14	0.75073	3.41525	2.7496	0.0149541	0.060928
Pex11a	0.553033	5.58841	2.74789	0.0150055	0.0610975
Slk	0.454605	8.72031	2.74739	0.0150206	0.0611391
Preb	0.566453	6.21433	2.74559	0.015075	0.061281
Itga6	0.600204	8.55965	2.74429	0.0151144	0.061421
Apold1	1.05327	2.68786	2.742	0.0151838	0.0616429
Nelfe	0.617803	4.42009	2.74084	0.0152194	0.0617271
Sec63	0.477107	7.94845	2.73999	0.0152453	0.0617811
Smarca5	0.486745	8.0504	2.73964	0.0152561	0.0617811
Col23a1	0.443313	6.15223	2.73879	0.0152821	0.0617811
Mrpl1	0.489922	4.51085	2.73856	0.0152891	0.0617811
Pitrm1	0.415317	4.67202	2.7385	0.0152911	0.0617811
Tmem238	0.635181	4.86937	2.73794	0.0153083	0.0618267
Nol9	1.02546	3.70339	2.73684	0.015342	0.0618913
Wasl	0.345346	7.62426	2.73603	0.0153669	0.0619037
Dnajc8	0.528935	7.82936	2.73537	0.0153872	0.0619455
Zbtb17	0.769395	4.25865	2.73376	0.015437	0.0621057
Pogk	0.353645	6.07278	2.73169	0.0155014	0.0622723
Uba6	0.406365	5.75275	2.73075	0.0155306	0.062362
Heatr1	1.01116	3.01485	2.73025	0.0155461	0.0623871
Mesdc1	0.529228	6.06092	2.73023	0.0155469	0.0623871
Napa	0.425805	5.97236	2.72919	0.0155791	0.0624966
Nus1	0.789608	6.9554	2.72627	0.0156707	0.0627368
Glipr2	0.67136	3.31096	2.72616	0.0156742	0.0627368
Them4	0.618043	3.92554	2.72492	0.0157131	0.0628122
Itgb1bp1	0.490803	6.30318	2.72421	0.0157354	0.0628801
Tnfrsf12a	2.20334	2.55937	2.72406	0.0157402	0.0628801
Coq3	0.505949	3.6416	2.72372	0.015751	0.0629032
Zfp51	0.949978	3.26899	2.72329	0.0157645	0.0629371
Polr3k	0.403333	5.48444	2.72242	0.0157921	0.0630274
2700060E02Rik	0.396058	7.36866	2.72092	0.0158397	0.0631962
Zfp809	0.87747	2.08614	2.72077	0.0158446	0.0631962
Wbp4	0.371858	7.20262	2.7203	0.0158592	0.0632345
Hectd1	0.405037	8.15117	2.7195	0.015885	0.0632967
Tmem82	0.775325	2.57659	2.71847	0.0159178	0.0633576
Gm4750	1.09948	1.87708	2.71839	0.0159202	0.0633576
Gm8464	1.09948	1.87708	2.71839	0.0159202	0.0633576
Basp1	0.503001	5.83633	2.71784	0.0159377	0.0634057
Zfp800	0.446642	6.55782	2.71635	0.0159853	0.0635546
Parvb	0.704557	4.44196	2.71256	0.0161073	0.063938
Fam199x	0.412644	5.69714	2.70649	0.0163043	0.0645583
Pex3	0.475206	5.58121	2.70636	0.0163087	0.0645583
Gnai1	0.648611	5.07925	2.70454	0.0163682	0.0647269
Nol7	0.378282	7.6591	2.70327	0.0164098	0.0648505
Spock2	0.389553	6.59228	2.70259	0.0164322	0.0649142
Zfand3	0.474594	6.3122	2.70246	0.0164363	0.0649142
Pappa2	0.871221	1.62812	2.7018	0.0164581	0.0649794
Ago2	0.438941	7.25227	2.7005	0.016501	0.0650991
1700030K09Rik	0.392197	5.97689	2.69766	0.0165951	0.0653966
Adam12	1.30488	1.74966	2.69749	0.0166009	0.0653986
Evi5l	0.729589	3.74603	2.69613	0.0166461	0.0655561
Cdkn2b	0.929725	4.41603	2.69557	0.0166648	0.065577
Cptp	0.595633	3.68778	2.69536	0.0166716	0.065577
Srp19	0.331663	5.98224	2.69412	0.0167129	0.065695
Pcgf6	0.649269	2.82988	2.69376	0.0167252	0.0657225
Rab35	0.361185	5.36307	2.69331	0.0167403	0.0657406
Gabpb1	0.510904	4.92498	2.69294	0.0167525	0.0657678
Rabif	0.494157	4.61247	2.69227	0.016775	0.0658306
Ranbp2	0.557504	6.19731	2.69088	0.0168217	0.0659351
Ovca2	0.513799	4.96452	2.68745	0.0169374	0.0663065
Ccdc115	0.424245	4.08544	2.68628	0.0169771	0.0663992
Bclaf1	0.494452	8.41156	2.68545	0.0170053	0.0664679
Skiv2l2	0.628922	6.84581	2.68212	0.0171191	0.0668452
Mtf1	0.434349	5.59233	2.68056	0.0171724	0.0669972
Hnrnpa0	0.309171	7.91188	2.67962	0.0172047	0.0671005
Slc52a2	0.576662	3.57649	2.67827	0.0172512	0.0672608
Srsf3	0.297073	8.30904	2.67778	0.0172682	0.0673061
Noc2l	1.10209	4.4095	2.67738	0.0172819	0.0673269
Dfna5	0.692815	3.4333	2.67723	0.0172872	0.0673269
Xpot	0.398873	6.33784	2.67716	0.0172897	0.0673269
Rcan1	0.646845	4.15808	2.67686	0.0173	0.0673461
Mapre1	0.375833	8.64617	2.67501	0.0173641	0.067496
Gfm1	0.482633	4.85991	2.67497	0.0173655	0.067496
Ccdc43	0.548451	3.42781	2.67367	0.0174106	0.0676381
Lyrm4	0.371872	5.12154	2.67303	0.0174328	0.0676942
Gdnf	0.573893	3.39145	2.67232	0.0174575	0.0677062
Gm7336	3.62596	2.00386	2.67085	0.0175089	0.0678844
Nras	0.344677	7.37703	2.66971	0.0175489	0.0679762
Ttll12	0.58286	4.59198	2.66914	0.0175689	0.0680325
Dgkh	0.879319	3.76711	2.66814	0.0176039	0.0681471
Txn2	0.802571	5.21572	2.66377	0.0177584	0.0686598
Rrp9	0.761066	2.88534	2.66327	0.0177761	0.068686
Sfr1	0.314254	8.01302	2.66238	0.0178075	0.0687861
Adgrl2	0.533928	7.26162	2.66159	0.0178359	0.068853
Lamc2	0.698422	5.51711	2.66093	0.0178593	0.0689007
Mrps15	0.526098	4.29181	2.65881	0.017935	0.0691716
Ascc3	0.464564	6.11342	2.65793	0.0179667	0.0692509
Itga3	1.09945	3.9288	2.65773	0.0179736	0.0692564
Dnaja2	0.44497	7.52228	2.65745	0.0179837	0.0692739
Adrm1	0.698377	5.13339	2.65694	0.0180022	0.0693086
Calm1	0.389591	11.622	2.65674	0.0180094	0.0693086
Wsb2	0.598846	4.84605	2.65593	0.0180384	0.069399
Sdcbp	0.473125	8.51711	2.65375	0.018117	0.0696157
Kctd11	0.955615	2.52749	2.65356	0.018124	0.0696211
Gm42641	0.647291	4.47412	2.65329	0.0181336	0.0696366
L3mbtl2	0.576422	3.1267	2.65247	0.0181633	0.069729
Elmod1	0.724572	2.73625	2.65182	0.0181871	0.069799
P3h1	0.583784	3.3647	2.65099	0.0182171	0.0698715
Dclre1b	0.620993	3.88434	2.65009	0.0182499	0.0699583
Chka	0.385437	7.19756	2.65006	0.018251	0.0699583
Tigd2	0.424042	5.66018	2.64757	0.0183418	0.0702296
Pp2d1	0.71114	6.29766	2.6473	0.0183515	0.0702296
Cdk17	0.394847	5.36388	2.6472	0.0183555	0.0702296
Atad3a	1.1076	3.05171	2.64647	0.0183821	0.0702668
Usp15	0.489816	5.16008	2.64532	0.0184244	0.0704069
Klf13	0.326378	8.189	2.64439	0.0184585	0.070516
Gemin5	0.570953	3.84559	2.64379	0.0184806	0.0705786
B3gat2	0.499397	5.78912	2.64349	0.0184918	0.0705998
Rock1	0.515273	9.84192	2.64248	0.0185288	0.0706945
Tnik	0.36447	5.66916	2.64235	0.0185336	0.0706945
Usp36	0.52846	6.44653	2.6413	0.0185724	0.0708072
Ttc19	0.393879	5.64131	2.64079	0.0185915	0.0708508
Mettl6	0.513382	5.00432	2.63993	0.0186232	0.0709221
Zscan22	0.539431	3.20097	2.63903	0.0186567	0.0710123
Ythdf2	0.45577	6.94997	2.63825	0.0186858	0.0710178
Lins1	0.717025	3.23209	2.63479	0.0188149	0.0713537
Ncor2	0.520979	5.30274	2.63345	0.0188654	0.0715236
Dgcr14	0.482549	3.78604	2.63283	0.0188887	0.0715902
Terf2ip	0.292534	5.8337	2.63217	0.0189133	0.0716435
Zcchc17	0.48707	6.46317	2.63113	0.0189529	0.0717116
Kif2a	0.472916	7.24979	2.63107	0.0189551	0.0717116
Adamts9	0.593349	4.85677	2.63068	0.0189698	0.0717124
Mars2	0.754076	3.66334	2.62987	0.0190002	0.0717953
C1qa	1.11299	3.09508	2.62958	0.0190113	0.0718155
Vapa	0.629184	6.63631	2.62873	0.0190434	0.0718995
Samd5	0.636446	3.90631	2.62854	0.0190508	0.0718995
Rbm39	0.407805	9.59177	2.62745	0.019092	0.0720332
Wasf2	0.449021	7.68357	2.6267	0.0191207	0.0721197
Ms4a7	0.707744	3.91314	2.62603	0.0191463	0.0721943
Itga5	1.58007	2.27844	2.62453	0.0192035	0.0723447
Cyp51	0.352013	5.99466	2.62118	0.0193318	0.072728
Btbd9	0.583421	5.75373	2.62006	0.019375	0.0728369
Cog1	0.413212	4.97835	2.61899	0.0194163	0.0729334
Atp5a1	0.396954	8.91264	2.61895	0.0194182	0.0729334
Gbe1	0.489863	4.51871	2.61758	0.0194709	0.0730877
Reep3	0.348624	7.75514	2.61729	0.0194821	0.0731076
BC003965	0.415785	5.35732	2.61576	0.0195416	0.0733089
Rab3c	1.20791	3.07585	2.61525	0.0195616	0.073317
Rad51	0.47074	5.73623	2.61498	0.0195719	0.073317
Agfg2	0.471827	5.55052	2.6123	0.0196765	0.0736602
Tmem55b	0.415394	6.42294	2.60755	0.0198635	0.0741626
Clmp	0.51054	5.47534	2.60288	0.0200485	0.0746502
Med15	0.459742	5.6851	2.60255	0.0200616	0.0746547
Dnajc15	0.507361	4.52717	2.60076	0.0201334	0.0748327
Socs6	0.411805	5.47378	2.59729	0.0202727	0.0752831
Otud3	1.50872	2.04974	2.59616	0.020318	0.0754065
Pigc	0.351893	5.13608	2.5929	0.0204503	0.0757449
Dkc1	0.50178	7.0163	2.59173	0.0204978	0.0758936
Crk	0.494061	6.82523	2.59037	0.0205531	0.0760305
Qrsl1	0.522581	3.71165	2.58856	0.0206273	0.0762149
Prkrip1	0.514865	5.0395	2.58829	0.0206381	0.0762224
Meis2	0.3952	6.79069	2.58821	0.0206415	0.0762224
Ltbr	0.895708	1.99873	2.58623	0.0207227	0.0764782
Fxyd5	0.727989	5.20413	2.58623	0.020723	0.0764782
Cdkn2aipnl	0.410145	4.37905	2.58377	0.0208243	0.0767837
Ears2	0.598087	3.25732	2.58226	0.0208869	0.076992
F2r	0.728931	5.30009	2.58116	0.0209325	0.0771145
Ubr3	0.253257	6.53057	2.58062	0.0209547	0.0771509
Lsg1	0.355357	5.60802	2.57989	0.0209854	0.0772209
Dhx29	0.38558	4.61027	2.57987	0.0209861	0.0772209
Hecw2	0.502357	5.8638	2.5767	0.0211185	0.0774798
Pex12	0.398716	3.44155	2.57546	0.0211704	0.0776019
Ndufa2	0.615514	8.00488	2.57329	0.0212618	0.0778383
Rtca	0.724565	4.14165	2.57209	0.0213126	0.0779672
Pcif1	0.367965	5.52854	2.57189	0.0213211	0.0779713
Arpc5l	0.442166	7.05008	2.56932	0.0214298	0.078323
Tmem248	0.407972	6.32549	2.56908	0.0214401	0.0783378
Slc6a8	0.656578	3.1952	2.56716	0.0215216	0.0785669
Cand1	0.371289	6.13967	2.56657	0.0215469	0.078636
Fip1l1	0.300741	7.17879	2.56417	0.0216497	0.0789191
Poc5	0.519298	4.4006	2.56356	0.0216759	0.0789803
Taf15	0.698015	3.87241	2.56234	0.0217282	0.07909
Parg	0.300339	5.67396	2.55999	0.0218295	0.0793894
Mrpl18	0.334862	5.88392	2.55857	0.021891	0.0795698
Prpf3	0.559613	5.39556	2.55633	0.0219887	0.0798984
Mcam	0.874979	4.94852	2.55382	0.0220981	0.0801097
Vma21	0.52728	5.57078	2.55126	0.0222105	0.080447
Dap3	0.503354	5.79091	2.54969	0.0222793	0.0805821
Ift74	0.463496	5.85256	2.5493	0.0222968	0.0805821
Cdk13	0.52699	6.67929	2.54928	0.0222977	0.0805821
Tox	0.667737	3.03442	2.54924	0.0222994	0.0805821
Itpr3	0.450998	4.35101	2.54735	0.022383	0.0808609
Rab11fip5	0.691792	3.77501	2.54488	0.0224926	0.081223
Mex3a	0.866156	2.22476	2.5448	0.0224962	0.081223
Mapk9	0.397355	6.24183	2.54449	0.0225098	0.0812486
Arntl	1.0729	2.45456	2.54167	0.0226358	0.0816324
Vps29	0.4052	6.92293	2.5403	0.0226972	0.0817878
Prkrir	0.371694	7.08107	2.53995	0.022713	0.0818167
Thop1	0.826418	2.96202	2.53838	0.0227834	0.0819771
Cwc27	0.521811	5.22775	2.53837	0.0227838	0.0819771
Fam166a	0.948347	6.60978	2.5368	0.0228547	0.0821376
Klrg2	0.639992	2.17791	2.53657	0.0228652	0.0821516
Mrpl55	0.487734	4.65904	2.53516	0.0229291	0.0823339
Ccdc88a	0.432447	8.17471	2.53419	0.0229729	0.0824676
Mtap7d3	0.741343	2.89735	2.5318	0.0230818	0.0827397
Eif3j1	0.352736	6.9238	2.53032	0.0231493	0.0828863
Msr1	1.59416	1.84058	2.52961	0.023182	0.0829561
Leo1	1.08214	4.25807	2.52893	0.0232132	0.0830438
Ildr2	0.597693	4.00784	2.52624	0.0233369	0.0834387
Hipk2	0.441715	7.02045	2.5239	0.0234449	0.083753
Rrs1	0.938575	4.27119	2.51996	0.023628	0.0843106
Pias2	0.399774	5.46822	2.51945	0.0236517	0.0843711
Wdr18	0.665033	4.47337	2.51807	0.0237163	0.0844807
Pcsk5	0.417977	5.55521	2.5178	0.0237291	0.0845024
Ccdc130	0.664541	4.09475	2.51465	0.0238769	0.0849319
Zswim6	0.419287	7.06574	2.51308	0.023951	0.0851471
Htatsf1	0.319971	6.62569	2.51262	0.0239725	0.0851992
Cda	1.05169	2.32387	2.51168	0.0240174	0.0853345
Vps18	0.34077	4.57458	2.50671	0.0242536	0.086027
Tom1l1	0.627632	5.68062	2.50404	0.0243816	0.086432
Klhdc10	0.392919	4.34382	2.50277	0.024443	0.0865758
Nedd1	0.523912	3.8354	2.50184	0.0244878	0.0866609
Fdx1l	0.750223	3.44807	2.49966	0.0245933	0.0869711
Ppp1r11	0.601413	6.81203	2.49932	0.0246096	0.0869933
Cdk5rap2	0.620951	4.54492	2.49886	0.0246322	0.0870485
Ttc1	0.386262	6.24426	2.49729	0.0247085	0.0872808
Trmt10b	0.490347	3.77125	2.49722	0.0247119	0.0872808
Bcap29	0.458683	4.79726	2.4966	0.0247419	0.0873623
2210408I21Rik	0.546289	3.37604	2.49618	0.0247622	0.0873844
Ctnnbl1	0.467125	4.74094	2.49586	0.0247779	0.0873906
Insig2	0.37011	5.54176	2.49534	0.0248035	0.087456
Otub1	0.512104	4.72899	2.49385	0.0248763	0.087614
Scoc	0.462835	6.55305	2.49306	0.0249151	0.0877225
Slc40a1	0.478952	3.82097	2.49294	0.0249212	0.0877225
Trip12	0.377329	8.08113	2.49115	0.025009	0.0879572
A230050P20Rik	0.855832	3.22879	2.48997	0.0250673	0.0881127
Stx12	0.295321	7.02985	2.48645	0.0252412	0.0886243
Arl8b	0.263245	6.83386	2.48195	0.0254659	0.0891877
Bop1	0.590028	3.152	2.48042	0.0255427	0.0894067
Epha2	0.660401	4.81296	2.47903	0.0256128	0.0896209
Cxcl17	1.14724	5.07721	2.47892	0.0256183	0.0896209
Otud7b	0.281498	7.57878	2.47823	0.0256529	0.089684
Acsl3	0.441787	6.00839	2.47635	0.025748	0.0898736
Hsp90ab1	0.596402	10.9084	2.47267	0.0259351	0.0902492
St13	0.467009	7.13145	2.47077	0.0260317	0.0905098
Uchl3	0.881313	3.87204	2.4702	0.0260609	0.0905861
Nox1	0.572157	5.31209	2.46736	0.0262068	0.090997
U2surp	0.365559	7.769	2.46599	0.0262776	0.0912126
2023-09-10	0.485409	4.85026	2.46548	0.0263037	0.0912529
Ddx46	0.308866	7.01754	2.46514	0.0263213	0.0912879
Fam118a	0.593068	2.9266	2.46432	0.026364	0.0914107
Cox19	0.413541	4.46217	2.46401	0.0263799	0.0914245
Thoc3	0.391601	5.88181	2.46155	0.0265078	0.0917566
Ube2n	0.439455	6.87894	2.46124	0.0265237	0.0917863
Ppa1	0.893141	4.02303	2.46086	0.0265434	0.0918291
Shroom3	0.363053	5.8567	2.46067	0.0265533	0.0918379
Eva1c	0.500785	4.6362	2.45965	0.0266069	0.0919976
Abcf2	0.641057	4.21349	2.4595	0.0266146	0.0919988
Mfn1	0.446624	6.06939	2.45579	0.0268093	0.0925184
Smad2	0.420581	4.83235	2.45488	0.026857	0.0926574
Psmf1	0.420756	5.70233	2.45237	0.0269897	0.0929745
Mre11a	0.633835	4.572	2.45234	0.0269914	0.0929745
Krtcap2	0.553248	7.4752	2.4523	0.0269936	0.0929745
Farsb	0.8411	3.95274	2.45213	0.0270021	0.0929783
Unc5b	0.534845	4.48056	2.4509	0.0270678	0.0931576
Pls1	0.644004	4.17223	2.44777	0.0272342	0.093494
4921524J17Rik	0.386443	5.19192	2.44516	0.0273739	0.093819
Thumpd1	0.467952	4.04617	2.44466	0.0274007	0.093856
Scyl2	0.434583	5.63673	2.44287	0.0274969	0.0940858
Myc	1.84842	1.82665	2.44243	0.0275206	0.0940954
St7	0.664507	3.3893	2.4424	0.0275223	0.0940954
Ccdc137	0.475166	5.3644	2.44184	0.0275529	0.0941742
Peo1	0.726773	2.34646	2.44034	0.0276338	0.0943216
Ubox5	0.715377	2.61447	2.4387	0.0277225	0.094573
Lmbrd2	0.499245	5.08851	2.4366	0.0278371	0.0948086
2023-03-07	0.391812	7.75358	2.43564	0.0278894	0.0949606
Eed	0.405987	5.65265	2.43514	0.0279166	0.0950273
Zfp623	1.23598	1.58909	2.43187	0.0280961	0.0954271
Chmp4b	0.439157	7.65175	2.43084	0.0281527	0.0955447
Osgin1	1.6442	2.43985	2.43002	0.028198	0.0956726
Pgk1	0.725836	5.40589	2.42977	0.0282117	0.0956931
Arl2	0.961108	3.8333	2.42804	0.0283076	0.0958882
Setd3	0.258075	7.02951	2.42667	0.0283835	0.0960864
Cflar	0.2977	8.17211	2.42562	0.0284421	0.0962134
Nmt2	0.429891	5.8208	2.42374	0.0285466	0.096503
Mettl21b	0.649017	6.96598	2.42339	0.0285662	0.0965289
Smek1	0.441249	6.49962	2.42253	0.0286141	0.0966644
Gfpt1	0.357573	6.54333	2.42213	0.0286366	0.0967144
Gsk3b	0.40059	8.52062	2.42056	0.0287249	0.0969863
Snrnp48	0.38329	6.87463	2.41958	0.0287798	0.097093
Tomm70a	0.771924	6.26507	2.41743	0.0289012	0.097371
Mxra7	0.58061	6.1777	2.41614	0.0289743	0.0975912
Nip7	0.30608	6.86316	2.41556	0.0290073	0.0976495
Dhx15	0.344645	6.66159	2.41535	0.0290191	0.0976629
Impdh2	0.640442	5.20935	2.41477	0.0290516	0.0977349
Rnf10	0.374774	6.76804	2.41469	0.0290561	0.0977349
Cep76	0.681688	2.80021	2.41424	0.0290821	0.0977959
Nsrp1	0.365197	6.73833	2.41292	0.0291571	0.097969
Hsd17b7	0.825624	4.4111	2.41031	0.0293064	0.0983385
Ppp2r5e	0.394258	6.85649	2.40531	0.0295935	0.0991421
Smtn	0.603204	3.48281	2.4042	0.0296576	0.0993038
Zfp365	0.61653	3.85493	2.40363	0.0296907	0.099378
Cwf19l1	0.401279	3.92666	2.40355	0.0296957	0.099378
Osr1	0.723655	2.98106	2.40223	0.0297721	0.0996069
Syt12	0.873308	3.25748	2.40193	0.0297899	0.0996399
Fam107a	1.221	2.45272	2.40129	0.0298268	0.0996837
Vcp	0.266422	8.44262	2.40069	0.0298618	0.0997467
Slc16a13	0.808409	2.49349	2.39915	0.0299518	0.099914
Smg1	0.424598	6.83888	2.39875	0.029975	0.0999646
Cox6c	0.401016	9.42899	2.39809	0.0300138	0.100041
Fbxw11	0.456022	6.25028	2.39742	0.0300531	0.10014
Dcaf6	0.413767	6.67387	2.39564	0.0301577	0.10044
Dcun1d5	0.526486	4.5531	2.39442	0.0302296	0.100626
Cebpz	0.355128	7.45249	2.39387	0.0302619	0.100707
Esrp2	0.356962	5.28464	2.39355	0.0302805	0.100727
Dusp8	0.61047	5.1	2.39349	0.0302842	0.100727
Plscr3	0.372388	6.48829	2.39023	0.0304773	0.101208
Zcrb1	0.403022	7.25275	2.38996	0.0304932	0.101234
Parp16	1.04345	2.3585	2.38918	0.03054	0.101325
Prkx	0.405812	6.77649	2.38838	0.0305875	0.101412
Topors	0.46285	6.46133	2.38808	0.0306057	0.101445
Fam216b	0.690999	3.7904	2.3877	0.0306279	0.101472
Ifit1bl2	0.912198	2.24005	2.38622	0.0307167	0.101732
Tmem88	0.367285	6.52501	2.38578	0.0307431	0.101766
Eef1e1	1.12149	2.37532	2.38556	0.0307558	0.101781
Zfp280c	0.551947	2.6308	2.38464	0.0308115	0.101938
Slc35b1	0.349185	5.96651	2.38307	0.0309057	0.102088
Snx5	0.281509	6.73423	2.38307	0.0309057	0.102088
Gapvd1	0.347529	7.40003	2.38272	0.0309266	0.102103
Sugt1	0.400454	7.22818	2.38136	0.0310087	0.10232
Gpx2	1.26559	3.52491	2.38081	0.0310419	0.102402
Stx18	0.53447	5.11478	2.37717	0.0312627	0.103049
Clptm1	0.463182	6.72298	2.37648	0.0313049	0.103134
Tdo2	1.03347	1.30178	2.37444	0.0314294	0.1035
Zfp850	1.23824	1.61192	2.37439	0.0314325	0.1035
Tial1	0.433882	6.23497	2.3739	0.0314623	0.10357
Gpbp1	0.287677	7.09164	2.37322	0.0315038	0.103652
Clpx	0.56918	5.07368	2.37051	0.0316704	0.104055
Pdss1	0.629198	3.94524	2.37028	0.0316848	0.104055
Zfp106	0.353806	7.89855	2.37002	0.0317011	0.104055
Trmt2a	0.426884	5.92818	2.36815	0.0318161	0.104405
Immt	0.323837	7.37099	2.36753	0.0318548	0.104486
Slc4a4	0.389584	5.14448	2.36748	0.0318576	0.104486
Srsf7	0.439209	6.68741	2.36732	0.0318675	0.104491
Tuft1	0.485281	3.60413	2.36519	0.0320001	0.104899
Mfsd7b	0.458866	3.65082	2.36456	0.0320394	0.105
B3galnt2	0.417279	5.38882	2.36409	0.0320688	0.105069
Fgfr1op	0.391919	4.97993	2.36183	0.0322096	0.105419
Dlat	0.451289	5.58041	2.35931	0.0323676	0.105909
Trappc5	0.398866	5.802	2.3549	0.0326462	0.106737
Mff	0.319802	5.91042	2.35289	0.0327737	0.107041
Crebbp	0.412069	8.50888	2.35167	0.0328517	0.1072
Tfpi	0.404744	5.50372	2.35113	0.0328865	0.107269
Eif4e2	0.462751	6.55668	2.35037	0.032935	0.1074
Thyn1	2.03585	1.96306	2.34705	0.0331479	0.107815
Bst1	0.503291	4.96361	2.34704	0.033148	0.107815
Tmem62	0.671924	3.38611	2.34504	0.0332775	0.108122
Aptx	0.485383	4.71407	2.34443	0.0333165	0.108192
Zfpm1	0.748811	3.12265	2.33838	0.03371	0.10913
Homer2	0.371464	4.68315	2.33631	0.0338452	0.109341
Samd11	0.680151	4.52723	2.33532	0.0339101	0.109494
Gm12696	1.04804	3.01146	2.33345	0.0340331	0.109806
Fam160a2	0.258562	4.92277	2.33083	0.0342065	0.110166
Atl3	0.356468	5.51547	2.33044	0.0342322	0.110192
Gm17018	0.519812	5.53802	2.32674	0.0344783	0.110756
Dnpep	0.558267	5.37888	2.32487	0.0346037	0.111073
Haus6	0.491801	4.2764	2.32462	0.0346205	0.111099
RP23-62O7.9	0.936153	3.61111	2.3227	0.0347489	0.111381
Ybx1	0.240589	10.3653	2.32251	0.034762	0.111381
Tmem173	0.478217	4.73383	2.31995	0.0349347	0.111762
Erlin2	0.314034	5.78659	2.31871	0.0350184	0.111944
Eif3f	0.37979	8.27242	2.31813	0.0350581	0.111996
Ndc1	0.770603	2.58434	2.3181	0.0350598	0.111996
Mrpl43	0.30427	5.7837	2.31787	0.0350757	0.111996
Cep104	0.332121	4.8316	2.31781	0.0350794	0.111996
N4bp1	0.266807	6.31616	2.31696	0.0351373	0.112066
Rab3ip	0.404752	5.23278	2.31588	0.0352105	0.11223
Phf6	0.43441	4.05652	2.31581	0.0352157	0.11223
Mrps27	0.940991	2.03508	2.31554	0.0352336	0.112259
Xylb	0.709366	3.40475	2.31344	0.0353774	0.112631
Necap2	0.480501	4.65452	2.31231	0.0354543	0.112789
Dld	0.657206	5.44615	2.31128	0.0355253	0.112987
Cep170b	0.820133	3.67338	2.31049	0.0355798	0.113073
Mpp1	0.38068	6.43501	2.30944	0.0356514	0.113272
Csnk1g3	0.289107	6.0247	2.3073	0.0357991	0.113645
Tigar	0.528357	3.68379	2.30638	0.0358628	0.11377
Cnppd1	0.497457	6.69539	2.30461	0.0359861	0.114075
Eif1ad	0.4649	5.36377	2.30328	0.0360787	0.114336
Cisd2	0.264655	6.62596	2.30282	0.0361106	0.114339
Rangap1	0.481006	5.10328	2.30263	0.0361238	0.114339
Tmem29	0.551312	3.27937	2.30262	0.0361245	0.114339
Tm4sf1	0.483609	8.71447	2.30162	0.0361945	0.114485
Mmp24	0.424637	5.34799	2.3016	0.0361957	0.114485
Nacc1	0.495605	3.71174	2.30144	0.0362071	0.114485
Strap	0.563236	6.55295	2.2993	0.0363566	0.11487
Igf2r	0.358143	5.87037	2.29577	0.036605	0.115538
Caprin1	0.273209	7.93367	2.2951	0.0366528	0.115602
Dnajc11	0.358664	5.86993	2.29376	0.0367471	0.115841
Iws1	0.400046	6.5575	2.29337	0.0367753	0.1159
Arhgef5	0.386349	5.06899	2.29312	0.0367927	0.115926
Rbx1	0.245737	7.71963	2.29256	0.0368323	0.116021
Spred1	0.40258	6.58165	2.29126	0.0369249	0.116254
Nexn	0.37276	7.86599	2.28957	0.0370455	0.116487
Tmod3	0.374728	7.59986	2.28854	0.037119	0.116689
Smn1	0.487462	4.60266	2.28555	0.0373336	0.117275
Nrbp1	0.424097	4.71761	2.28415	0.0374344	0.11749
Psmd6	0.411534	5.72918	2.28387	0.0374542	0.1175
Lilrb4a	0.889586	4.6223	2.28341	0.0374878	0.117553
Zfyve9	0.320984	6.79492	2.2817	0.0376114	0.117771
Cs	0.406361	5.78564	2.28166	0.037614	0.117771
Ccl6	0.498377	8.25923	2.27853	0.0378418	0.118294
Pus1	0.674905	2.26614	2.27806	0.0378757	0.118294
Vps4a	0.400238	5.75299	2.27782	0.0378934	0.11832
Sh3rf2	0.476738	5.98231	2.27662	0.0379811	0.118534
Spsb1	0.546517	2.959	2.27637	0.0379994	0.118562
Dnm1l	0.39315	5.01865	2.27355	0.0382057	0.118998
Dennd2d	0.267067	5.06708	2.27128	0.0383734	0.11946
Cdcp1	0.474631	4.8501	2.27043	0.0384364	0.119597
Gjb2	1.34975	1.73274	2.26937	0.0385147	0.119811
Anapc15	0.590591	3.17127	2.26896	0.0385449	0.119848
Rnmtl1	1.67931	1.38702	2.26734	0.0386651	0.120159
Plb1	0.366195	5.08186	2.26637	0.0387376	0.120324
Krcc1	0.355259	7.46415	2.26386	0.0389249	0.120757
Eme2	0.365044	5.38499	2.25801	0.0393643	0.121938
Sat1	0.670817	7.19665	2.25776	0.0393833	0.121946
Tmem33	0.321322	6.00937	2.25741	0.0394097	0.121987
Shroom2	0.470803	4.29709	2.2564	0.0394861	0.122164
2700062C07Rik	0.820582	2.08865	2.25588	0.0395257	0.122195
Tpm3	0.448665	9.37589	2.25545	0.0395587	0.122237
Akap2	0.434729	9.40362	2.25222	0.0398042	0.122874
Jdp2	0.788252	2.2653	2.25142	0.0398657	0.123003
Adh5	0.47268	6.52547	2.25117	0.0398846	0.123031
Slc7a6os	0.372515	4.06166	2.25016	0.0399619	0.123178
Catsper2	0.97765	1.44051	2.24892	0.0400573	0.123351
Cnbp	0.481202	8.28423	2.24724	0.0401865	0.123657
Mark4	0.558858	5.4196	2.24699	0.0402058	0.123675
Arl14ep	0.400938	4.98188	2.24648	0.0402447	0.123722
Gcnt2	0.269206	6.51268	2.24556	0.0403163	0.123904
Ddx56	0.515732	3.72393	2.24344	0.0404801	0.124285
Tprkb	0.356964	5.27472	2.24142	0.0406371	0.124522
Adarb2	0.518041	6.07262	2.23864	0.0408546	0.124974
Pcgf5	0.780851	3.47802	2.23795	0.0409081	0.125046
Pcmt1	0.274595	6.16575	2.23668	0.0410083	0.12526
Gprc5b	0.685683	3.56234	2.23552	0.0410993	0.125386
Nfyb	0.388303	6.15321	2.23484	0.0411528	0.125487
Snx17	0.438134	6.47355	2.23446	0.0411824	0.1255
Ddx18	0.256778	6.99291	2.2333	0.041274	0.125703
Dgcr6	0.365769	5.00663	2.23266	0.0413245	0.125798
Prorsd1	0.357163	6.13211	2.23164	0.0414059	0.125983
Cbr3	1.16132	3.63778	2.22977	0.0415543	0.126247
Wdr38	0.650789	7.32664	2.22938	0.0415851	0.126251
Fra10ac1	0.57858	4.32435	2.22911	0.0416067	0.126286
Abhd5	0.286363	5.74816	2.22769	0.0417199	0.126598
Abcg2	0.283091	5.27525	2.22587	0.0418649	0.126946
Uggt2	0.463067	5.06608	2.22511	0.0419259	0.127007
Ap3s1	0.487948	5.31568	2.22277	0.0421138	0.127407
Bhlhe40	0.48281	6.25651	2.22271	0.042119	0.127407
Dpf1	0.625227	1.74851	2.22058	0.0422907	0.127803
Nf1	0.430611	5.79387	2.21856	0.0424539	0.128234
Fam219a	0.53826	3.69266	2.21838	0.0424691	0.128249
Efna5	0.519949	3.90696	2.21795	0.0425037	0.128322
Smap1	0.505793	7.10516	2.21775	0.0425202	0.128341
Faf2	0.328776	5.62207	2.21661	0.0426126	0.128496
Katnbl1	0.514056	4.31786	2.21559	0.0426961	0.128623
Fam92a	0.418336	5.11555	2.21227	0.0429673	0.129316
Zfp560	0.58606	3.87157	2.2121	0.0429815	0.129327
Morc4	0.37963	4.68497	2.21141	0.0430377	0.129434
AI987944	0.401119	5.48833	2.21014	0.0431425	0.129718
Ercc4	0.365486	4.01963	2.20998	0.0431557	0.129727
Dennd5b	0.264546	6.73095	2.20758	0.043354	0.130249
Thrap3	0.386437	7.44233	2.2075	0.0433606	0.130249
Fdx1	0.478046	6.53321	2.20722	0.0433832	0.130285
Rabgef1	0.37969	4.67535	2.20575	0.0435053	0.130526
Rps6kb2	0.586204	4.247	2.20493	0.0435734	0.130636
Polr3g	0.619412	2.43838	2.20417	0.0436367	0.130714
Sac3d1	0.962418	2.23653	2.20411	0.0436411	0.130714
Tmem251	0.557976	4.45587	2.20233	0.0437898	0.131034
Snx6	0.290627	6.29036	2.19987	0.0439956	0.131461
Utp23	0.391591	4.83417	2.19964	0.0440153	0.131488
B3gntl1	0.59325	5.30987	2.19807	0.0441465	0.131786
Rps25	0.316829	10.7246	2.19709	0.0442293	0.131911
C1d	0.314742	5.87411	2.19682	0.0442517	0.131911
Mios	0.454125	3.94976	2.19618	0.0443059	0.132009
Ufl1	0.270323	6.42707	2.19459	0.0444405	0.132295
E2f3	0.592522	3.5064	2.19455	0.0444442	0.132295
Popdc3	0.628404	3.59575	2.19306	0.0445704	0.132548
Ggps1	0.284011	5.14718	2.19267	0.0446035	0.132548
Ankrd11	0.449006	8.93468	2.19185	0.044673	0.132723
Dcxr	0.941831	5.45145	2.19089	0.0447546	0.132871
Irak1	0.313921	8.17025	2.19013	0.0448194	0.133
Clpb	0.458282	5.35111	2.18964	0.0448609	0.133092
Tbc1d2	0.737786	3.09816	2.18923	0.0448963	0.133133
Lpcat2	0.481575	3.41641	2.18755	0.0450399	0.133433
Adamts15	1.21105	3.59811	2.18638	0.0451402	0.133698
Edem1	0.299114	5.31577	2.18611	0.0451633	0.133735
Gpat4	0.526787	6.42338	2.18551	0.0452154	0.133794
Trmt10c	0.615292	4.62238	2.18522	0.0452405	0.133836
Emc7	0.390608	7.34035	2.18397	0.0453478	0.13409
Desi1	0.613707	4.61021	2.18348	0.0453899	0.134183
Fubp1	0.457154	8.32875	2.18329	0.0454065	0.134201
Srsf11	0.341847	8.7661	2.18125	0.0455832	0.134659
Vti1b	0.385445	7.45296	2.18051	0.045647	0.134816
Serinc3	0.462675	10.5824	2.17945	0.045739	0.135027
Irf2bpl	0.407196	6.79165	2.17595	0.0460446	0.135599
Zfp474	0.981855	1.75638	2.1757	0.0460661	0.135599
Pnkp	0.506841	4.83365	2.17546	0.0460873	0.135603
Timm13	0.567335	6.13916	2.17456	0.0461661	0.135739
Ube2v1	0.583693	7.65228	2.17439	0.0461808	0.13575
Ranbp10	0.444862	3.64457	2.17301	0.0463022	0.136075
Odf2l	0.469381	4.57059	2.1711	0.0464708	0.136507
Eci2	0.386737	5.56226	2.17035	0.0465362	0.136635
Snapc1	0.363498	4.52957	2.16941	0.0466202	0.136849
Smim15	0.395557	6.47401	2.16845	0.0467046	0.137032
Ankrd9	0.771659	2.26886	2.16776	0.0467663	0.137174
Tcf25	0.374698	8.05993	2.16725	0.046811	0.137248
Rnf128	0.681312	5.14953	2.16571	0.0469482	0.137521
Map2k4	0.308225	5.52838	2.16374	0.0471239	0.137954
Entpd3	0.668934	2.61129	2.1615	0.0473245	0.138428
Nup155	0.409142	4.39481	2.16035	0.0474282	0.13865
Cdk11b	0.37911	6.85079	2.15906	0.0475439	0.138904
Pop1	0.714566	3.24148	2.15895	0.0475536	0.138904
Hras	0.497	6.47793	2.15848	0.0475962	0.138995
Chtop	0.316426	6.53516	2.15727	0.0477051	0.139249
Aph1c	0.466518	4.0366	2.15643	0.0477817	0.139407
Mif	0.824528	4.47572	2.15562	0.0478547	0.139555
Pnpla2	0.354798	7.19705	2.15486	0.0479237	0.139653
[truncated: 10,497 more rows]
