# Supplementary material for: In vivo protein turnover rates in varying oxygen tensions nominate MYBBP1A as a mediator of the hyperoxia response
Source: Sci Adv. 2023 Dec 8;9(49):eadj4884. doi: 10.1126/sciadv.adj4884 (PMC10708181; doi:10.1126/sciadv.adj4884)
Supplement: Supplementary file 2 — Tables S1 to S8 [file sciadv.adj4884_tables_s1_to_s8.zip › adj4884_Table_S7.xlsx]

## Sheet: Sheet1
Gene Ontology	geneset	zscore	FDR	pvalue	GeneNumber	overlapping_genes
lymphocyte differentiation (GO:0030098)	downregulated	7.05251	0.0021766	1.87638e-06	11	['CD79B', 'CD79A', 'CR2', 'ITGA4', 'KIT', 'LEPR', 'PIK3CD', 'RHOH', 'IKZF1', 'CD3D', 'SOX4']
B cell activation (GO:0042113)	downregulated	7.05251	0.0021766	1.87638e-06	11	['FCRL1', 'CD79B', 'CD79A', 'CR2', 'MEF2C', 'ITGA4', 'PRKCB', 'BANK1', 'GPR183', 'PIK3CD', 'MS4A1']
autonomic nervous system development (GO:0048483)	downregulated	19.6869	0.0180636	2.3358e-05	5	['NRP1', 'EDNRB', 'KIF26A', 'SOX11', 'SOX4']
regulation of kinase activity (GO:0043549)	downregulated	4.8514	0.0214267	4.4706e-05	11	['FGR', 'CD74', 'EPHA7', 'TIE1', 'KIT', 'LDB2', 'MAPT', 'TEK', 'MET', 'EPHB4', 'FGFR2']
negative regulation of stress fiber assembly (GO:0051497)	downregulated	16.404	0.0214267	4.61783e-05	5	['TMEFF2', 'STMN1', 'WAS', 'INPP5K', 'MET']
regulation of signal transduction (GO:0009966)	downregulated	3.14228	0.0315339	8.43136e-05	17	['EPHA7', 'HHIP', 'TIE1', 'LIFR', 'DHRS3', 'RGS5', 'RGS2', 'RGS3', 'KIF26A', 'KIT', 'GAS1', 'CSK', 'TEK', 'OGT', 'MET', 'EPHB4', 'FGFR2']
cAMP-mediated signaling (GO:0019933)	downregulated	5.39733	0.0315339	0.000103105	9	['ABCA1', 'PTGFR', 'CALCRL', 'GNAL', 'AHR', 'ADCY8', 'ADCY7', 'RAMP1', 'ADCY5']
negative regulation of actin filament bundle assembly (GO:0032232)	downregulated	13.1212	0.0315339	0.000108738	5	['TMEFF2', 'STMN1', 'WAS', 'INPP5K', 'MET']
negative regulation of cell communication (GO:0010648)	downregulated	5.16187	0.0361235	0.000140134	9	['EPHA7', 'KIF26A', 'HHIP', 'TIE1', 'KIT', 'TEK', 'MET', 'EPHB4', 'FGFR2']
negative regulation of signaling (GO:0023057)	downregulated	4.81186	0.0524919	0.000226258	9	['EPHA7', 'KIF26A', 'HHIP', 'TIE1', 'KIT', 'TEK', 'MET', 'EPHB4', 'FGFR2']
ribosome biogenesis (GO:0042254)	upregulated	7.33718	8.84513e-14	3.62803e-17	34	['LTV1', 'DDX27', 'PAK1IP1', 'RPL12', 'RPLP0', 'NOLC1', 'NOL8', 'NOC4L', 'MALSU1', 'SDAD1', 'RPF2', 'WDR43', 'UTP20', 'LYAR', 'EXOSC1', 'NOP56', 'WDR36', 'NPM1', 'UTP6', 'NOP14', 'NOP58', 'NOP16', 'PNO1', 'RIOK3', 'DIS3', 'RPL23', 'WDR75', 'RPSA', 'UTP18', 'GNL3', 'SBDS', 'TSR1', 'NOL11', 'RAN']
rRNA processing (GO:0006364)	upregulated	6.58884	2.33471e-10	1.91527e-13	28	['LTV1', 'DDX27', 'RPL12', 'RPLP0', 'MAK16', 'NOLC1', 'NOL8', 'NOC4L', 'WDR43', 'UTP20', 'LYAR', 'EXOSC1', 'NOP56', 'WDR36', 'UTP6', 'NOP14', 'NOP58', 'PNO1', 'RIOK3', 'DIS3', 'RPL23', 'WDR75', 'RPSA', 'UTP18', 'SBDS', 'NHP2', 'TSR1', 'NOL11']
ncRNA processing (GO:0034470)	upregulated	6.00225	4.77579e-10	5.87669e-13	29	['LTV1', 'DDX27', 'RPL12', 'RPLP0', 'NOLC1', 'NOL8', 'NOC4L', 'WDR43', 'UTP20', 'LYAR', 'EXOSC1', 'NOP56', 'SMAD1', 'WDR36', 'UTP6', 'NOP14', 'NOP58', 'PNO1', 'RIOK3', 'DIS3', 'RPL23', 'WDR75', 'SARS', 'RPSA', 'UTP18', 'SBDS', 'TSR1', 'NOL11', 'AARS']
rRNA metabolic process (GO:0016072)	upregulated	6.37707	6.03942e-10	9.90882e-13	27	['LTV1', 'DDX27', 'RPL12', 'RPLP0', 'NOLC1', 'NOL8', 'NOC4L', 'WDR43', 'UTP20', 'LYAR', 'EXOSC1', 'NOP56', 'WDR36', 'UTP6', 'NOP14', 'NOP58', 'NIFK', 'PNO1', 'RIOK3', 'DIS3', 'RPL23', 'WDR75', 'RPSA', 'UTP18', 'SBDS', 'TSR1', 'NOL11']
extracellular matrix organization (GO:0030198)	upregulated	4.06628	0.000163082	3.34459e-07	21	['ITGB1', 'COL18A1', 'ELN', 'SERPINE1', 'SPINK5', 'MMP3', 'TNC', 'NID1', 'MMP8', 'FGF2', 'THBS1', 'ADAMTS4', 'VCAN', 'COL4A2', 'LOX', 'COL4A1', 'SH3PXD2B', 'COL5A2', 'COL8A1', 'TIMP1', 'FBN1']
regulation of translation (GO:0006417)	upregulated	3.93096	0.00074591	1.83571e-06	19	['NPM1', 'DDX3X', 'NOLC1', 'RPS27L', 'MALSU1', 'EPRS', 'THBS1', 'PUM3', 'EIF1', 'SYNCRIP', 'EIF5', 'NCL', 'ENC1', 'ETF1', 'IGF2BP2', 'EIF3C', 'GAPDH', 'RAN', 'EIF4G1']
protein localization to nucleolus (GO:1902570)	upregulated	78.621	0.00193758	5.5632e-06	4	['PINX1', 'NOL8', 'RPF2', 'RAN']
translation (GO:0006412)	upregulated	3.57679	0.0019644	6.44595e-06	19	['CARS', 'RPL23', 'RPL12', 'RPLP0', 'MRPS18B', 'SARS', 'MRPL47', 'RPSA', 'EPRS', 'GSPT1', 'MRPS5', 'AIMP1', 'NARS', 'COPS5', 'RPL7L1', 'NHP2', 'ETF1', 'AARS', 'EIF4G1']
regulation of angiogenesis (GO:0045765)	upregulated	3.97084	0.00230304	1.00358e-05	16	['ITGB1', 'ROCK2', 'NOS3', 'SERPINE1', 'SPINK5', 'SARS', 'HMGA2', 'FGF2', 'HIF1A', 'THBS1', 'PGF', 'HK2', 'COL4A2', 'GPNMB', 'ANGPTL4', 'CD34']
positive regulation of angiogenesis (GO:0045766)	upregulated	5.24473	0.00230304	1.01574e-05	12	['ITGB1', 'SMAD1', 'NOS3', 'SERPINE1', 'HMGA2', 'ANGPTL4', 'FGF2', 'HIF1A', 'CD34', 'THBS1', 'PGF', 'HK2']
