# Supplementary material for: In vivo protein turnover rates in varying oxygen tensions nominate MYBBP1A as a mediator of the hyperoxia response
Source: Sci Adv. 2023 Dec 8;9(49):eadj4884. doi: 10.1126/sciadv.adj4884 (PMC10708181; doi:10.1126/sciadv.adj4884)
Supplement: Supplementary file 2 — Tables S1 to S8 [file sciadv.adj4884_tables_s1_to_s8.zip › adj4884_Table_S8.xlsx]

## Sheet: Sheet1
qPCR primers
Name	Sequence Forward	Sequence Reverse	Species
ITS1	GTCTCGTTTCGTTCCTGCTG	TATTTCGGGTGTGAGCGAAC	Mouse
ITS2	TCCCGAAGTTCAGACGTGTG	AGAAAGACTGGTGAGGCAGC	Mouse
5.8rRNA	GTGGATCACTCGGCTCGTG	GCAAGTGCGTTCGAAGTGTC	Mouse
28srRNA	AGTAACGGCGAGTGAACAGG	GATCAGAAGGACTTGGGCCC	Mouse
18srRNA	CTGGATACCGCAGCTAGGAA	GAATTTCACCTCTAGCGGCG	Mouse
Antibody for cell isolation
Target	Conjugation	Company	Cat #	Dilution
CD31	Biotin	Biolegend	102404	1/200
CD45	Biotin	Biolegend	103104	1/200
CD326 (Epcam)	Biotin	Biolegend	118204	1/200
CD9	PE	Sigma	SAB4700570	1/200
CD146	Biotin	Biolegend	134716	1/200
Streptavidin	BV421	BD Horizon	563259	1/200
CD45	BV421	BD Bioscience	BDB563890	1/200
CD31	eFluor 450	Invitrogen	48-0311-82	1/200
CD326 (Epcam)	PE/Cy7	eBioscience	501129753	1/200
LY-6A/E	APC/Cy7	Biolegend (BD)	108126 (560654)	1/200
